# Supplementary material for: Light-induced analgesia provides a drug-free optical method for pain relief via activation of TRAAK k+ channels
Source: Nat Commun. 2026 Jan 26;17:620. doi: 10.1038/s41467-025-67819-w (PMC12834984; doi:10.1038/s41467-025-67819-w)
Supplement: Supplementary file 4 — Source Data [file 41467_2025_67819_MOESM4_ESM.zip]

Archive with 4 entries (4 files):
- Sandoz-statistics.xlsx
- Sandoz-primers.xlsx
- Sandoz-MD-coordinates.txt
- Sandoz-sourcedata.xlsx
