# Supplementary material for: Light-induced analgesia provides a drug-free optical method for pain relief via activation of TRAAK k+ channels
Source: Nat Commun. 2026 Jan 26;17:620. doi: 10.1038/s41467-025-67819-w (PMC12834984; doi:10.1038/s41467-025-67819-w)
Supplement: Supplementary file 4 — Source Data [file 41467_2025_67819_MOESM4_ESM.zip › Sandoz-statistics.xlsx]

## Sheet: Fig1c
Pairwise comparisons to mTRAAK
Test for normality of residues: Shapiro-Wilk normality test
W = 0.84126, p-value = 2.656e-07
Non normal data
Kruskal-Wallis rank sum test
Current fold increase ~ Channel
Kruskal-Wallis chi-squared = 60.076, df = 5, p-value = 1.172e-11
Pairwise comparison
Dunn test with bonferroni p-value adjustment method
Comparison to the control group: mTRAAK
group1	group2	n1	n2	statistic	p	p.adj	p.adj.signif
mTRAAK	mTREK1	29	8	-5.53167	3.17205e-08	1.58603e-07	****
mTRAAK	mTREK2	29	10	-3.15091	0.00162765	0.00813824	**
mTRAAK	mTRESK	29	8	-5.02316	5.08281e-07	2.5414e-06	****
mTRAAK	mTASK1	29	9	-2.77366	0.00554289	0.0277144	*
mTRAAK	mTASK3	29	8	-5.44193	5.27067e-08	2.63533e-07	****
Current fold increase comparisons to 1
Channel	current fold increase_n	current fold increase_mean	current fold increase_sd	current fold increase_error	shapiro_p_value	test_type	p_value_current fold increase_wrt1	p_signif_current fold increase_wrt1
mTASK1	9	2.38747	0.70874	0.236247	0.925946	T-test	0.000372947	***
mTASK3	8	0.873534	0.0853341	0.0301702	0.115361	T-test	0.00407711	**
mTRAAK	29	8.00977	3.37689	0.627073	0.332389	T-test	7.78613e-12	****
mTREK1	8	0.854776	0.16525	0.0584248	0.646191	T-test	0.0418617	*
mTREK2c	10	2.24252	0.871328	0.275538	0.277694	T-test	0.00146893	**
mTRESK	8	1.04563	0.373526	0.132061	0.0402285	Wilcoxon test	0.742188	ns

## Sheet: Fig1f
LIA - illumination treatment
Friedman test
P value	<0,0001
Exact or approximate P value?	Approximate
P value summary	****
Are means signif. different? (P < 0.05)	Yes
Number of groups (time points)	5
Friedman statistic	39.79
Number of subjects (rows)	14
Dunn's multiple comparisons test
group 1	group 2	Rank sum 1	Rank sum 2	Rank sum diff,	n1	n2	Significant?	Summary	Adjusted P Value
Von_Frey_threshold_g_pre-illumination	Von_Frey_threshold_g_postillumination	29	63.5	-34.5	14	14	Yes	***	0.0001
Von_Frey_threshold_g_pre-illumination	Von_Frey_threshold_g_1hpostillumination	29	53.5	-24.5	14	14	Yes	*	0.0136
Von_Frey_threshold_g_pre-illumination	Von_Frey_threshold_g_3hpostillumination	29	41.5	-12.5	14	14	No	ns	0.5407
Von_Frey_threshold_g_pre-illumination	Von_Frey_threshold_g_6hpostillumination	29	22.5	6.5	14	14	No	ns	>0,9999
No illumination
Friedman test
P value	0.5325
Exact or approximate P value?	Approximate
P value summary	ns
Are means signif. different? (P < 0.05)	No
Number of groups	5
Friedman statistic	3.153
Number of subjects (rows)	14

## Sheet: Fig1g
Repeated measures 2-way ANOVA
Source of Variation	% of total variation	P value
Interaction	13.39	0.0063
Time	34.84	<0,0001
injection solution	4.014	0.2542
Subject	27.43	0.0282
ANOVA table	F (DFn, DFd)	P value	P value summary	Significant?
Interaction	F (2, 20) = 6,589	P=0,0063	**	Yes
Time	F (2, 20) = 17,15	P<0,0001	****	Yes
injection solution	F (1, 10) = 1,463	P=0,2542	ns	No
Subject	F (10, 20) = 2,699	P=0,0282	*	Yes
Holm-Sidak's multiple comparisons test
RU-TRAAK2 vs Saline	Mean 1	Mean 2	Mean Diff,	SE of diff,	N1	N2	t	DF	Mean Diff,	Significant?	Summary	Adjusted P Value
pre-LIA	1.533	1.5	0.03333	0.7029	6	6	0.04742	30	0.03333	No	ns	0.9625
post-LIA	4	3.667	0.3333	0.7029	6	6	0.4742	30	0.3333	No	ns	0.8695
1h post-injection	1.7	4	-2.3	0.7029	6	6	3.272	30	-2.3	Yes	**	0.008

## Sheet: Fig2b
Current fold increase comparisons to 1
Wavelength	current fold increase_n	current fold increase_mean	current fold increase_sd	current fold increase_error	shapiro_p_value	test_type	p_value_current fold increase_wrt1	p_signif_current fold increase_wrt1
365nm	19	6.3915	2.18402	0.501049	0.475057	T-test	2.85811e-09	****
385nm	11	10.9836	5.52454	1.66571	0.946459	T-test	0.000133239	***
470nm	8	1.46209	0.210731	0.0745048	0.411901	T-test	0.000444296	***
505nm	8	1.02861	0.233665	0.0826131	0.325968	T-test	0.739321	ns
565nm	8	1.1713	0.838327	0.296393	0.00384757	Wilcoxon test	0.84375	ns

## Sheet: Fig2c
Test for normality of residues: Shapiro-Wilk normality test
W = 0.9722, p-value = 0.1444
Normal data
Homoscedasticity test (homogeneity of variance): Levene test
degree of freedom 1	degree of freedom 2	statistic	p
5	60	7.46	1.7e-05
Unequal variances
Welch ANOVA test
n	statistic	DFn	DFd	p
66	25.6	5	20.1	4.49e-08
Pairwise comparisons
Dunnett test
Comparison to the control group: 0 hour
group1	group2 (time after illumination)	p	p.adj	p.adj.signif
0 hour	pre-illumination	1.97e-05	2.29e-09	****
0 hour	2.5	0.359495	0.700443	ns
0 hour	5	0.349487	0.647995	ns
0 hour	8.5	0.011417	0.00286348	**
0 hour	19	9.35e-05	3.23e-05	****

## Sheet: Fig2e
Current fold increase comparisons to 1
Illumination intensity (AU)	current fold increase_n	current fold increase_mean	current fold increase_sd	current fold increase_error	shapiro_p_value	test_type	p_value_current fold increase_wrt1	p_signif_current fold increase_wrt1
0.21	8	2.00057	0.653305	0.230978	0.051177	T-test	0.00342987	**
0.41	6	3.22646	0.873615	0.356652	0.457271	T-test	0.0015449	**
0.62	8	4.67114	1.5341	0.542387	0.894728	T-test	0.000260574	***
0.83	8	5.91416	1.93228	0.683164	0.991121	T-test	0.000178503	***
1	32	6.95498	2.27866	0.402815	0.914632	T-test	1.38006e-15	****

## Sheet: Fig2g
Test for normality of data
For Illumination condition = dark
p-value : 0.000912883989277373
For Illumination condition = UV
p-value : 7.29911593782218e-07
Non normal data
2-sided Mann-Whitney test
group1	group2	p	p.signif
dark	365 nm	0.00012423	***

## Sheet: Fig2i
Pairwise comparisons to Mus musculus TRAAK
Test for normality of residues: Shapiro-Wilk normality test
W = 0.94504, p-value = 0.0006193
Non normal data
Kruskal-Wallis rank sum test
Current fold increase ~ TRAAK channel species
Kruskal-Wallis chi-squared = 71.762, df = 7, p-value = 6.503e-13
Pairwise comparison
Dunn test with bonferroni p-value adjustment method
Comparison to the control group: Mus musculusTRAAK
group1	group2	n1	n2	statistic	p	p.adj	p.adj.signif
Mus musculus TRAAK	Rattus norvegicus TRAAK	31	5	0.309164	0.757197	1	ns
Mus musculus TRAAK	Phascolarctos cinereus TRAAK	31	9	0.210631	0.833176	1	ns
Mus musculus TRAAK	Artibeus jamaicensis TRAAK	31	12	-1.86194	0.0626121	0.438285	ns
Mus musculus TRAAK	Homo sapiens TRAAK	31	8	-3.94583	7.95232e-05	0.000556662	***
Mus musculus TRAAK	Bos taurus TRAAK	31	9	-4.83444	1.3352e-06	9.34642e-06	****
Mus musculus TRAAK	Felis catus TRAAK	31	9	-4.96353	6.92248e-07	4.84573e-06	****
Mus musculus TRAAK	Oryctolagus cuniculus TRAAK	31	11	-5.65267	1.57975e-08	1.10583e-07	****
Current fold increase comparisons to 1
Channel	current fold increase_n	current fold increase_mean	current fold increase_sd	current fold increase_error	shapiro_p_value	test_type	p_value_current fold increase_wrt1	p_signif_current fold increase_wrt1
Artibeus jamaicensis TRAAK	12	4.49725	1.66353	0.48022	0.366623	T-test	1.57733e-05	****
Homo sapiens TRAAK	8	1.70743	0.348275	0.123134	0.770923	T-test	0.000701829	***
Mus musculus TRAAK	31	7.0101	2.30494	0.413979	0.751099	T-test	4.16439e-15	****
Rattus norvegicus TRAAK	5	7.96297	2.95514	1.32158	0.847539	T-test	0.00621771	**
Bos taurus TRAAK	9	1.46061	0.173963	0.0579876	0.982836	T-test	4.59607e-05	****
Felis catus TRAAK	9	1.4494	0.333766	0.111255	0.097067	T-test	0.00373886	**
Oryctolagus cuniculus TRAAK	11	1.33177	0.321727	0.0970043	0.983597	T-test	0.00654547	**
Phascolarctos cinereus TRAAK	9	7.75983	3.42594	1.14198	0.192137	T-test	0.000353929	***

## Sheet: Fig3c
Pairwise comparisons to mTRAAK
Test for normality of residues: Shapiro-Wilk normality test
W = 0.92377, p-value = 0.0001928
Non normal data
Kruskal-Wallis rank sum test
Current fold increase ~ Channel
Kruskal-Wallis chi-squared = 58.574, df = 5, p-value = 2.395e-11
Pairwise comparison
Dunn test with bonferroni p-value adjustment method
Comparison to the control group: mTRAAK
group1	group2	n1	n2	statistic	p	p.adj	p.adj.signif
mTRAAK	hTRAAK	26	17	-4.91273	8.98187e-07	4.49093e-06	****
mTRAAK	mTRAAK-hTRAAK	26	8	0.103117	0.91787	1	ns
mTRAAK	hTRAAK-mTRAAK	26	8	-5.52152	3.36077e-08	1.68038e-07	****
mTRAAK	mTRAAK with hTRAAK cap + P1	26	9	0.0227203	0.981873	1	ns
mTRAAK	hTRAAK with mTRAAK cap+P1	26	9	-4.00964	6.08122e-05	0.000304061	***
Current fold increase comparisons to 1
Channel	current fold increase_n	current fold increase_mean	current fold increase_sd	current fold increase_error	shapiro_p_value	test_type	p_value_current fold increase_wrt1	p_signif_current fold increase_wrt1
hTRAAK	17	1.93555	0.412595	0.100069	0.946474	T-test	6.94871e-08	****
hTRAAK-mTRAAK	8	1.18228	0.19623	0.0693779	0.610613	T-test	0.0340434	*
hTRAAK with mTRAAK cap+P1	9	2.0148	0.713011	0.23767	0.254866	T-test	0.00272498	**
mTRAAK	26	7.523	3.09777	0.607522	0.0849353	T-test	7.48955e-11	****
mTRAAK-hTRAAK	8	7.50779	1.62663	0.5751	0.237235	T-test	9.41874e-06	****
mTRAAK with hTRAAK cap + P1	9	7.39914	2.42254	0.807513	0.837749	T-test	4.675e-05	****

## Sheet: Fig3g
Pairwise comparisons to mTRAAK
Test for normality of residues: Shapiro-Wilk normality test
W = 0.92682, p-value = 0.003042
Non normal data
Kruskal-Wallis rank sum test
Current fold increase ~ Channel
Kruskal-Wallis chi-squared = 37.756, df = 3, p-value = 3.183e-08
Pairwise comparison
Dunn test with bonferroni p-value adjustment method
Comparison to the control group: mTRAAK
group1	group2	n1	n2	statistic	p	p.adj	p.adj.signif
mTRAAK	mTRAAK M134I	16	15	-4.70617	2.52414e-06	7.57242e-06	****
mTRAAK	hTRAAK	16	6	-3.09133	0.00199262	0.00597785	**
mTRAAK	hTRAAK I133M	16	16	0.480762	0.630686	1	ns
Current fold increase comparisons to 1
Channel	current fold increase_n	current fold increase_mean	current fold increase_sd	current fold increase_error	shapiro_p_value	test_type	p_value_current fold increase_wrt1	p_signif_current fold increase_wrt1
hTRAAK	6	1.69464	0.371839	0.151803	0.674838	T-test	0.00596951	**
hTRAAK I133M	16	7.4108	2.08217	0.520541	0.101231	T-test	3.02904e-09	****
mTRAAK	16	6.88052	2.22574	0.556434	0.0997646	T-test	2.40344e-08	****
mTRAAK M134I	15	1.6169	0.549725	0.141938	6.71468e-05	Wilcoxon test	6.10352e-05	****

[truncated: 13 more sheets: Fig3k, Fig4d, Fig4e, Fig5c, Fig5f, Fig5h, Fig6b, Fig6c+h, Fig6e, Fig6f, Fig6g, Fig6i, ExtFig1c]
