# Supplementary material for: Light-induced analgesia provides a drug-free optical method for pain relief via activation of TRAAK k+ channels
Source: Nat Commun. 2026 Jan 26;17:620. doi: 10.1038/s41467-025-67819-w (PMC12834984; doi:10.1038/s41467-025-67819-w)
Supplement: Supplementary file 4 — Source Data [file 41467_2025_67819_MOESM4_ESM.zip › Sandoz-primers.xlsx]

## Sheet: Feuil1
Each molecular construction was built by PCRs (2 to 3 independent PCRs, followed by an overlapping PCR) and inserted in pIRES-2-EGFP by restriction enzyme digestion and ligation
mTRAAK-hTRAAK
PCR1 (template: mTRAAK)
Primer 1	mTRAAK forward (with XhoI site)	TATCTCGAGCCACCATGCGCAGCACCACACTC
Primer 2	mTRAAK-hTRAAK chimera end M2 G139(h) G140(m) reverse	CAGGGAGGAGCCCAGCCGGTCCCCGACTCCCGCCAG
PCR2 (template: hTRAAK)
Primer 3	mTRAAK-hTRAAK chimera end M2 G139(h) G140 (m) forward	ATGCTGCTGGCGGGAGTCGGGGACCGGCTGGGCTCC
Primer 4	hTRAAK rev (with PstI site)	ATACTGCAGCTACACCGGCACGCCTTT
overlapping PCR with PCR1, PCR2 products and primers 1 + 4
enzymes: XhoI, PstI
hTRAAK-mTRAAK
PCR1 (template: hTRAAK)
Primer 5	hTRAAK forward (with XhoI site)	TATCTCGAGCCACCATGCGCAGCACCACGCTC
Primer 6	hTRAAK-mTRAAK chimera M2 G139(h) G140(m) reverse	GCGCAGAGAGGAGCCCAGCCGGTCCCCGACCCCTGCCAG
PCR2 (template: mTRAAK)
Primer 7	hTRAAK-mTRAAK chimera M2 G139(h) G140(m) forward	ATCCTACTGGCAGGGGTCGGGGACCGGCTGGGCTCC
Primer 8	mTRAAK reverse (with PstI site)	ATACTGCAGCTACACCGGCACGGCCTTGTC
overlapping PCR with PCR1, PCR2 products and primers 5 + 8
enzymes: XhoI, PstI
mTRAAK with hTRAAK cap + P1
PCR1 (template: mTRAAK)
Primer 1	mTRAAK forward (with XhoI site)	TATCTCGAGCCACCATGCGCAGCACCACACTC
Primer 9	mTRAAK end M1 - beginning cap hTRAAK reverse	CAGCTCCCTCTGGGCCTGCTGCTCGTGAGGCTG
PCR2 (template: hTRAAK)
Primer 10	mTRAAK end M1 - beginning cap hTRAAK forward	CTGGAGCAGCCTCACGAGCAGCAGGCCCAGAGGGAG
Primer 11	hTRAAK end cap P1 - beginning M2 mTRAAK reverse	GAAGATACAAAAGAGACGCCCGGCATCTGTGCG
PCR3 (template: mTRAAK)
Primer 12	hTRAAK end cap P1 - beginning M2 mTRAAK forward	GCCCTGCGCACAGATGCCGGGCGTCTCTTTTGTATC
Primer 8	mTRAAK reverse (with PstI site)	ATACTGCAGCTACACCGGCACGGCCTTGTC
overlapping PCR with PCR1, PCR2, PCR3 products and primers 1 + 8
enzymes: XhoI, PstI
hTRAAK with mTRAAK cap + P1
PCR1 (template: hTRAAK)
Primer 5	hTRAAK forward (with XhoI site)	TATCTCGAGCCACCATGCGCAGCACCACGCTC
Primer 13	hTRAAK end M1-beginning cap mTRAAK reverse	ATGATCCATTTTCTTCTGAGCCTGCTGCTCGTGGGGCTG
PCR2 (template: mTRAAK)
Primer 14	hTRAAK end M1-beginning cap mTRAAK forward	CTGGAGCAGCCCCACGAGCAGCAGGCTCAGAAGAAA
Primer 15	mTRAAK end cap P1 - beginning M2 hTRAAK reverse	ATAAAAGATGCAGAAGAGGCGCCCGGCATCTGTGTG
PCR3 (template: hTRAAK)
Primer 16	mTRAAK end cap P1 - beginning M2 hTRAAK forward	GTCTTACACACAGATGCCGGGCGCCTCTTCTGCATC
Primer 4	hTRAAK rev (with PstI site)	ATACTGCAGCTACACCGGCACGCCTTT
overlapping PCR with PCR1, PCR2, PCR3 products and primers 5 + 4
enzymes: XhoI, PstI
mTRAAK M134I
PCR1 (template: mTRAAK)
Primer 1	mTRAAK forward (with XhoI site)	TATCTCGAGCCACCATGCGCAGCACCACACTC
Primer 17	mTRAAK M134I reverse	CCCGACTCCCGCCAGCAGAATCCCGAACAGTGG
PCR2 (template: mTRAAK)
Primer 18	mTRAAK M134I forward	GGGATCCCACTGTTCGGGATTCTGCTGGCGGGA
Primer 8	mTRAAK reverse (with PstI site)	ATACTGCAGCTACACCGGCACGGCCTTGTC
overlapping PCR with PCR1, PCR2 products and primers 1 + 8
enzymes: XhoI, PstI
hTRAAK I133M
PCR1 (template: hTRAAK)
Primer 5	hTRAAK forward (with XhoI site)	TATCTCGAGCCACCATGCGCAGCACCACGCTC
Primer 19	hTRAAK I133M reverse	CCCGACCCCTGCCAGTAGCATCCCAAACAGCGG
PCR2 (template: hTRAAK)
Primer 20	hTRAAK I133M forward	GTGGGGATTCCGCTGTTTGGGATGCTACTGGCAGGG
Primer 4	hTRAAK rev (with PstI site)	ATACTGCAGCTACACCGGCACGCCTTT
overlapping PCR with PCR1, PCR2 products and primers 5 + 4
enzymes: XhoI, PstI
mTREK2 F197M
PCR1 (template: mTREK2)
Primer 21	mTREK2 forward (with NheI site)	TATGCTAGCCCACCATGAAATTTCCAATCGAG
Primer 22	mTREK2 F197M reverse	AGCCAATAACATACCAAAAAGCGGGAT
PCR2 (template: mTREK2)
Primer 23	mTREK2 F197M forward	CCGCTTTTTGGTATGTTATTGGCTGGAATT
Primer 24	mTREK2 reverse (with XhoI site)	ATACTCGAGTTAGTTTCTGTCTTCAAGTAAAGA
overlapping PCR with PCR1, PCR2 products and primers 21 + 24
enzymes: NheI, XhoI
mTRAAK-Halo
PCR1 (template: mTRAAK)
Primer 1	mTRAAK forward (with XhoI site)	TATCTCGAGCCACCATGCGCAGCACCACACTC
Primer 25	mTRAAK-Halo reverse	GAATGGAAAGCCAGTACCGATCACCGGCACGGCCTT
PCR2 (template: Halo tag containing protein)
Primer 26	mTRAAK-Halo forward	CGAGACAAGGCCGTGCCGGTGATCGGTACTGGCTTT
Primer 27	Halo tag reverse (with PstI site)	ATACTGCAGCTAAATCTCCAGAGTAGACAG
overlapping PCR with PCR1, PCR2 products and primers 1 + 27
enzymes: XhoI, PstI
mTRAAK M134I-Halo
same strategy as for mTRAAK-Halo but using mTRAAK M134I as a template for PCR1
mTRAAK M134E
PCR1 (template: mTRAAK)
Primer 1	mTRAAK forward (with XhoI site)	TATCTCGAGCCACCATGCGCAGCACCACACTC
Primer 28	mTRAAK M134E reverse	TCCCGCCAGCAGCTCCCCGAACAGTGGGAT
PCR2 (template: mTRAAK)
Primer 29	mTRAAK M134E forward	CCACTGTTCGGGGAGCTGCTGGCGGGAGTC
Primer 8	mTRAAK reverse (with PstI site)	ATACTGCAGCTACACCGGCACGGCCTTGTC
overlapping PCR with PCR1, PCR2 products and primers 1 + 8
enzymes: XhoI, PstI
mTRAAK M134Q
PCR1 (template: mTRAAK)
Primer 1	mTRAAK forward (with XhoI site)	TATCTCGAGCCACCATGCGCAGCACCACACTC
Primer 30	mTRAAK M134Q reverse	TCCCGCCAGCAGCTGCCCGAACAGTGGGAT
PCR2 (template: mTRAAK)
Primer 31	mTRAAK M134Q forward	CCACTGTTCGGGCAGCTGCTGGCGGGAGTC
Primer 8	mTRAAK reverse (with PstI site)	ATACTGCAGCTACACCGGCACGGCCTTGTC
overlapping PCR with PCR1, PCR2 products and primers 1 + 8
enzymes: XhoI, PstI
mTRAAK M134R
PCR1 (template: mTRAAK)
Primer 1	mTRAAK forward (with XhoI site)	TATCTCGAGCCACCATGCGCAGCACCACACTC
Primer 32	mTRAAK M134R reverse	TCCCGCCAGCAGCCTCCCGAACAGTGGGAT
PCR2 (template: mTRAAK)
Primer 33	mTRAAK M134R forward	CCACTGTTCGGGAGGCTGCTGGCGGGAGTC
Primer 8	mTRAAK reverse (with PstI site)	ATACTGCAGCTACACCGGCACGGCCTTGTC
overlapping PCR with PCR1, PCR2 products and primers 1 + 8
enzymes: XhoI, PstI
