# Supplementary material for: Light-induced analgesia provides a drug-free optical method for pain relief via activation of TRAAK k+ channels
Source: Nat Commun. 2026 Jan 26;17:620. doi: 10.1038/s41467-025-67819-w (PMC12834984; doi:10.1038/s41467-025-67819-w)
Supplement: Supplementary file 4 — Source Data [file 41467_2025_67819_MOESM4_ESM.zip › Sandoz-MD-coordinates.txt]

TITLE     TRAAK_UP_HYBRID_MET_OXYMET_START
REMARK    THIS IS A SIMULATION BOX
CRYST1  116.026  116.026  119.924  90.00  90.00  60.00 P 1           1
MODEL        1
ATOM      1  CH3 ACE A  27      90.650  64.442  33.361  1.00  0.00           C
ATOM      2 HH31 ACE A  27      89.794  63.974  33.142  1.00  0.00           H
ATOM      3 HH32 ACE A  27      91.410  63.976  32.908  1.00  0.00           H
ATOM      4 HH33 ACE A  27      90.793  64.429  34.351  1.00  0.00           H
ATOM      5  C   ACE A  27      90.581  65.840  32.892  1.00  0.00           C
ATOM      6  O   ACE A  27      91.536  66.586  33.066  1.00  0.00           O
ATOM      7  N   ARG A  28      87.227  66.167  30.702  1.00  0.00           N
ATOM      8  HN  ARG A  28      86.425  65.684  30.350  1.00  0.00            
ATOM      9  CA  ARG A  28      87.948  67.473  30.753  1.00  0.00           C
ATOM     10  HA  ARG A  28      88.771  67.364  30.195  1.00  0.00            
ATOM     11  CB  ARG A  28      87.066  68.585  30.177  1.00  0.00           C
ATOM     12  HB1 ARG A  28      86.183  68.561  30.645  1.00  0.00            
ATOM     13  HB2 ARG A  28      87.512  69.463  30.352  1.00  0.00            
ATOM     14  CG  ARG A  28      86.810  68.476  28.681  1.00  0.00           C
ATOM     15  HG1 ARG A  28      86.371  67.599  28.488  1.00  0.00            
ATOM     16  HG2 ARG A  28      87.683  68.525  28.196  1.00  0.00            
ATOM     17  CD  ARG A  28      85.909  69.598  28.192  1.00  0.00           C
ATOM     18  HD1 ARG A  28      86.333  70.481  28.392  1.00  0.00            
ATOM     19  HD2 ARG A  28      85.023  69.542  28.651  1.00  0.00            
ATOM     20  NE  ARG A  28      85.674  69.529  26.753  1.00  0.00           N
ATOM     21  HE  ARG A  28      86.129  68.800  26.241  1.00  0.00            
ATOM     22  CZ  ARG A  28      84.894  70.372  26.076  1.00  0.00           C
ATOM     23  NH1 ARG A  28      84.258  71.351  26.708  1.00  0.00           N
ATOM     24 HH11 ARG A  28      83.674  71.980  26.195  1.00  0.00            
ATOM     25 HH12 ARG A  28      84.363  71.459  27.697  1.00  0.00            
ATOM     26  NH2 ARG A  28      84.749  70.236  24.764  1.00  0.00           N
ATOM     27 HH21 ARG A  28      84.163  70.869  24.257  1.00  0.00            
ATOM     28 HH22 ARG A  28      85.225  69.501  24.282  1.00  0.00            
ATOM     29  C   ARG A  28      88.368  67.824  32.182  1.00  0.00           C
ATOM     30  O   ARG A  28      87.612  67.612  33.125  1.00  0.00           O
ATOM     31  N   SER A  29      89.575  68.356  32.337  1.00  0.00           N
ATOM     32  HN  SER A  29      90.169  68.456  31.539  1.00  0.00            
ATOM     33  CA  SER A  29      90.059  68.799  33.644  1.00  0.00           C
ATOM     34  HA  SER A  29      90.006  67.974  34.207  1.00  0.00            
ATOM     35  CB  SER A  29      91.502  69.297  33.537  1.00  0.00           C
ATOM     36  HB1 SER A  29      91.782  69.754  34.381  1.00  0.00            
ATOM     37  HB2 SER A  29      91.603  69.927  32.767  1.00  0.00            
ATOM     38  OG  SER A  29      92.391  68.215  33.322  1.00  0.00           O
ATOM     39  HG1 SER A  29      92.136  67.736  32.482  1.00  0.00            
ATOM     40  C   SER A  29      89.173  69.882  34.281  1.00  0.00           C
ATOM     41  O   SER A  29      88.918  69.854  35.485  1.00  0.00           O
ATOM     42  N   THR A  30      88.717  70.839  33.477  1.00  0.00           N
ATOM     43  HN  THR A  30      89.026  70.861  32.526  1.00  0.00            
ATOM     44  CA  THR A  30      87.773  71.866  33.943  1.00  0.00           C
ATOM     45  HA  THR A  30      88.267  72.336  34.674  1.00  0.00            
ATOM     46  CB  THR A  30      87.395  72.848  32.803  1.00  0.00           C
ATOM     47  HB  THR A  30      88.206  73.338  32.485  1.00  0.00            
ATOM     48  OG1 THR A  30      86.491  73.844  33.295  1.00  0.00           O
ATOM     49  HG1 THR A  30      86.252  74.473  32.555  1.00  0.00            
ATOM     50  CG2 THR A  30      86.738  72.119  31.635  1.00  0.00           C
ATOM     51 HG21 THR A  30      86.507  72.777  30.919  1.00  0.00            
ATOM     52 HG22 THR A  30      87.371  71.437  31.269  1.00  0.00            
ATOM     53 HG23 THR A  30      85.905  71.665  31.952  1.00  0.00            
ATOM     54  C   THR A  30      86.494  71.232  34.493  1.00  0.00           C
ATOM     55  O   THR A  30      85.973  71.634  35.538  1.00  0.00           O
ATOM     56  N   THR A  31      86.005  70.230  33.771  1.00  0.00           N
ATOM     57  HN  THR A  31      86.517  69.917  32.971  1.00  0.00            
ATOM     58  CA  THR A  31      84.748  69.571  34.103  1.00  0.00           C
ATOM     59  HA  THR A  31      84.090  70.321  34.170  1.00  0.00            
ATOM     60  CB  THR A  31      84.334  68.577  32.999  1.00  0.00           C
ATOM     61  HB  THR A  31      83.467  68.135  33.230  1.00  0.00            
ATOM     62  OG1 THR A  31      85.306  67.533  32.906  1.00  0.00           O
ATOM     63  HG1 THR A  31      85.036  66.889  32.190  1.00  0.00            
ATOM     64  CG2 THR A  31      84.214  69.272  31.651  1.00  0.00           C
ATOM     65 HG21 THR A  31      83.945  68.606  30.955  1.00  0.00            
ATOM     66 HG22 THR A  31      83.523  69.992  31.708  1.00  0.00            
ATOM     67 HG23 THR A  31      85.095  69.675  31.404  1.00  0.00            
ATOM     68  C   THR A  31      84.852  68.827  35.443  1.00  0.00           C
ATOM     69  O   THR A  31      83.931  68.874  36.258  1.00  0.00           O
ATOM     70  N   LEU A  32      85.973  68.149  35.671  1.00  0.00           N
ATOM     71  HN  LEU A  32      86.683  68.119  34.967  1.00  0.00            
ATOM     72  CA  LEU A  32      86.183  67.445  36.938  1.00  0.00           C
ATOM     73  HA  LEU A  32      85.361  66.891  37.071  1.00  0.00            
ATOM     74  CB  LEU A  32      87.409  66.533  36.868  1.00  0.00           C
ATOM     75  HB1 LEU A  32      88.191  67.087  36.583  1.00  0.00            
ATOM     76  HB2 LEU A  32      87.575  66.168  37.784  1.00  0.00            
ATOM     77  CG  LEU A  32      87.286  65.352  35.900  1.00  0.00           C
ATOM     78  HG  LEU A  32      87.095  65.719  34.990  1.00  0.00            
ATOM     79  CD1 LEU A  32      88.594  64.577  35.851  1.00  0.00           C
ATOM     80 HD11 LEU A  32      88.503  63.809  35.217  1.00  0.00            
ATOM     81 HD12 LEU A  32      89.328  65.181  35.540  1.00  0.00            
ATOM     82 HD13 LEU A  32      88.811  64.231  36.764  1.00  0.00            
ATOM     83  CD2 LEU A  32      86.122  64.433  36.253  1.00  0.00           C
ATOM     84 HD21 LEU A  32      86.081  63.680  35.597  1.00  0.00            
ATOM     85 HD22 LEU A  32      86.254  64.066  37.174  1.00  0.00            
ATOM     86 HD23 LEU A  32      85.267  64.950  36.220  1.00  0.00            
ATOM     87  C   LEU A  32      86.321  68.430  38.089  1.00  0.00           C
ATOM     88  O   LEU A  32      85.827  68.181  39.186  1.00  0.00           O
ATOM     89  N   LEU A  33      86.979  69.557  37.835  1.00  0.00           N
ATOM     90  HN  LEU A  33      87.399  69.694  36.938  1.00  0.00            
ATOM     91  CA  LEU A  33      87.093  70.590  38.848  1.00  0.00           C
ATOM     92  HA  LEU A  33      87.567  70.177  39.626  1.00  0.00            
ATOM     93  CB  LEU A  33      87.907  71.777  38.331  1.00  0.00           C
ATOM     94  HB1 LEU A  33      88.731  71.420  37.890  1.00  0.00            
ATOM     95  HB2 LEU A  33      87.352  72.263  37.656  1.00  0.00            
ATOM     96  CG  LEU A  33      88.335  72.778  39.417  1.00  0.00           C
ATOM     97  HG  LEU A  33      88.474  72.256  40.259  1.00  0.00            
ATOM     98  CD1 LEU A  33      89.645  73.458  39.043  1.00  0.00           C
ATOM     99 HD11 LEU A  33      89.903  74.103  39.762  1.00  0.00            
ATOM    100 HD12 LEU A  33      90.362  72.768  38.941  1.00  0.00            
ATOM    101 HD13 LEU A  33      89.531  73.950  38.180  1.00  0.00            
ATOM    102  CD2 LEU A  33      87.260  73.822  39.711  1.00  0.00           C
ATOM    103 HD21 LEU A  33      87.587  74.446  40.421  1.00  0.00            
ATOM    104 HD22 LEU A  33      87.061  74.339  38.879  1.00  0.00            
ATOM    105 HD23 LEU A  33      86.428  73.365  40.026  1.00  0.00            
ATOM    106  C   LEU A  33      85.695  71.044  39.232  1.00  0.00           C
ATOM    107  O   LEU A  33      85.395  71.254  40.403  1.00  0.00           O
ATOM    108  N   ALA A  34      84.834  71.179  38.234  1.00  0.00           N
ATOM    109  HN  ALA A  34      85.155  71.067  37.294  1.00  0.00            
ATOM    110  CA  ALA A  34      83.427  71.488  38.474  1.00  0.00           C
ATOM    111  HA  ALA A  34      83.411  72.340  38.998  1.00  0.00            
ATOM    112  CB  ALA A  34      82.712  71.684  37.146  1.00  0.00           C
ATOM    113  HB1 ALA A  34      81.749  71.895  37.314  1.00  0.00            
ATOM    114  HB2 ALA A  34      83.137  72.439  36.647  1.00  0.00            
ATOM    115  HB3 ALA A  34      82.780  70.846  36.604  1.00  0.00            
ATOM    116  C   ALA A  34      82.758  70.377  39.289  1.00  0.00           C
ATOM    117  O   ALA A  34      81.976  70.635  40.206  1.00  0.00           O
ATOM    118  N   LEU A  35      83.073  69.136  38.942  1.00  0.00           N
ATOM    119  HN  LEU A  35      83.696  68.987  38.174  1.00  0.00            
ATOM    120  CA  LEU A  35      82.530  67.982  39.656  1.00  0.00           C
ATOM    121  HA  LEU A  35      81.538  68.087  39.589  1.00  0.00            
ATOM    122  CB  LEU A  35      82.987  66.684  38.990  1.00  0.00           C
ATOM    123  HB1 LEU A  35      82.992  66.823  38.000  1.00  0.00            
ATOM    124  HB2 LEU A  35      83.915  66.479  39.302  1.00  0.00            
ATOM    125  CG  LEU A  35      82.099  65.481  39.302  1.00  0.00           C
ATOM    126  HG  LEU A  35      82.189  65.271  40.276  1.00  0.00            
ATOM    127  CD1 LEU A  35      80.632  65.787  39.030  1.00  0.00           C
ATOM    128 HD11 LEU A  35      80.078  64.982  39.243  1.00  0.00            
ATOM    129 HD12 LEU A  35      80.340  66.554  39.602  1.00  0.00            
ATOM    130 HD13 LEU A  35      80.515  66.026  38.066  1.00  0.00            
ATOM    131  CD2 LEU A  35      82.549  64.271  38.497  1.00  0.00           C
ATOM    132 HD21 LEU A  35      81.960  63.491  38.710  1.00  0.00            
ATOM    133 HD22 LEU A  35      82.487  64.478  37.521  1.00  0.00            
ATOM    134 HD23 LEU A  35      83.495  64.048  38.731  1.00  0.00            
ATOM    135  C   LEU A  35      82.944  67.977  41.131  1.00  0.00           C
ATOM    136  O   LEU A  35      82.159  67.614  42.016  1.00  0.00           O
ATOM    137  N   LEU A  36      84.186  68.373  41.389  1.00  0.00           N
ATOM    138  HN  LEU A  36      84.790  68.600  40.625  1.00  0.00            
ATOM    139  CA  LEU A  36      84.699  68.487  42.753  1.00  0.00           C
ATOM    140  HA  LEU A  36      84.636  67.561  43.126  1.00  0.00            
ATOM    141  CB  LEU A  36      86.152  68.981  42.746  1.00  0.00           C
ATOM    142  HB1 LEU A  36      86.718  68.281  42.311  1.00  0.00            
ATOM    143  HB2 LEU A  36      86.193  69.824  42.209  1.00  0.00            
ATOM    144  CG  LEU A  36      86.735  69.271  44.133  1.00  0.00           C
ATOM    145  HG  LEU A  36      86.104  69.860  44.637  1.00  0.00            
ATOM    146  CD1 LEU A  36      86.899  67.970  44.901  1.00  0.00           C
ATOM    147 HD11 LEU A  36      87.280  68.163  45.805  1.00  0.00            
ATOM    148 HD12 LEU A  36      86.008  67.528  45.002  1.00  0.00            
ATOM    149 HD13 LEU A  36      87.518  67.364  44.401  1.00  0.00            
ATOM    150  CD2 LEU A  36      88.054  70.022  44.034  1.00  0.00           C
ATOM    151 HD21 LEU A  36      88.408  70.196  44.953  1.00  0.00            
ATOM    152 HD22 LEU A  36      88.713  69.472  43.521  1.00  0.00            
ATOM    153 HD23 LEU A  36      87.908  70.892  43.563  1.00  0.00            
ATOM    154  C   LEU A  36      83.849  69.439  43.587  1.00  0.00           C
ATOM    155  O   LEU A  36      83.533  69.156  44.744  1.00  0.00           O
ATOM    156  N   ALA A  37      83.520  70.587  43.007  1.00  0.00           N
ATOM    157  HN  ALA A  37      83.822  70.764  42.070  1.00  0.00            
ATOM    158  CA  ALA A  37      82.732  71.594  43.699  1.00  0.00           C
ATOM    159  HA  ALA A  37      83.208  71.793  44.556  1.00  0.00            
ATOM    160  CB  ALA A  37      82.642  72.867  42.866  1.00  0.00           C
ATOM    161  HB1 ALA A  37      82.098  73.548  43.356  1.00  0.00            
ATOM    162  HB2 ALA A  37      83.561  73.227  42.707  1.00  0.00            
ATOM    163  HB3 ALA A  37      82.208  72.661  41.989  1.00  0.00            
ATOM    164  C   ALA A  37      81.347  71.041  43.987  1.00  0.00           C
ATOM    165  O   ALA A  37      80.794  71.256  45.061  1.00  0.00           O
ATOM    166  N   LEU A  38      80.796  70.310  43.030  1.00  0.00           N
ATOM    167  HN  LEU A  38      81.297  70.149  42.180  1.00  0.00            
ATOM    168  CA  LEU A  38      79.467  69.738  43.203  1.00  0.00           C
ATOM    169  HA  LEU A  38      78.835  70.505  43.311  1.00  0.00            
ATOM    170  CB  LEU A  38      79.060  68.918  41.976  1.00  0.00           C
ATOM    171  HB1 LEU A  38      79.037  69.538  41.192  1.00  0.00            
ATOM    172  HB2 LEU A  38      79.763  68.222  41.830  1.00  0.00            
ATOM    173  CG  LEU A  38      77.700  68.204  42.051  1.00  0.00           C
ATOM    174  HG  LEU A  38      77.684  67.663  42.892  1.00  0.00            
ATOM    175  CD1 LEU A  38      76.547  69.200  42.122  1.00  0.00           C
ATOM    176 HD11 LEU A  38      75.680  68.704  42.170  1.00  0.00            
ATOM    177 HD12 LEU A  38      76.649  69.771  42.937  1.00  0.00            
ATOM    178 HD13 LEU A  38      76.555  69.778  41.306  1.00  0.00            
ATOM    179  CD2 LEU A  38      77.516  67.253  40.875  1.00  0.00           C
ATOM    180 HD21 LEU A  38      76.626  66.802  40.947  1.00  0.00            
ATOM    181 HD22 LEU A  38      77.560  67.769  40.019  1.00  0.00            
ATOM    182 HD23 LEU A  38      78.241  66.564  40.887  1.00  0.00            
ATOM    183  C   LEU A  38      79.468  68.866  44.446  1.00  0.00           C
ATOM    184  O   LEU A  38      78.726  69.112  45.396  1.00  0.00           O
ATOM    185  N   VAL A  39      80.336  67.869  44.449  1.00  0.00           N
ATOM    186  HN  VAL A  39      80.888  67.695  43.633  1.00  0.00            
ATOM    187  CA  VAL A  39      80.502  67.023  45.614  1.00  0.00           C
ATOM    188  HA  VAL A  39      79.665  66.477  45.644  1.00  0.00            
ATOM    189  CB  VAL A  39      81.736  66.120  45.464  1.00  0.00           C
ATOM    190  HB  VAL A  39      82.512  66.680  45.175  1.00  0.00            
ATOM    191  CG1 VAL A  39      82.095  65.469  46.788  1.00  0.00           C
ATOM    192 HG11 VAL A  39      82.899  64.887  46.666  1.00  0.00            
ATOM    193 HG12 VAL A  39      82.296  66.178  47.464  1.00  0.00            
ATOM    194 HG13 VAL A  39      81.327  64.913  47.105  1.00  0.00            
ATOM    195  CG2 VAL A  39      81.480  65.052  44.411  1.00  0.00           C
ATOM    196 HG21 VAL A  39      82.289  64.471  44.322  1.00  0.00            
ATOM    197 HG22 VAL A  39      80.697  64.494  44.686  1.00  0.00            
ATOM    198 HG23 VAL A  39      81.286  65.489  43.533  1.00  0.00            
ATOM    199  C   VAL A  39      80.623  67.856  46.886  1.00  0.00           C
ATOM    200  O   VAL A  39      79.806  67.724  47.797  1.00  0.00           O
ATOM    201  N   LEU A  40      81.641  68.716  46.951  1.00  0.00           N
ATOM    202  HN  LEU A  40      82.233  68.837  46.154  1.00  0.00            
ATOM    203  CA  LEU A  40      81.908  69.487  48.171  1.00  0.00           C
ATOM    204  HA  LEU A  40      82.335  68.850  48.813  1.00  0.00            
ATOM    205  CB  LEU A  40      82.854  70.657  47.898  1.00  0.00           C
ATOM    206  HB1 LEU A  40      82.529  71.115  47.071  1.00  0.00            
ATOM    207  HB2 LEU A  40      82.784  71.283  48.675  1.00  0.00            
ATOM    208  CG  LEU A  40      84.337  70.352  47.694  1.00  0.00           C
ATOM    209  HG  LEU A  40      84.510  70.255  46.714  1.00  0.00            
ATOM    210  CD1 LEU A  40      85.188  71.495  48.232  1.00  0.00           C
ATOM    211 HD11 LEU A  40      86.156  71.284  48.093  1.00  0.00            
ATOM    212 HD12 LEU A  40      84.958  72.339  47.747  1.00  0.00            
ATOM    213 HD13 LEU A  40      85.009  71.612  49.209  1.00  0.00            
ATOM    214  CD2 LEU A  40      84.720  69.043  48.362  1.00  0.00           C
ATOM    215 HD21 LEU A  40      85.693  68.866  48.215  1.00  0.00            
ATOM    216 HD22 LEU A  40      84.537  69.103  49.343  1.00  0.00            
ATOM    217 HD23 LEU A  40      84.182  68.298  47.968  1.00  0.00            
ATOM    218  C   LEU A  40      80.603  70.021  48.724  1.00  0.00           C
ATOM    219  O   LEU A  40      80.315  69.893  49.912  1.00  0.00           O
ATOM    220  N   LEU A  41      79.792  70.577  47.838  1.00  0.00           N
ATOM    221  HN  LEU A  41      80.073  70.627  46.880  1.00  0.00            
ATOM    222  CA  LEU A  41      78.504  71.115  48.231  1.00  0.00           C
ATOM    223  HA  LEU A  41      78.699  71.751  48.978  1.00  0.00            
ATOM    224  CB  LEU A  41      77.845  71.863  47.073  1.00  0.00           C
ATOM    225  HB1 LEU A  41      77.829  71.264  46.273  1.00  0.00            
ATOM    226  HB2 LEU A  41      76.908  72.095  47.334  1.00  0.00            
ATOM    227  CG  LEU A  41      78.580  73.148  46.704  1.00  0.00           C
ATOM    228  HG  LEU A  41      79.423  72.904  46.224  1.00  0.00            
ATOM    229  CD1 LEU A  41      77.743  73.999  45.757  1.00  0.00           C
ATOM    230 HD11 LEU A  41      78.243  74.834  45.529  1.00  0.00            
ATOM    231 HD12 LEU A  41      77.558  73.483  44.921  1.00  0.00            
ATOM    232 HD13 LEU A  41      76.879  74.238  46.200  1.00  0.00            
ATOM    233  CD2 LEU A  41      78.956  73.929  47.963  1.00  0.00           C
ATOM    234 HD21 LEU A  41      79.436  74.767  47.704  1.00  0.00            
ATOM    235 HD22 LEU A  41      78.127  74.163  48.470  1.00  0.00            
ATOM    236 HD23 LEU A  41      79.551  73.368  48.538  1.00  0.00            
ATOM    237  C   LEU A  41      77.598  70.001  48.720  1.00  0.00           C
ATOM    238  O   LEU A  41      76.822  70.196  49.655  1.00  0.00           O
ATOM    239  N   TYR A  42      77.720  68.828  48.107  1.00  0.00           N
ATOM    240  HN  TYR A  42      78.298  68.759  47.294  1.00  0.00            
ATOM    241  CA  TYR A  42      77.029  67.640  48.594  1.00  0.00           C
ATOM    242  HA  TYR A  42      76.064  67.902  48.593  1.00  0.00            
ATOM    243  CB  TYR A  42      77.267  66.454  47.661  1.00  0.00           C
ATOM    244  HB1 TYR A  42      77.154  66.756  46.715  1.00  0.00            
ATOM    245  HB2 TYR A  42      78.199  66.117  47.794  1.00  0.00            
ATOM    246  CG  TYR A  42      76.312  65.319  47.912  1.00  0.00           C
ATOM    247  CD1 TYR A  42      74.952  65.467  47.684  1.00  0.00           C
ATOM    248  HD1 TYR A  42      74.604  66.337  47.334  1.00  0.00            
ATOM    249  CE1 TYR A  42      74.069  64.434  47.932  1.00  0.00           C
ATOM    250  HE1 TYR A  42      73.091  64.554  47.759  1.00  0.00            
ATOM    251  CZ  TYR A  42      74.546  63.235  48.420  1.00  0.00           C
ATOM    252  OH  TYR A  42      73.682  62.192  48.673  1.00  0.00           O
ATOM    253  HH  TYR A  42      74.198  61.408  49.019  1.00  0.00            
ATOM    254  CD2 TYR A  42      76.761  64.112  48.415  1.00  0.00           C
ATOM    255  HD2 TYR A  42      77.736  63.990  48.601  1.00  0.00            
ATOM    256  CE2 TYR A  42      75.889  63.073  48.665  1.00  0.00           C
ATOM    257  HE2 TYR A  42      76.233  62.205  49.023  1.00  0.00            
ATOM    258  C   TYR A  42      77.464  67.268  50.016  1.00  0.00           C
ATOM    259  O   TYR A  42      76.681  66.723  50.798  1.00  0.00           O
ATOM    260  N   LEU A  43      78.711  67.574  50.347  1.00  0.00           N
ATOM    261  HN  LEU A  43      79.310  68.007  49.673  1.00  0.00            
ATOM    262  CA  LEU A  43      79.214  67.287  51.676  1.00  0.00           C
ATOM    263  HA  LEU A  43      78.801  66.410  51.920  1.00  0.00            
ATOM    264  CB  LEU A  43      80.735  67.178  51.672  1.00  0.00           C
ATOM    265  HB1 LEU A  43      81.101  67.976  51.192  1.00  0.00            
ATOM    266  HB2 LEU A  43      81.048  67.187  52.622  1.00  0.00            
ATOM    267  CG  LEU A  43      81.293  65.924  51.001  1.00  0.00           C
ATOM    268  HG  LEU A  43      80.897  65.840  50.086  1.00  0.00            
ATOM    269  CD1 LEU A  43      82.801  66.027  50.853  1.00  0.00           C
ATOM    270 HD11 LEU A  43      83.150  65.200  50.413  1.00  0.00            
ATOM    271 HD12 LEU A  43      83.027  66.824  50.292  1.00  0.00            
ATOM    272 HD13 LEU A  43      83.219  66.126  51.756  1.00  0.00            
ATOM    273  CD2 LEU A  43      80.911  64.688  51.791  1.00  0.00           C
ATOM    274 HD21 LEU A  43      81.283  63.876  51.340  1.00  0.00            
ATOM    275 HD22 LEU A  43      81.284  64.756  52.716  1.00  0.00            
ATOM    276 HD23 LEU A  43      79.915  64.617  51.837  1.00  0.00            
ATOM    277  C   LEU A  43      78.777  68.344  52.665  1.00  0.00           C
ATOM    278  O   LEU A  43      78.317  68.011  53.751  1.00  0.00           O
ATOM    279  N   VAL A  44      78.930  69.613  52.312  1.00  0.00           N
ATOM    280  HN  VAL A  44      79.343  69.842  51.430  1.00  0.00            
ATOM    281  CA  VAL A  44      78.496  70.672  53.210  1.00  0.00           C
ATOM    282  HA  VAL A  44      79.025  70.542  54.049  1.00  0.00            
ATOM    283  CB  VAL A  44      78.781  72.078  52.649  1.00  0.00           C
ATOM    284  HB  VAL A  44      78.387  72.155  51.733  1.00  0.00            
ATOM    285  CG1 VAL A  44      78.139  73.143  53.532  1.00  0.00           C
ATOM    286 HG11 VAL A  44      78.332  74.049  53.156  1.00  0.00            
ATOM    287 HG12 VAL A  44      77.150  72.999  53.562  1.00  0.00            
ATOM    288 HG13 VAL A  44      78.514  73.079  54.457  1.00  0.00            
ATOM    289  CG2 VAL A  44      80.281  72.307  52.537  1.00  0.00           C
ATOM    290 HG21 VAL A  44      80.452  73.222  52.172  1.00  0.00            
ATOM    291 HG22 VAL A  44      80.699  72.225  53.442  1.00  0.00            
ATOM    292 HG23 VAL A  44      80.678  71.624  51.924  1.00  0.00            
ATOM    293  C   VAL A  44      77.001  70.515  53.439  1.00  0.00           C
ATOM    294  O   VAL A  44      76.511  70.707  54.554  1.00  0.00           O
ATOM    295  N   SER A  45      76.280  70.148  52.385  1.00  0.00           N
ATOM    296  HN  SER A  45      76.729  70.005  51.503  1.00  0.00            
ATOM    297  CA  SER A  45      74.842  69.952  52.503  1.00  0.00           C
ATOM    298  HA  SER A  45      74.473  70.813  52.854  1.00  0.00            
ATOM    299  CB  SER A  45      74.208  69.679  51.131  1.00  0.00           C
ATOM    300  HB1 SER A  45      74.403  70.428  50.498  1.00  0.00            
ATOM    301  HB2 SER A  45      73.218  69.564  51.217  1.00  0.00            
ATOM    302  OG  SER A  45      74.717  68.494  50.546  1.00  0.00           O
ATOM    303  HG1 SER A  45      74.540  67.720  51.153  1.00  0.00            
ATOM    304  C   SER A  45      74.557  68.817  53.498  1.00  0.00           C
ATOM    305  O   SER A  45      73.755  68.969  54.416  1.00  0.00           O
ATOM    306  N   GLY A  46      75.256  67.699  53.354  1.00  0.00           N
ATOM    307  HN  GLY A  46      75.870  67.600  52.571  1.00  0.00            
ATOM    308  CA  GLY A  46      75.142  66.602  54.329  1.00  0.00           C
ATOM    309  HA1 GLY A  46      75.756  65.870  54.032  1.00  0.00            
ATOM    310  HA2 GLY A  46      74.197  66.275  54.305  1.00  0.00            
ATOM    311  C   GLY A  46      75.494  66.995  55.755  1.00  0.00           C
ATOM    312  O   GLY A  46      74.776  66.665  56.702  1.00  0.00           O
ATOM    313  N   ALA A  47      76.596  67.720  55.902  1.00  0.00           N
ATOM    314  HN  ALA A  47      77.137  67.949  55.093  1.00  0.00            
ATOM    315  CA  ALA A  47      77.042  68.192  57.205  1.00  0.00           C
ATOM    316  HA  ALA A  47      77.275  67.371  57.726  1.00  0.00            
ATOM    317  CB  ALA A  47      78.264  69.078  57.042  1.00  0.00           C
ATOM    318  HB1 ALA A  47      78.565  69.399  57.940  1.00  0.00            
ATOM    319  HB2 ALA A  47      78.999  68.555  56.611  1.00  0.00            
ATOM    320  HB3 ALA A  47      78.032  69.863  56.468  1.00  0.00            
ATOM    321  C   ALA A  47      75.933  68.950  57.928  1.00  0.00           C
ATOM    322  O   ALA A  47      75.587  68.630  59.067  1.00  0.00           O
ATOM    323  N   LEU A  48      75.366  69.946  57.256  1.00  0.00           N
ATOM    324  HN  LEU A  48      75.658  70.132  56.318  1.00  0.00            
ATOM    325  CA  LEU A  48      74.323  70.776  57.859  1.00  0.00           C
ATOM    326  HA  LEU A  48      74.766  71.241  58.626  1.00  0.00            
ATOM    327  CB  LEU A  48      73.805  71.794  56.845  1.00  0.00           C
ATOM    328  HB1 LEU A  48      73.484  71.294  56.041  1.00  0.00            
ATOM    329  HB2 LEU A  48      73.039  72.284  57.261  1.00  0.00            
ATOM    330  CG  LEU A  48      74.833  72.826  56.383  1.00  0.00           C
ATOM    331  HG  LEU A  48      75.679  72.355  56.132  1.00  0.00            
ATOM    332  CD1 LEU A  48      74.343  73.567  55.145  1.00  0.00           C
ATOM    333 HD11 LEU A  48      75.031  74.235  54.862  1.00  0.00            
ATOM    334 HD12 LEU A  48      74.189  72.913  54.404  1.00  0.00            
ATOM    335 HD13 LEU A  48      73.487  74.039  55.356  1.00  0.00            
ATOM    336  CD2 LEU A  48      75.147  73.787  57.517  1.00  0.00           C
ATOM    337 HD21 LEU A  48      75.820  74.459  57.208  1.00  0.00            
ATOM    338 HD22 LEU A  48      74.310  74.258  57.797  1.00  0.00            
ATOM    339 HD23 LEU A  48      75.518  73.277  58.293  1.00  0.00            
ATOM    340  C   LEU A  48      73.168  69.927  58.385  1.00  0.00           C
ATOM    341  O   LEU A  48      72.637  70.189  59.465  1.00  0.00           O
ATOM    342  N   VAL A  49      72.811  68.885  57.639  1.00  0.00           N
ATOM    343  HN  VAL A  49      73.348  68.659  56.826  1.00  0.00            
ATOM    344  CA  VAL A  49      71.651  68.063  57.980  1.00  0.00           C
ATOM    345  HA  VAL A  49      70.945  68.727  58.228  1.00  0.00            
ATOM    346  CB  VAL A  49      71.197  67.225  56.762  1.00  0.00           C
ATOM    347  HB  VAL A  49      71.970  66.686  56.428  1.00  0.00            
ATOM    348  CG1 VAL A  49      70.086  66.258  57.149  1.00  0.00           C
ATOM    349 HG11 VAL A  49      69.810  65.729  56.347  1.00  0.00            
ATOM    350 HG12 VAL A  49      70.417  65.637  57.860  1.00  0.00            
ATOM    351 HG13 VAL A  49      69.301  66.773  57.495  1.00  0.00            
ATOM    352  CG2 VAL A  49      70.732  68.137  55.642  1.00  0.00           C
ATOM    353 HG21 VAL A  49      70.441  67.584  54.861  1.00  0.00            
ATOM    354 HG22 VAL A  49      69.964  68.692  55.961  1.00  0.00            
ATOM    355 HG23 VAL A  49      71.484  68.735  55.365  1.00  0.00            
ATOM    356  C   VAL A  49      71.928  67.154  59.194  1.00  0.00           C
ATOM    357  O   VAL A  49      71.156  67.114  60.155  1.00  0.00           O
ATOM    358  N   PHE A  50      73.055  66.452  59.161  1.00  0.00           N
ATOM    359  HN  PHE A  50      73.650  66.511  58.359  1.00  0.00            
ATOM    360  CA  PHE A  50      73.437  65.594  60.281  1.00  0.00           C
ATOM    361  HA  PHE A  50      72.653  64.986  60.409  1.00  0.00            
ATOM    362  CB  PHE A  50      74.699  64.787  59.945  1.00  0.00           C
ATOM    363  HB1 PHE A  50      75.396  65.411  59.591  1.00  0.00            
ATOM    364  HB2 PHE A  50      75.035  64.352  60.780  1.00  0.00            
ATOM    365  CG  PHE A  50      74.475  63.709  58.917  1.00  0.00           C
ATOM    366  CD1 PHE A  50      73.464  62.771  59.080  1.00  0.00           C
ATOM    367  HD1 PHE A  50      72.886  62.804  59.895  1.00  0.00            
ATOM    368  CE1 PHE A  50      73.248  61.790  58.125  1.00  0.00           C
ATOM    369  HE1 PHE A  50      72.513  61.123  58.251  1.00  0.00            
ATOM    370  CZ  PHE A  50      74.047  61.732  56.998  1.00  0.00           C
ATOM    371  HZ  PHE A  50      73.891  61.024  56.310  1.00  0.00            
ATOM    372  CD2 PHE A  50      75.274  63.635  57.780  1.00  0.00           C
ATOM    373  HD2 PHE A  50      76.011  64.298  57.651  1.00  0.00            
ATOM    374  CE2 PHE A  50      75.061  62.654  56.824  1.00  0.00           C
ATOM    375  HE2 PHE A  50      75.640  62.614  56.010  1.00  0.00            
ATOM    376  C   PHE A  50      73.662  66.400  61.556  1.00  0.00           C
ATOM    377  O   PHE A  50      73.233  65.999  62.632  1.00  0.00           O
ATOM    378  N   ARG A  51      74.348  67.530  61.441  1.00  0.00           N
ATOM    379  HN  ARG A  51      74.735  67.788  60.556  1.00  0.00            
ATOM    380  CA  ARG A  51      74.541  68.396  62.595  1.00  0.00           C
ATOM    381  HA  ARG A  51      75.074  67.873  63.260  1.00  0.00            
ATOM    382  CB  ARG A  51      75.320  69.648  62.190  1.00  0.00           C
ATOM    383  HB1 ARG A  51      76.220  69.362  61.862  1.00  0.00            
ATOM    384  HB2 ARG A  51      74.823  70.098  61.448  1.00  0.00            
ATOM    385  CG  ARG A  51      75.528  70.668  63.300  1.00  0.00           C
ATOM    386  HG1 ARG A  51      75.973  70.219  64.075  1.00  0.00            
ATOM    387  HG2 ARG A  51      74.638  71.023  63.586  1.00  0.00            
ATOM    388  CD  ARG A  51      76.398  71.829  62.834  1.00  0.00           C
ATOM    389  HD1 ARG A  51      77.252  71.478  62.450  1.00  0.00            
ATOM    390  HD2 ARG A  51      76.602  72.430  63.607  1.00  0.00            
ATOM    391  NE  ARG A  51      75.726  72.625  61.802  1.00  0.00           N
ATOM    392  HE  ARG A  51      75.930  72.416  60.846  1.00  0.00            
ATOM    393  CZ  ARG A  51      74.864  73.605  62.052  1.00  0.00           C
ATOM    394  NH1 ARG A  51      74.559  73.928  63.302  1.00  0.00           N
ATOM    395 HH11 ARG A  51      73.905  74.662  63.483  1.00  0.00            
ATOM    396 HH12 ARG A  51      74.984  73.437  64.063  1.00  0.00            
ATOM    397  NH2 ARG A  51      74.297  74.260  61.050  1.00  0.00           N
ATOM    398 HH21 ARG A  51      73.643  74.993  61.238  1.00  0.00            
ATOM    399 HH22 ARG A  51      74.523  74.021  60.105  1.00  0.00            
ATOM    400  C   ARG A  51      73.186  68.765  63.194  1.00  0.00           C
ATOM    401  O   ARG A  51      72.945  68.558  64.384  1.00  0.00           O
ATOM    402  N   ALA A  52      72.289  69.269  62.352  1.00  0.00           N
ATOM    403  HN  ALA A  52      72.531  69.372  61.387  1.00  0.00            
ATOM    404  CA  ALA A  52      70.956  69.678  62.801  1.00  0.00           C
ATOM    405  HA  ALA A  52      71.136  70.308  63.557  1.00  0.00            
ATOM    406  CB  ALA A  52      70.208  70.384  61.675  1.00  0.00           C
ATOM    407  HB1 ALA A  52      69.301  70.657  61.997  1.00  0.00            
ATOM    408  HB2 ALA A  52      70.719  71.196  61.393  1.00  0.00            
ATOM    409  HB3 ALA A  52      70.113  69.763  60.897  1.00  0.00            
ATOM    410  C   ALA A  52      70.125  68.519  63.342  1.00  0.00           C
ATOM    411  O   ALA A  52      69.270  68.707  64.212  1.00  0.00           O
ATOM    412  N   LEU A  53      70.399  67.320  62.849  1.00  0.00           N
ATOM    413  HN  LEU A  53      71.162  67.217  62.210  1.00  0.00            
ATOM    414  CA  LEU A  53      69.615  66.148  63.216  1.00  0.00           C
ATOM    415  HA  LEU A  53      68.717  66.528  63.437  1.00  0.00            
ATOM    416  CB  LEU A  53      69.583  65.176  62.045  1.00  0.00           C
ATOM    417  HB1 LEU A  53      70.525  65.005  61.758  1.00  0.00            
ATOM    418  HB2 LEU A  53      69.171  64.322  62.362  1.00  0.00            
ATOM    419  CG  LEU A  53      68.803  65.649  60.832  1.00  0.00           C
ATOM    420  HG  LEU A  53      69.121  66.556  60.555  1.00  0.00            
ATOM    421  CD1 LEU A  53      69.029  64.705  59.664  1.00  0.00           C
ATOM    422 HD11 LEU A  53      68.511  65.026  58.871  1.00  0.00            
ATOM    423 HD12 LEU A  53      70.003  64.681  59.438  1.00  0.00            
ATOM    424 HD13 LEU A  53      68.722  63.787  59.913  1.00  0.00            
ATOM    425  CD2 LEU A  53      67.329  65.731  61.195  1.00  0.00           C
ATOM    426 HD21 LEU A  53      66.807  66.042  60.401  1.00  0.00            
ATOM    427 HD22 LEU A  53      67.004  64.828  61.475  1.00  0.00            
ATOM    428 HD23 LEU A  53      67.207  66.377  61.948  1.00  0.00            
ATOM    429  C   LEU A  53      70.147  65.404  64.438  1.00  0.00           C
ATOM    430  O   LEU A  53      69.400  64.680  65.091  1.00  0.00           O
ATOM    431  N   GLU A  54      71.431  65.563  64.737  1.00  0.00           N
ATOM    432  HN  GLU A  54      71.960  66.286  64.292  1.00  0.00            
ATOM    433  CA  GLU A  54      72.071  64.693  65.707  1.00  0.00           C
ATOM    434  HA  GLU A  54      71.315  64.138  66.055  1.00  0.00            
ATOM    435  CB  GLU A  54      73.124  63.835  65.013  1.00  0.00           C
ATOM    436  HB1 GLU A  54      73.732  64.436  64.493  1.00  0.00            
ATOM    437  HB2 GLU A  54      73.651  63.351  65.712  1.00  0.00            
ATOM    438  CG  GLU A  54      72.535  62.808  64.060  1.00  0.00           C
ATOM    439  HG1 GLU A  54      73.274  62.432  63.501  1.00  0.00            
ATOM    440  HG2 GLU A  54      71.870  63.266  63.470  1.00  0.00            
ATOM    441  CD  GLU A  54      71.838  61.661  64.775  1.00  0.00           C
ATOM    442  OE1 GLU A  54      72.241  61.318  65.916  1.00  0.00           O
ATOM    443  OE2 GLU A  54      70.891  61.089  64.188  1.00  0.00           O
ATOM    444  C   GLU A  54      72.681  65.432  66.900  1.00  0.00           C
ATOM    445  O   GLU A  54      72.750  64.888  68.006  1.00  0.00           O
ATOM    446  N   GLN A  55      73.101  66.675  66.685  1.00  0.00           N
ATOM    447  HN  GLN A  55      73.010  67.081  65.776  1.00  0.00            
ATOM    448  CA  GLN A  55      73.692  67.447  67.765  1.00  0.00           C
ATOM    449  HA  GLN A  55      74.549  66.972  67.963  1.00  0.00            
ATOM    450  CB  GLN A  55      73.975  68.880  67.324  1.00  0.00           C
ATOM    451  HB1 GLN A  55      74.186  68.879  66.346  1.00  0.00            
ATOM    452  HB2 GLN A  55      73.158  69.433  67.488  1.00  0.00            
ATOM    453  CG  GLN A  55      75.140  69.511  68.066  1.00  0.00           C
ATOM    454  HG1 GLN A  55      75.931  68.902  68.002  1.00  0.00            
ATOM    455  HG2 GLN A  55      74.886  69.627  69.026  1.00  0.00            
ATOM    456  CD  GLN A  55      75.528  70.856  67.509  1.00  0.00           C
ATOM    457  OE1 GLN A  55      74.710  71.554  66.906  1.00  0.00           O
ATOM    458  NE2 GLN A  55      76.780  71.237  67.719  1.00  0.00           N
ATOM    459 HE21 GLN A  55      77.406  70.642  68.223  1.00  0.00            
ATOM    460 HE22 GLN A  55      77.099  72.120  67.374  1.00  0.00            
ATOM    461  C   GLN A  55      72.811  67.445  69.012  1.00  0.00           C
ATOM    462  O   GLN A  55      73.308  67.280  70.120  1.00  0.00           O
ATOM    463  N   PRO A  56      71.495  67.614  68.845  1.00  0.00           N
ATOM    464  CD  PRO A  56      70.719  67.911  67.630  1.00  0.00           C
ATOM    465  HD1 PRO A  56      70.905  67.233  66.919  1.00  0.00            
ATOM    466  HD2 PRO A  56      70.939  68.824  67.286  1.00  0.00            
ATOM    467  CA  PRO A  56      70.680  67.638  70.061  1.00  0.00           C
ATOM    468  HA  PRO A  56      71.110  68.267  70.709  1.00  0.00            
ATOM    469  CB  PRO A  56      69.285  68.054  69.561  1.00  0.00           C
ATOM    470  HB1 PRO A  56      68.571  67.493  69.980  1.00  0.00            
ATOM    471  HB2 PRO A  56      69.107  69.019  69.755  1.00  0.00            
ATOM    472  CG  PRO A  56      69.296  67.834  68.095  1.00  0.00           C
ATOM    473  HG1 PRO A  56      68.749  68.540  67.645  1.00  0.00            
ATOM    474  HG2 PRO A  56      68.915  66.933  67.887  1.00  0.00            
ATOM    475  C   PRO A  56      70.613  66.299  70.802  1.00  0.00           C
ATOM    476  O   PRO A  56      69.909  66.204  71.799  1.00  0.00           O
ATOM    477  N   HISDA  57      71.317  65.268  70.333  1.00  0.00           N
ATOM    478  HN  HISDA  57      71.796  65.345  69.459  1.00  0.00            
ATOM    479  CA  HISDA  57      71.388  64.025  71.098  1.00  0.00           C
ATOM    480  HA  HISDA  57      70.973  64.265  71.976  1.00  0.00            
ATOM    481  CB  HISDA  57      70.608  62.926  70.396  1.00  0.00           C
ATOM    482  HB1 HISDA  57      71.052  62.722  69.523  1.00  0.00            
ATOM    483  HB2 HISDA  57      70.612  62.108  70.972  1.00  0.00            
ATOM    484  ND1 HISDA  57      68.835  64.356  69.322  1.00  0.00           N
ATOM    485  HD1 HISDA  57      69.475  64.978  68.871  1.00  0.00            
ATOM    486  CG  HISDA  57      69.188  63.287  70.118  1.00  0.00           C
ATOM    487  CE1 HISDA  57      67.517  64.430  69.249  1.00  0.00           C
ATOM    488  HE1 HISDA  57      66.997  65.115  68.739  1.00  0.00            
ATOM    489  NE2 HISDA  57      67.004  63.446  69.964  1.00  0.00           N
ATOM    490  CD2 HISDA  57      68.028  62.717  70.523  1.00  0.00           C
ATOM    491  HD2 HISDA  57      67.934  61.917  71.116  1.00  0.00            
ATOM    492  C   HISDA  57      72.812  63.549  71.353  1.00  0.00           C
ATOM    493  O   HISDA  57      73.028  62.388  71.682  1.00  0.00           O
ATOM    494  N   GLU A  58      73.770  64.460  71.247  1.00  0.00           N
ATOM    495  HN  GLU A  58      73.516  65.400  71.020  1.00  0.00            
ATOM    496  CA  GLU A  58      75.173  64.146  71.447  1.00  0.00           C
ATOM    497  HA  GLU A  58      75.398  63.484  70.732  1.00  0.00            
ATOM    498  CB  GLU A  58      75.997  65.431  71.341  1.00  0.00           C
ATOM    499  HB1 GLU A  58      75.375  66.211  71.411  1.00  0.00            
ATOM    500  HB2 GLU A  58      76.646  65.453  72.101  1.00  0.00            
ATOM    501  CG  GLU A  58      76.782  65.579  70.058  1.00  0.00           C
ATOM    502  HG1 GLU A  58      76.146  65.773  69.311  1.00  0.00            
ATOM    503  HG2 GLU A  58      77.262  64.722  69.873  1.00  0.00            
ATOM    504  CD  GLU A  58      77.795  66.701  70.145  1.00  0.00           C
ATOM    505  OE1 GLU A  58      77.397  67.837  70.483  1.00  0.00           O
ATOM    506  OE2 GLU A  58      78.988  66.438  69.885  1.00  0.00           O
ATOM    507  C   GLU A  58      75.415  63.537  72.823  1.00  0.00           C
ATOM    508  O   GLU A  58      76.240  62.653  72.971  1.00  0.00           O
ATOM    509  N   GLN A  59      74.709  64.050  73.822  1.00  0.00           N
ATOM    510  HN  GLN A  59      73.919  64.623  73.605  1.00  0.00            
ATOM    511  CA  GLN A  59      75.033  63.816  75.211  1.00  0.00           C
ATOM    512  HA  GLN A  59      75.919  63.352  75.204  1.00  0.00            
ATOM    513  CB  GLN A  59      75.101  65.160  75.930  1.00  0.00           C
ATOM    514  HB1 GLN A  59      74.280  65.688  75.713  1.00  0.00            
ATOM    515  HB2 GLN A  59      75.144  65.001  76.916  1.00  0.00            
ATOM    516  CG  GLN A  59      76.323  65.957  75.507  1.00  0.00           C
ATOM    517  HG1 GLN A  59      76.363  66.797  76.048  1.00  0.00            
ATOM    518  HG2 GLN A  59      76.237  66.189  74.538  1.00  0.00            
ATOM    519  CD  GLN A  59      77.612  65.170  75.716  1.00  0.00           C
ATOM    520  OE1 GLN A  59      77.812  64.531  76.760  1.00  0.00           O
ATOM    521  NE2 GLN A  59      78.498  65.217  74.725  1.00  0.00           N
ATOM    522 HE21 GLN A  59      78.299  65.748  73.901  1.00  0.00            
ATOM    523 HE22 GLN A  59      79.363  64.721  74.804  1.00  0.00            
ATOM    524  C   GLN A  59      74.057  62.883  75.891  1.00  0.00           C
ATOM    525  O   GLN A  59      74.140  62.664  77.092  1.00  0.00           O
ATOM    526  N   GLN A  60      73.197  62.251  75.108  1.00  0.00           N
ATOM    527  HN  GLN A  60      73.228  62.394  74.119  1.00  0.00            
ATOM    528  CA  GLN A  60      72.213  61.355  75.674  1.00  0.00           C
ATOM    529  HA  GLN A  60      71.702  61.931  76.311  1.00  0.00            
ATOM    530  CB  GLN A  60      71.290  60.809  74.586  1.00  0.00           C
ATOM    531  HB1 GLN A  60      71.010  61.567  73.997  1.00  0.00            
ATOM    532  HB2 GLN A  60      71.798  60.138  74.046  1.00  0.00            
ATOM    533  CG  GLN A  60      70.037  60.137  75.128  1.00  0.00           C
ATOM    534  HG1 GLN A  60      70.272  59.208  75.413  1.00  0.00            
ATOM    535  HG2 GLN A  60      69.355  60.099  74.398  1.00  0.00            
ATOM    536  CD  GLN A  60      69.435  60.875  76.320  1.00  0.00           C
ATOM    537  OE1 GLN A  60      69.483  62.107  76.392  1.00  0.00           O
ATOM    538  NE2 GLN A  60      68.875  60.118  77.272  1.00  0.00           N
ATOM    539 HE21 GLN A  60      68.867  59.122  77.179  1.00  0.00            
ATOM    540 HE22 GLN A  60      68.465  60.548  78.076  1.00  0.00            
ATOM    541  C   GLN A  60      72.867  60.199  76.437  1.00  0.00           C
ATOM    542  O   GLN A  60      72.448  59.869  77.550  1.00  0.00           O
ATOM    543  N   ALA A  61      73.896  59.597  75.850  1.00  0.00           N
ATOM    544  HN  ALA A  61      74.214  59.922  74.959  1.00  0.00            
ATOM    545  CA  ALA A  61      74.569  58.470  76.484  1.00  0.00           C
ATOM    546  HA  ALA A  61      73.826  57.828  76.672  1.00  0.00            
ATOM    547  CB  ALA A  61      75.579  57.854  75.538  1.00  0.00           C
ATOM    548  HB1 ALA A  61      76.031  57.084  75.988  1.00  0.00            
ATOM    549  HB2 ALA A  61      75.111  57.532  74.715  1.00  0.00            
ATOM    550  HB3 ALA A  61      76.262  58.540  75.286  1.00  0.00            
ATOM    551  C   ALA A  61      75.245  58.834  77.808  1.00  0.00           C
ATOM    552  O   ALA A  61      75.150  58.079  78.769  1.00  0.00           O
ATOM    553  N   GLN A  62      75.924  59.975  77.873  1.00  0.00           N
ATOM    554  HN  GLN A  62      76.084  60.518  77.048  1.00  0.00            
ATOM    555  CA  GLN A  62      76.432  60.424  79.163  1.00  0.00           C
ATOM    556  HA  GLN A  62      77.164  59.792  79.418  1.00  0.00            
ATOM    557  CB  GLN A  62      76.984  61.838  79.116  1.00  0.00           C
ATOM    558  HB1 GLN A  62      76.468  62.345  78.425  1.00  0.00            
ATOM    559  HB2 GLN A  62      76.837  62.254  80.014  1.00  0.00            
ATOM    560  CG  GLN A  62      78.450  61.981  78.784  1.00  0.00           C
ATOM    561  HG1 GLN A  62      78.736  62.914  79.000  1.00  0.00            
ATOM    562  HG2 GLN A  62      78.573  61.813  77.806  1.00  0.00            
ATOM    563  CD  GLN A  62      79.333  61.036  79.535  1.00  0.00           C
ATOM    564  OE1 GLN A  62      80.268  60.488  78.968  1.00  0.00           O
ATOM    565  NE2 GLN A  62      79.061  60.847  80.815  1.00  0.00           N
ATOM    566 HE21 GLN A  62      78.293  61.327  81.239  1.00  0.00            
ATOM    567 HE22 GLN A  62      79.623  60.224  81.359  1.00  0.00            
ATOM    568  C   GLN A  62      75.246  60.446  80.102  1.00  0.00           C
ATOM    569  O   GLN A  62      75.256  59.872  81.180  1.00  0.00           O
ATOM    570  N   ARG A  63      74.199  61.131  79.690  1.00  0.00           N
ATOM    571  HN  ARG A  63      74.153  61.488  78.757  1.00  0.00            
ATOM    572  CA  ARG A  63      73.130  61.349  80.616  1.00  0.00           C
ATOM    573  HA  ARG A  63      73.509  61.909  81.352  1.00  0.00            
ATOM    574  CB  ARG A  63      71.997  62.137  79.977  1.00  0.00           C
ATOM    575  HB1 ARG A  63      71.875  61.823  79.036  1.00  0.00            
ATOM    576  HB2 ARG A  63      71.157  61.973  80.494  1.00  0.00            
ATOM    577  CG  ARG A  63      72.286  63.632  79.965  1.00  0.00           C
ATOM    578  HG1 ARG A  63      72.787  63.853  79.128  1.00  0.00            
ATOM    579  HG2 ARG A  63      72.851  63.853  80.760  1.00  0.00            
ATOM    580  CD  ARG A  63      71.021  64.483  80.015  1.00  0.00           C
ATOM    581  HD1 ARG A  63      71.264  65.449  79.931  1.00  0.00            
ATOM    582  HD2 ARG A  63      70.550  64.332  80.884  1.00  0.00            
ATOM    583  NE  ARG A  63      70.083  64.168  78.943  1.00  0.00           N
ATOM    584  HE  ARG A  63      70.205  64.636  78.067  1.00  0.00            
ATOM    585  CZ  ARG A  63      69.075  63.301  79.047  1.00  0.00           C
ATOM    586  NH1 ARG A  63      68.859  62.641  80.180  1.00  0.00           N
ATOM    587 HH11 ARG A  63      68.101  61.992  80.244  1.00  0.00            
ATOM    588 HH12 ARG A  63      69.454  62.794  80.969  1.00  0.00            
ATOM    589  NH2 ARG A  63      68.277  63.089  78.006  1.00  0.00           N
ATOM    590 HH21 ARG A  63      67.522  62.438  78.079  1.00  0.00            
ATOM    591 HH22 ARG A  63      68.432  63.581  77.149  1.00  0.00            
ATOM    592  C   ARG A  63      72.671  60.007  81.166  1.00  0.00           C
ATOM    593  O   ARG A  63      72.486  59.867  82.368  1.00  0.00           O
ATOM    594  N   GLU A  64      72.556  59.005  80.303  1.00  0.00           N
ATOM    595  HN  GLU A  64      72.790  59.150  79.342  1.00  0.00            
ATOM    596  CA  GLU A  64      72.092  57.697  80.742  1.00  0.00           C
ATOM    597  HA  GLU A  64      71.219  57.866  81.200  1.00  0.00            
ATOM    598  CB  GLU A  64      71.868  56.758  79.555  1.00  0.00           C
ATOM    599  HB1 GLU A  64      72.663  56.815  78.952  1.00  0.00            
ATOM    600  HB2 GLU A  64      71.780  55.824  79.902  1.00  0.00            
ATOM    601  CG  GLU A  64      70.620  57.088  78.739  1.00  0.00           C
ATOM    602  HG1 GLU A  64      70.586  58.078  78.604  1.00  0.00            
ATOM    603  HG2 GLU A  64      69.818  56.795  79.260  1.00  0.00            
ATOM    604  CD  GLU A  64      70.579  56.410  77.365  1.00  0.00           C
ATOM    605  OE1 GLU A  64      71.577  55.773  76.962  1.00  0.00           O
ATOM    606  OE2 GLU A  64      69.539  56.524  76.675  1.00  0.00           O
ATOM    607  C   GLU A  64      73.083  57.090  81.722  1.00  0.00           C
ATOM    608  O   GLU A  64      72.680  56.489  82.716  1.00  0.00           O
ATOM    609  N   LEU A  65      74.377  57.260  81.471  1.00  0.00           N
ATOM    610  HN  LEU A  65      74.666  57.784  80.670  1.00  0.00            
ATOM    611  CA  LEU A  65      75.368  56.688  82.355  1.00  0.00           C
ATOM    612  HA  LEU A  65      75.160  55.710  82.373  1.00  0.00            
ATOM    613  CB  LEU A  65      76.779  56.907  81.828  1.00  0.00           C
ATOM    614  HB1 LEU A  65      76.828  56.548  80.896  1.00  0.00            
ATOM    615  HB2 LEU A  65      76.964  57.890  81.817  1.00  0.00            
ATOM    616  CG  LEU A  65      77.847  56.212  82.683  1.00  0.00           C
ATOM    617  HG  LEU A  65      77.782  56.586  83.608  1.00  0.00            
ATOM    618  CD1 LEU A  65      77.602  54.714  82.740  1.00  0.00           C
ATOM    619 HD11 LEU A  65      78.308  54.282  83.301  1.00  0.00            
ATOM    620 HD12 LEU A  65      76.703  54.538  83.142  1.00  0.00            
ATOM    621 HD13 LEU A  65      77.633  54.336  81.815  1.00  0.00            
ATOM    622  CD2 LEU A  65      79.252  56.482  82.162  1.00  0.00           C
ATOM    623 HD21 LEU A  65      79.918  56.014  82.743  1.00  0.00            
ATOM    624 HD22 LEU A  65      79.331  56.143  81.225  1.00  0.00            
ATOM    625 HD23 LEU A  65      79.430  57.466  82.177  1.00  0.00            
ATOM    626  C   LEU A  65      75.245  57.294  83.740  1.00  0.00           C
ATOM    627  O   LEU A  65      75.213  56.582  84.739  1.00  0.00           O
ATOM    628  N   GLY A  66      75.167  58.610  83.789  1.00  0.00           N
ATOM    629  HN  GLY A  66      75.218  59.132  82.938  1.00  0.00            
ATOM    630  CA  GLY A  66      75.010  59.316  85.037  1.00  0.00           C
ATOM    631  HA1 GLY A  66      74.960  60.294  84.835  1.00  0.00            
ATOM    632  HA2 GLY A  66      75.816  59.132  85.600  1.00  0.00            
ATOM    633  C   GLY A  66      73.758  58.872  85.763  1.00  0.00           C
ATOM    634  O   GLY A  66      73.767  58.728  86.970  1.00  0.00           O
ATOM    635  N   GLU A  67      72.670  58.673  85.034  1.00  0.00           N
ATOM    636  HN  GLU A  67      72.691  58.854  84.051  1.00  0.00            
ATOM    637  CA  GLU A  67      71.448  58.195  85.652  1.00  0.00           C
ATOM    638  HA  GLU A  67      71.234  58.864  86.364  1.00  0.00            
ATOM    639  CB  GLU A  67      70.324  58.141  84.614  1.00  0.00           C
ATOM    640  HB1 GLU A  67      70.679  57.718  83.780  1.00  0.00            
ATOM    641  HB2 GLU A  67      69.578  57.584  84.979  1.00  0.00            
ATOM    642  CG  GLU A  67      69.773  59.524  84.263  1.00  0.00           C
ATOM    643  HG1 GLU A  67      70.545  60.130  84.072  1.00  0.00            
ATOM    644  HG2 GLU A  67      69.265  59.869  85.052  1.00  0.00            
ATOM    645  CD  GLU A  67      68.843  59.542  83.054  1.00  0.00           C
ATOM    646  OE1 GLU A  67      68.577  58.468  82.461  1.00  0.00           O
ATOM    647  OE2 GLU A  67      68.396  60.655  82.688  1.00  0.00           O
ATOM    648  C   GLU A  67      71.653  56.823  86.298  1.00  0.00           C
ATOM    649  O   GLU A  67      71.197  56.563  87.403  1.00  0.00           O
ATOM    650  N   VAL A  68      72.364  55.952  85.610  1.00  0.00           N
ATOM    651  HN  VAL A  68      72.711  56.201  84.706  1.00  0.00            
ATOM    652  CA  VAL A  68      72.645  54.651  86.145  1.00  0.00           C
ATOM    653  HA  VAL A  68      71.737  54.292  86.359  1.00  0.00            
ATOM    654  CB  VAL A  68      73.369  53.787  85.108  1.00  0.00           C
ATOM    655  HB  VAL A  68      74.147  54.291  84.733  1.00  0.00            
ATOM    656  CG1 VAL A  68      73.894  52.528  85.763  1.00  0.00           C
ATOM    657 HG11 VAL A  68      74.365  51.969  85.081  1.00  0.00            
ATOM    658 HG12 VAL A  68      74.533  52.773  86.492  1.00  0.00            
ATOM    659 HG13 VAL A  68      73.131  52.010  86.149  1.00  0.00            
ATOM    660  CG2 VAL A  68      72.426  53.442  83.966  1.00  0.00           C
ATOM    661 HG21 VAL A  68      72.907  52.878  83.295  1.00  0.00            
ATOM    662 HG22 VAL A  68      71.640  52.937  84.323  1.00  0.00            
ATOM    663 HG23 VAL A  68      72.110  54.284  83.529  1.00  0.00            
ATOM    664  C   VAL A  68      73.501  54.728  87.411  1.00  0.00           C
ATOM    665  O   VAL A  68      73.266  53.994  88.365  1.00  0.00           O
ATOM    666  N   ARG A  69      74.491  55.609  87.424  1.00  0.00           N
ATOM    667  HN  ARG A  69      74.670  56.166  86.613  1.00  0.00            
ATOM    668  CA  ARG A  69      75.316  55.771  88.605  1.00  0.00           C
ATOM    669  HA  ARG A  69      75.722  54.872  88.767  1.00  0.00            
ATOM    670  CB  ARG A  69      76.384  56.824  88.371  1.00  0.00           C
ATOM    671  HB1 ARG A  69      75.954  57.619  87.943  1.00  0.00            
ATOM    672  HB2 ARG A  69      76.765  57.088  89.257  1.00  0.00            
ATOM    673  CG  ARG A  69      77.522  56.371  87.486  1.00  0.00           C
ATOM    674  HG1 ARG A  69      77.190  56.304  86.545  1.00  0.00            
ATOM    675  HG2 ARG A  69      77.831  55.472  87.795  1.00  0.00            
ATOM    676  CD  ARG A  69      78.694  57.339  87.530  1.00  0.00           C
ATOM    677  HD1 ARG A  69      79.393  57.056  86.873  1.00  0.00            
ATOM    678  HD2 ARG A  69      79.087  57.355  88.449  1.00  0.00            
ATOM    679  NE  ARG A  69      78.263  58.699  87.189  1.00  0.00           N
ATOM    680  HE  ARG A  69      78.185  58.936  86.221  1.00  0.00            
ATOM    681  CZ  ARG A  69      77.968  59.642  88.089  1.00  0.00           C
ATOM    682  NH1 ARG A  69      78.097  59.373  89.387  1.00  0.00           N
ATOM    683 HH11 ARG A  69      77.889  60.077  90.066  1.00  0.00            
ATOM    684 HH12 ARG A  69      78.401  58.467  89.682  1.00  0.00            
ATOM    685  NH2 ARG A  69      77.562  60.850  87.696  1.00  0.00           N
ATOM    686 HH21 ARG A  69      77.355  61.553  88.376  1.00  0.00            
ATOM    687 HH22 ARG A  69      77.465  61.052  86.722  1.00  0.00            
ATOM    688  C   ARG A  69      74.472  56.211  89.780  1.00  0.00           C
ATOM    689  O   ARG A  69      74.501  55.621  90.852  1.00  0.00           O
ATOM    690  N   GLU A  70      73.723  57.274  89.571  1.00  0.00           N
ATOM    691  HN  GLU A  70      73.634  57.635  88.643  1.00  0.00            
ATOM    692  CA  GLU A  70      73.028  57.930  90.653  1.00  0.00           C
ATOM    693  HA  GLU A  70      73.718  58.117  91.353  1.00  0.00            
ATOM    694  CB  GLU A  70      72.419  59.224  90.144  1.00  0.00           C
ATOM    695  HB1 GLU A  70      71.953  59.045  89.278  1.00  0.00            
ATOM    696  HB2 GLU A  70      71.758  59.558  90.816  1.00  0.00            
ATOM    697  CG  GLU A  70      73.470  60.289  89.922  1.00  0.00           C
ATOM    698  HG1 GLU A  70      74.101  59.972  89.214  1.00  0.00            
ATOM    699  HG2 GLU A  70      73.970  60.426  90.777  1.00  0.00            
ATOM    700  CD  GLU A  70      72.888  61.614  89.488  1.00  0.00           C
ATOM    701  OE1 GLU A  70      72.299  61.674  88.378  1.00  0.00           O
ATOM    702  OE2 GLU A  70      73.042  62.591  90.255  1.00  0.00           O
ATOM    703  C   GLU A  70      71.957  57.025  91.245  1.00  0.00           C
ATOM    704  O   GLU A  70      71.687  57.069  92.443  1.00  0.00           O
ATOM    705  N   LYS A  71      71.380  56.185  90.398  1.00  0.00           N
ATOM    706  HN  LYS A  71      71.640  56.208  89.433  1.00  0.00            
ATOM    707  CA  LYS A  71      70.386  55.240  90.838  1.00  0.00           C
ATOM    708  HA  LYS A  71      69.718  55.754  91.377  1.00  0.00            
ATOM    709  CB  LYS A  71      69.719  54.610  89.628  1.00  0.00           C
ATOM    710  HB1 LYS A  71      69.478  55.337  88.985  1.00  0.00            
ATOM    711  HB2 LYS A  71      70.370  53.985  89.197  1.00  0.00            
ATOM    712  CG  LYS A  71      68.465  53.834  89.958  1.00  0.00           C
ATOM    713  HG1 LYS A  71      67.738  54.484  90.179  1.00  0.00            
ATOM    714  HG2 LYS A  71      68.649  53.257  90.754  1.00  0.00            
ATOM    715  CD  LYS A  71      68.006  52.950  88.799  1.00  0.00           C
ATOM    716  HD1 LYS A  71      68.803  52.514  88.381  1.00  0.00            
ATOM    717  HD2 LYS A  71      67.540  53.515  88.118  1.00  0.00            
ATOM    718  CE  LYS A  71      67.051  51.873  89.288  1.00  0.00           C
ATOM    719  HE1 LYS A  71      66.212  52.302  89.624  1.00  0.00            
ATOM    720  HE2 LYS A  71      67.483  51.359  90.029  1.00  0.00            
ATOM    721  NZ  LYS A  71      66.690  50.920  88.204  1.00  0.00           N
ATOM    722  HZ1 LYS A  71      66.256  51.418  87.453  1.00  0.00            
ATOM    723  HZ2 LYS A  71      67.516  50.467  87.870  1.00  0.00            
ATOM    724  HZ3 LYS A  71      66.055  50.235  88.560  1.00  0.00            
ATOM    725  C   LYS A  71      71.037  54.172  91.699  1.00  0.00           C
ATOM    726  O   LYS A  71      70.495  53.766  92.723  1.00  0.00           O
ATOM    727  N   PHE A  72      72.221  53.739  91.295  1.00  0.00           N
ATOM    728  HN  PHE A  72      72.630  54.129  90.470  1.00  0.00            
ATOM    729  CA  PHE A  72      72.936  52.710  92.025  1.00  0.00           C
ATOM    730  HA  PHE A  72      72.295  51.948  92.114  1.00  0.00            
ATOM    731  CB  PHE A  72      74.177  52.299  91.227  1.00  0.00           C
ATOM    732  HB1 PHE A  72      73.944  52.267  90.255  1.00  0.00            
ATOM    733  HB2 PHE A  72      74.899  52.975  91.375  1.00  0.00            
ATOM    734  CG  PHE A  72      74.719  50.967  91.608  1.00  0.00           C
ATOM    735  CD1 PHE A  72      75.797  50.873  92.467  1.00  0.00           C
ATOM    736  HD1 PHE A  72      76.223  51.707  92.818  1.00  0.00            
ATOM    737  CE1 PHE A  72      76.296  49.639  92.849  1.00  0.00           C
ATOM    738  HE1 PHE A  72      77.077  49.586  93.471  1.00  0.00            
ATOM    739  CZ  PHE A  72      75.715  48.484  92.370  1.00  0.00           C
ATOM    740  HZ  PHE A  72      76.076  47.591  92.638  1.00  0.00            
ATOM    741  CD2 PHE A  72      74.126  49.809  91.143  1.00  0.00           C
ATOM    742  HD2 PHE A  72      73.333  49.867  90.537  1.00  0.00            
ATOM    743  CE2 PHE A  72      74.620  48.570  91.509  1.00  0.00           C
ATOM    744  HE2 PHE A  72      74.193  47.737  91.157  1.00  0.00            
ATOM    745  C   PHE A  72      73.340  53.198  93.424  1.00  0.00           C
ATOM    746  O   PHE A  72      73.232  52.477  94.411  1.00  0.00           O
ATOM    747  N   LEU A  73      73.835  54.421  93.503  1.00  0.00           N
ATOM    748  HN  LEU A  73      73.941  54.963  92.669  1.00  0.00            
ATOM    749  CA  LEU A  73      74.226  54.990  94.776  1.00  0.00           C
ATOM    750  HA  LEU A  73      74.936  54.384  95.136  1.00  0.00            
ATOM    751  CB  LEU A  73      74.757  56.399  94.564  1.00  0.00           C
ATOM    752  HB1 LEU A  73      74.106  56.908  94.000  1.00  0.00            
ATOM    753  HB2 LEU A  73      74.849  56.847  95.453  1.00  0.00            
ATOM    754  CG  LEU A  73      76.111  56.399  93.872  1.00  0.00           C
ATOM    755  HG  LEU A  73      76.023  55.951  92.982  1.00  0.00            
ATOM    756  CD1 LEU A  73      76.590  57.812  93.642  1.00  0.00           C
ATOM    757 HD11 LEU A  73      77.480  57.792  93.187  1.00  0.00            
ATOM    758 HD12 LEU A  73      75.932  58.297  93.066  1.00  0.00            
ATOM    759 HD13 LEU A  73      76.675  58.282  94.520  1.00  0.00            
ATOM    760  CD2 LEU A  73      77.113  55.635  94.700  1.00  0.00           C
ATOM    761 HD21 LEU A  73      78.000  55.640  94.238  1.00  0.00            
ATOM    762 HD22 LEU A  73      77.202  56.067  95.598  1.00  0.00            
ATOM    763 HD23 LEU A  73      76.801  54.692  94.813  1.00  0.00            
ATOM    764  C   LEU A  73      73.058  55.028  95.740  1.00  0.00           C
ATOM    765  O   LEU A  73      73.175  54.654  96.902  1.00  0.00           O
ATOM    766  N   ARG A  74      71.909  55.442  95.237  1.00  0.00           N
ATOM    767  HN  ARG A  74      71.856  55.699  94.272  1.00  0.00            
ATOM    768  CA  ARG A  74      70.728  55.528  96.064  1.00  0.00           C
ATOM    769  HA  ARG A  74      70.993  56.087  96.849  1.00  0.00            
ATOM    770  CB  ARG A  74      69.613  56.197  95.283  1.00  0.00           C
ATOM    771  HB1 ARG A  74      69.655  55.904  94.328  1.00  0.00            
ATOM    772  HB2 ARG A  74      68.731  55.934  95.674  1.00  0.00            
ATOM    773  CG  ARG A  74      69.754  57.698  95.346  1.00  0.00           C
ATOM    774  HG1 ARG A  74      70.725  57.926  95.275  1.00  0.00            
ATOM    775  HG2 ARG A  74      69.402  58.010  96.228  1.00  0.00            
ATOM    776  CD  ARG A  74      69.017  58.432  94.258  1.00  0.00           C
ATOM    777  HD1 ARG A  74      68.033  58.279  94.348  1.00  0.00            
ATOM    778  HD2 ARG A  74      69.323  58.112  93.362  1.00  0.00            
ATOM    779  NE  ARG A  74      69.286  59.868  94.366  1.00  0.00           N
ATOM    780  HE  ARG A  74      68.551  60.455  94.705  1.00  0.00            
ATOM    781  CZ  ARG A  74      70.444  60.447  94.043  1.00  0.00           C
ATOM    782  NH1 ARG A  74      71.451  59.734  93.558  1.00  0.00           N
ATOM    783 HH11 ARG A  74      72.305  60.186  93.300  1.00  0.00            
ATOM    784 HH12 ARG A  74      71.357  58.744  93.451  1.00  0.00            
ATOM    785  NH2 ARG A  74      70.585  61.757  94.179  1.00  0.00           N
ATOM    786 HH21 ARG A  74      71.444  62.197  93.917  1.00  0.00            
ATOM    787 HH22 ARG A  74      69.833  62.306  94.544  1.00  0.00            
ATOM    788  C   ARG A  74      70.292  54.165  96.577  1.00  0.00           C
ATOM    789  O   ARG A  74      69.748  54.065  97.664  1.00  0.00           O
ATOM    790  N   ALA A  75      70.579  53.107  95.827  1.00  0.00           N
ATOM    791  HN  ALA A  75      71.075  53.233  94.968  1.00  0.00            
ATOM    792  CA  ALA A  75      70.183  51.764  96.236  1.00  0.00           C
ATOM    793  HA  ALA A  75      69.332  51.895  96.745  1.00  0.00            
ATOM    794  CB  ALA A  75      69.959  50.890  95.015  1.00  0.00           C
ATOM    795  HB1 ALA A  75      69.688  49.973  95.307  1.00  0.00            
ATOM    796  HB2 ALA A  75      69.236  51.287  94.449  1.00  0.00            
ATOM    797  HB3 ALA A  75      70.805  50.835  94.485  1.00  0.00            
ATOM    798  C   ALA A  75      71.218  51.109  97.144  1.00  0.00           C
ATOM    799  O   ALA A  75      70.905  50.150  97.855  1.00  0.00           O
ATOM    800  N   HISDA  76      72.460  51.574  97.096  1.00  0.00           N
ATOM    801  HN  HISDA  76      72.665  52.409  96.585  1.00  0.00            
ATOM    802  CA  HISDA  76      73.526  50.860  97.794  1.00  0.00           C
ATOM    803  HA  HISDA  76      73.069  50.220  98.412  1.00  0.00            
ATOM    804  CB  HISDA  76      74.370  50.130  96.781  1.00  0.00           C
ATOM    805  HB1 HISDA  76      74.816  50.800  96.188  1.00  0.00            
ATOM    806  HB2 HISDA  76      75.065  49.597  97.263  1.00  0.00            
ATOM    807  ND1 HISDA  76      73.047  48.037  96.412  1.00  0.00           N
ATOM    808  HD1 HISDA  76      73.121  47.715  97.356  1.00  0.00            
ATOM    809  CG  HISDA  76      73.588  49.205  95.927  1.00  0.00           C
ATOM    810  CE1 HISDA  76      72.413  47.404  95.438  1.00  0.00           C
ATOM    811  HE1 HISDA  76      71.935  46.529  95.520  1.00  0.00            
ATOM    812  NE2 HISDA  76      72.521  48.128  94.339  1.00  0.00           N
ATOM    813  CD2 HISDA  76      73.256  49.260  94.617  1.00  0.00           C
ATOM    814  HD2 HISDA  76      73.498  49.985  93.972  1.00  0.00            
ATOM    815  C   HISDA  76      74.404  51.794  98.618  1.00  0.00           C
ATOM    816  O   HISDA  76      75.455  52.224  98.157  1.00  0.00           O
ATOM    817  N   PRO A  77      73.963  52.117  99.842  1.00  0.00           N
ATOM    818  CD  PRO A  77      72.740  51.637 100.507  1.00  0.00           C
ATOM    819  HD1 PRO A  77      72.646  50.646 100.411  1.00  0.00            
ATOM    820  HD2 PRO A  77      71.929  52.086 100.132  1.00  0.00            
ATOM    821  CA  PRO A  77      74.641  53.129 100.626  1.00  0.00           C
ATOM    822  HA  PRO A  77      74.702  53.958 100.071  1.00  0.00            
ATOM    823  CB  PRO A  77      73.801  53.222 101.897  1.00  0.00           C
ATOM    824  HB1 PRO A  77      74.382  53.241 102.711  1.00  0.00            
ATOM    825  HB2 PRO A  77      73.219  54.035 101.884  1.00  0.00            
ATOM    826  CG  PRO A  77      72.962  52.022 101.924  1.00  0.00           C
ATOM    827  HG1 PRO A  77      72.091  52.223 102.373  1.00  0.00            
ATOM    828  HG2 PRO A  77      73.430  51.289 102.417  1.00  0.00            
ATOM    829  C   PRO A  77      76.066  52.777 100.990  1.00  0.00           C
ATOM    830  O   PRO A  77      76.794  53.648 101.431  1.00  0.00           O
ATOM    831  N   CYS A  78      76.477  51.531 100.792  1.00  0.00           N
ATOM    832  HN  CYS A  78      75.845  50.852 100.419  1.00  0.00            
ATOM    833  CA  CYS A  78      77.853  51.145 101.117  1.00  0.00           C
ATOM    834  HA  CYS A  78      78.074  51.722 101.903  1.00  0.00            
ATOM    835  CB  CYS A  78      77.929  49.655 101.523  1.00  0.00           C
ATOM    836  HB1 CYS A  78      77.243  49.584 102.247  1.00  0.00            
ATOM    837  HB2 CYS A  78      78.843  49.577 101.922  1.00  0.00            
ATOM    838  SG  CYS A  78      77.666  48.387 100.256  1.00  0.00           S
ATOM    839  HG1 CYS A  78      78.363  48.477  99.544  1.00  0.00            
ATOM    840  C   CYS A  78      78.863  51.492 100.004  1.00  0.00           C
ATOM    841  O   CYS A  78      80.046  51.230 100.137  1.00  0.00           O
ATOM    842  N   VAL A  79      78.400  52.175  98.959  1.00  0.00           N
ATOM    843  HN  VAL A  79      77.446  52.475  98.965  1.00  0.00            
ATOM    844  CA  VAL A  79      79.235  52.504  97.800  1.00  0.00           C
ATOM    845  HA  VAL A  79      80.108  52.057  97.994  1.00  0.00            
ATOM    846  CB  VAL A  79      78.590  51.998  96.503  1.00  0.00           C
ATOM    847  HB  VAL A  79      77.723  52.477  96.365  1.00  0.00            
ATOM    848  CG1 VAL A  79      79.485  52.272  95.309  1.00  0.00           C
ATOM    849 HG11 VAL A  79      79.044  51.934  94.477  1.00  0.00            
ATOM    850 HG12 VAL A  79      79.640  53.257  95.228  1.00  0.00            
ATOM    851 HG13 VAL A  79      80.361  51.806  95.435  1.00  0.00            
ATOM    852  CG2 VAL A  79      78.303  50.526  96.599  1.00  0.00           C
ATOM    853 HG21 VAL A  79      77.883  50.212  95.747  1.00  0.00            
ATOM    854 HG22 VAL A  79      79.157  50.029  96.753  1.00  0.00            
ATOM    855 HG23 VAL A  79      77.677  50.357  97.361  1.00  0.00            
ATOM    856  C   VAL A  79      79.401  54.011  97.646  1.00  0.00           C
ATOM    857  O   VAL A  79      78.427  54.743  97.636  1.00  0.00           O
ATOM    858  N   SER A  80      80.635  54.479  97.516  1.00  0.00           N
ATOM    859  HN  SER A  80      81.411  53.856  97.614  1.00  0.00            
ATOM    860  CA  SER A  80      80.877  55.883  97.234  1.00  0.00           C
ATOM    861  HA  SER A  80      80.137  56.381  97.686  1.00  0.00            
ATOM    862  CB  SER A  80      82.224  56.309  97.798  1.00  0.00           C
ATOM    863  HB1 SER A  80      82.272  56.121  98.779  1.00  0.00            
ATOM    864  HB2 SER A  80      82.383  57.283  97.637  1.00  0.00            
ATOM    865  OG  SER A  80      83.273  55.605  97.184  1.00  0.00           O
ATOM    866  HG1 SER A  80      83.254  55.771  96.198  1.00  0.00            
ATOM    867  C   SER A  80      80.845  56.140  95.733  1.00  0.00           C
ATOM    868  O   SER A  80      81.120  55.252  94.946  1.00  0.00           O
ATOM    869  N   ASP A  81      80.503  57.357  95.345  1.00  0.00           N
ATOM    870  HN  ASP A  81      80.216  58.028  96.029  1.00  0.00            
ATOM    871  CA  ASP A  81      80.537  57.738  93.938  1.00  0.00           C
ATOM    872  HA  ASP A  81      79.829  57.181  93.504  1.00  0.00            
ATOM    873  CB  ASP A  81      80.233  59.226  93.770  1.00  0.00           C
ATOM    874  HB1 ASP A  81      79.351  59.427  94.196  1.00  0.00            
ATOM    875  HB2 ASP A  81      80.950  59.757  94.222  1.00  0.00            
ATOM    876  CG  ASP A  81      80.173  59.633  92.306  1.00  0.00           C
ATOM    877  OD1 ASP A  81      80.611  60.764  91.971  1.00  0.00           O
ATOM    878  OD2 ASP A  81      79.698  58.807  91.483  1.00  0.00           O
ATOM    879  C   ASP A  81      81.903  57.439  93.329  1.00  0.00           C
ATOM    880  O   ASP A  81      82.012  56.928  92.227  1.00  0.00           O
ATOM    881  N   GLN A  82      82.951  57.750  94.068  1.00  0.00           N
ATOM    882  HN  GLN A  82      82.812  58.086  94.999  1.00  0.00            
ATOM    883  CA  GLN A  82      84.289  57.615  93.560  1.00  0.00           C
ATOM    884  HA  GLN A  82      84.301  58.079  92.674  1.00  0.00            
ATOM    885  CB  GLN A  82      85.266  58.302  94.498  1.00  0.00           C
ATOM    886  HB1 GLN A  82      85.144  57.924  95.416  1.00  0.00            
ATOM    887  HB2 GLN A  82      86.196  58.114  94.181  1.00  0.00            
ATOM    888  CG  GLN A  82      85.069  59.812  94.562  1.00  0.00           C
ATOM    889  HG1 GLN A  82      84.896  60.143  93.634  1.00  0.00            
ATOM    890  HG2 GLN A  82      85.913  60.221  94.909  1.00  0.00            
ATOM    891  CD  GLN A  82      83.905  60.255  95.463  1.00  0.00           C
ATOM    892  OE1 GLN A  82      82.989  59.470  95.764  1.00  0.00           O
ATOM    893  NE2 GLN A  82      83.930  61.539  95.885  1.00  0.00           N
ATOM    894 HE21 GLN A  82      84.678  62.142  95.608  1.00  0.00            
ATOM    895 HE22 GLN A  82      83.200  61.886  96.474  1.00  0.00            
ATOM    896  C   GLN A  82      84.633  56.140  93.362  1.00  0.00           C
ATOM    897  O   GLN A  82      85.303  55.791  92.403  1.00  0.00           O
ATOM    898  N   GLU A  83      84.149  55.269  94.239  1.00  0.00           N
ATOM    899  HN  GLU A  83      83.596  55.596  95.006  1.00  0.00            
ATOM    900  CA  GLU A  83      84.414  53.835  94.098  1.00  0.00           C
ATOM    901  HA  GLU A  83      85.400  53.757  93.951  1.00  0.00            
ATOM    902  CB  GLU A  83      84.022  53.076  95.378  1.00  0.00           C
ATOM    903  HB1 GLU A  83      83.146  53.435  95.702  1.00  0.00            
ATOM    904  HB2 GLU A  83      83.922  52.107  95.152  1.00  0.00            
ATOM    905  CG  GLU A  83      85.036  53.196  96.518  1.00  0.00           C
ATOM    906  HG1 GLU A  83      85.273  54.162  96.624  1.00  0.00            
ATOM    907  HG2 GLU A  83      85.853  52.678  96.264  1.00  0.00            
ATOM    908  CD  GLU A  83      84.537  52.673  97.870  1.00  0.00           C
ATOM    909  OE1 GLU A  83      83.551  53.213  98.402  1.00  0.00           O
ATOM    910  OE2 GLU A  83      85.163  51.749  98.434  1.00  0.00           O
ATOM    911  C   GLU A  83      83.660  53.271  92.888  1.00  0.00           C
ATOM    912  O   GLU A  83      84.180  52.437  92.152  1.00  0.00           O
ATOM    913  N   LEU A  84      82.424  53.706  92.695  1.00  0.00           N
ATOM    914  HN  LEU A  84      82.014  54.328  93.363  1.00  0.00            
ATOM    915  CA  LEU A  84      81.656  53.302  91.542  1.00  0.00           C
ATOM    916  HA  LEU A  84      81.620  52.303  91.555  1.00  0.00            
ATOM    917  CB  LEU A  84      80.250  53.898  91.638  1.00  0.00           C
ATOM    918  HB1 LEU A  84      79.842  53.593  92.499  1.00  0.00            
ATOM    919  HB2 LEU A  84      80.336  54.894  91.644  1.00  0.00            
ATOM    920  CG  LEU A  84      79.296  53.523  90.516  1.00  0.00           C
ATOM    921  HG  LEU A  84      79.680  53.815  89.640  1.00  0.00            
ATOM    922  CD1 LEU A  84      79.115  52.023  90.504  1.00  0.00           C
ATOM    923 HD11 LEU A  84      78.488  51.769  89.768  1.00  0.00            
ATOM    924 HD12 LEU A  84      80.000  51.582  90.355  1.00  0.00            
ATOM    925 HD13 LEU A  84      78.737  51.726  91.381  1.00  0.00            
ATOM    926  CD2 LEU A  84      77.955  54.215  90.703  1.00  0.00           C
ATOM    927 HD21 LEU A  84      77.340  53.958  89.957  1.00  0.00            
ATOM    928 HD22 LEU A  84      77.555  53.936  91.576  1.00  0.00            
ATOM    929 HD23 LEU A  84      78.088  55.206  90.699  1.00  0.00            
ATOM    930  C   LEU A  84      82.348  53.791  90.273  1.00  0.00           C
ATOM    931  O   LEU A  84      82.400  53.099  89.264  1.00  0.00           O
ATOM    932  N   GLY A  85      82.917  54.980  90.347  1.00  0.00           N
ATOM    933  HN  GLY A  85      82.805  55.527  91.177  1.00  0.00            
ATOM    934  CA  GLY A  85      83.699  55.506  89.250  1.00  0.00           C
ATOM    935  HA1 GLY A  85      84.121  56.358  89.559  1.00  0.00            
ATOM    936  HA2 GLY A  85      83.072  55.699  88.496  1.00  0.00            
ATOM    937  C   GLY A  85      84.774  54.543  88.787  1.00  0.00           C
ATOM    938  O   GLY A  85      84.915  54.290  87.599  1.00  0.00           O
ATOM    939  N   LEU A  86      85.548  54.009  89.721  1.00  0.00           N
ATOM    940  HN  LEU A  86      85.396  54.238  90.682  1.00  0.00            
ATOM    941  CA  LEU A  86      86.614  53.095  89.359  1.00  0.00           C
ATOM    942  HA  LEU A  86      87.151  53.578  88.667  1.00  0.00            
ATOM    943  CB  LEU A  86      87.482  52.761  90.562  1.00  0.00           C
ATOM    944  HB1 LEU A  86      86.925  52.253  91.219  1.00  0.00            
ATOM    945  HB2 LEU A  86      88.240  52.186  90.252  1.00  0.00            
ATOM    946  CG  LEU A  86      88.061  53.984  91.265  1.00  0.00           C
ATOM    947  HG  LEU A  86      87.316  54.622  91.457  1.00  0.00            
ATOM    948  CD1 LEU A  86      88.698  53.576  92.586  1.00  0.00           C
ATOM    949 HD11 LEU A  86      89.074  54.385  93.038  1.00  0.00            
ATOM    950 HD12 LEU A  86      88.006  53.156  93.174  1.00  0.00            
ATOM    951 HD13 LEU A  86      89.432  52.919  92.413  1.00  0.00            
ATOM    952  CD2 LEU A  86      89.050  54.718  90.377  1.00  0.00           C
ATOM    953 HD21 LEU A  86      89.411  55.513  90.865  1.00  0.00            
ATOM    954 HD22 LEU A  86      89.802  54.104  90.138  1.00  0.00            
ATOM    955 HD23 LEU A  86      88.588  55.021  89.543  1.00  0.00            
ATOM    956  C   LEU A  86      86.043  51.824  88.785  1.00  0.00           C
ATOM    957  O   LEU A  86      86.632  51.211  87.888  1.00  0.00           O
ATOM    958  N   LEU A  87      84.932  51.378  89.345  1.00  0.00           N
ATOM    959  HN  LEU A  87      84.519  51.874  90.109  1.00  0.00            
ATOM    960  CA  LEU A  87      84.315  50.162  88.843  1.00  0.00           C
ATOM    961  HA  LEU A  87      84.954  49.414  89.023  1.00  0.00            
ATOM    962  CB  LEU A  87      83.003  49.858  89.568  1.00  0.00           C
ATOM    963  HB1 LEU A  87      83.207  49.615  90.516  1.00  0.00            
ATOM    964  HB2 LEU A  87      82.427  50.675  89.549  1.00  0.00            
ATOM    965  CG  LEU A  87      82.241  48.707  88.921  1.00  0.00           C
ATOM    966  HG  LEU A  87      82.147  48.898  87.944  1.00  0.00            
ATOM    967  CD1 LEU A  87      83.013  47.412  89.105  1.00  0.00           C
ATOM    968 HD11 LEU A  87      82.509  46.660  88.679  1.00  0.00            
ATOM    969 HD12 LEU A  87      83.912  47.496  88.676  1.00  0.00            
ATOM    970 HD13 LEU A  87      83.126  47.227  90.081  1.00  0.00            
ATOM    971  CD2 LEU A  87      80.842  48.577  89.490  1.00  0.00           C
ATOM    972 HD21 LEU A  87      80.371  47.815  89.046  1.00  0.00            
ATOM    973 HD22 LEU A  87      80.897  48.407  90.474  1.00  0.00            
ATOM    974 HD23 LEU A  87      80.335  49.423  89.326  1.00  0.00            
ATOM    975  C   LEU A  87      84.054  50.370  87.346  1.00  0.00           C
ATOM    976  O   LEU A  87      84.354  49.513  86.521  1.00  0.00           O
ATOM    977  N   ILE A  88      83.533  51.541  87.009  1.00  0.00           N
ATOM    978  HN  ILE A  88      83.417  52.245  87.710  1.00  0.00            
ATOM    979  CA  ILE A  88      83.131  51.822  85.659  1.00  0.00           C
ATOM    980  HA  ILE A  88      82.603  51.020  85.380  1.00  0.00            
ATOM    981  CB  ILE A  88      82.247  53.068  85.623  1.00  0.00           C
ATOM    982  HB  ILE A  88      82.706  53.803  86.122  1.00  0.00            
ATOM    983  CG2 ILE A  88      82.012  53.508  84.200  1.00  0.00           C
ATOM    984 HG21 ILE A  88      81.433  54.323  84.194  1.00  0.00            
ATOM    985 HG22 ILE A  88      82.888  53.719  83.767  1.00  0.00            
ATOM    986 HG23 ILE A  88      81.559  52.774  83.695  1.00  0.00            
ATOM    987  CG1 ILE A  88      80.893  52.745  86.243  1.00  0.00           C
ATOM    988 HG11 ILE A  88      81.038  52.159  87.040  1.00  0.00            
ATOM    989 HG12 ILE A  88      80.339  52.258  85.567  1.00  0.00            
ATOM    990  CD  ILE A  88      80.129  53.970  86.688  1.00  0.00           C
ATOM    991  HD1 ILE A  88      79.254  53.692  87.084  1.00  0.00            
ATOM    992  HD2 ILE A  88      80.663  54.465  87.374  1.00  0.00            
ATOM    993  HD3 ILE A  88      79.965  54.564  85.901  1.00  0.00            
ATOM    994  C   ILE A  88      84.336  51.954  84.727  1.00  0.00           C
ATOM    995  O   ILE A  88      84.302  51.473  83.588  1.00  0.00           O
ATOM    996  N   LYS A  89      85.417  52.552  85.219  1.00  0.00           N
ATOM    997  HN  LYS A  89      85.380  52.994  86.115  1.00  0.00            
ATOM    998  CA  LYS A  89      86.656  52.563  84.450  1.00  0.00           C
ATOM    999  HA  LYS A  89      86.398  53.011  83.594  1.00  0.00            
ATOM   1000  CB  LYS A  89      87.760  53.361  85.125  1.00  0.00           C
ATOM   1001  HB1 LYS A  89      87.819  53.066  86.079  1.00  0.00            
ATOM   1002  HB2 LYS A  89      88.621  53.158  84.659  1.00  0.00            
ATOM   1003  CG  LYS A  89      87.562  54.864  85.110  1.00  0.00           C
ATOM   1004  HG1 LYS A  89      86.690  55.085  85.548  1.00  0.00            
ATOM   1005  HG2 LYS A  89      87.550  55.184  84.163  1.00  0.00            
ATOM   1006  CD  LYS A  89      88.700  55.550  85.865  1.00  0.00           C
ATOM   1007  HD1 LYS A  89      89.531  55.502  85.311  1.00  0.00            
ATOM   1008  HD2 LYS A  89      88.848  55.072  86.731  1.00  0.00            
ATOM   1009  CE  LYS A  89      88.391  57.013  86.159  1.00  0.00           C
ATOM   1010  HE1 LYS A  89      87.472  57.086  86.547  1.00  0.00            
ATOM   1011  HE2 LYS A  89      88.437  57.538  85.309  1.00  0.00            
ATOM   1012  NZ  LYS A  89      89.357  57.602  87.128  1.00  0.00           N
ATOM   1013  HZ1 LYS A  89      89.324  57.088  87.985  1.00  0.00            
ATOM   1014  HZ2 LYS A  89      90.281  57.557  86.747  1.00  0.00            
ATOM   1015  HZ3 LYS A  89      89.115  58.556  87.302  1.00  0.00            
ATOM   1016  C   LYS A  89      87.155  51.144  84.214  1.00  0.00           C
ATOM   1017  O   LYS A  89      87.594  50.815  83.109  1.00  0.00           O
ATOM   1018  N   GLU A  90      87.123  50.314  85.247  1.00  0.00           N
ATOM   1019  HN  GLU A  90      86.709  50.600  86.111  1.00  0.00            
ATOM   1020  CA  GLU A  90      87.697  48.981  85.112  1.00  0.00           C
ATOM   1021  HA  GLU A  90      88.609  49.109  84.722  1.00  0.00            
ATOM   1022  CB  GLU A  90      87.845  48.290  86.458  1.00  0.00           C
ATOM   1023  HB1 GLU A  90      87.064  48.542  87.030  1.00  0.00            
ATOM   1024  HB2 GLU A  90      87.843  47.301  86.307  1.00  0.00            
ATOM   1025  CG  GLU A  90      89.127  48.666  87.194  1.00  0.00           C
ATOM   1026  HG1 GLU A  90      89.226  49.661  87.170  1.00  0.00            
ATOM   1027  HG2 GLU A  90      89.900  48.243  86.721  1.00  0.00            
ATOM   1028  CD  GLU A  90      89.147  48.215  88.648  1.00  0.00           C
ATOM   1029  OE1 GLU A  90      89.251  47.004  88.918  1.00  0.00           O
ATOM   1030  OE2 GLU A  90      89.063  49.075  89.541  1.00  0.00           O
ATOM   1031  C   GLU A  90      86.855  48.161  84.174  1.00  0.00           C
ATOM   1032  O   GLU A  90      87.367  47.418  83.370  1.00  0.00           O
ATOM   1033  N   VAL A  91      85.551  48.351  84.233  1.00  0.00           N
ATOM   1034  HN  VAL A  91      85.179  48.971  84.924  1.00  0.00            
ATOM   1035  CA  VAL A  91      84.642  47.680  83.317  1.00  0.00           C
ATOM   1036  HA  VAL A  91      84.846  46.706  83.413  1.00  0.00            
ATOM   1037  CB  VAL A  91      83.171  47.976  83.702  1.00  0.00           C
ATOM   1038  HB  VAL A  91      83.079  48.926  84.000  1.00  0.00            
ATOM   1039  CG1 VAL A  91      82.253  47.793  82.509  1.00  0.00           C
ATOM   1040 HG11 VAL A  91      81.311  47.989  82.780  1.00  0.00            
ATOM   1041 HG12 VAL A  91      82.527  48.419  81.779  1.00  0.00            
ATOM   1042 HG13 VAL A  91      82.316  46.850  82.181  1.00  0.00            
ATOM   1043  CG2 VAL A  91      82.751  47.076  84.848  1.00  0.00           C
ATOM   1044 HG21 VAL A  91      81.801  47.270  85.093  1.00  0.00            
ATOM   1045 HG22 VAL A  91      82.834  46.119  84.568  1.00  0.00            
ATOM   1046 HG23 VAL A  91      83.341  47.245  85.638  1.00  0.00            
ATOM   1047  C   VAL A  91      84.907  48.129  81.876  1.00  0.00           C
ATOM   1048  O   VAL A  91      84.972  47.325  80.964  1.00  0.00           O
ATOM   1049  N   ALA A  92      85.053  49.426  81.683  1.00  0.00           N
ATOM   1050  HN  ALA A  92      84.981  50.051  82.460  1.00  0.00            
ATOM   1051  CA  ALA A  92      85.317  49.959  80.360  1.00  0.00           C
ATOM   1052  HA  ALA A  92      84.520  49.709  79.810  1.00  0.00            
ATOM   1053  CB  ALA A  92      85.460  51.472  80.434  1.00  0.00           C
ATOM   1054  HB1 ALA A  92      85.642  51.835  79.520  1.00  0.00            
ATOM   1055  HB2 ALA A  92      84.614  51.870  80.788  1.00  0.00            
ATOM   1056  HB3 ALA A  92      86.218  51.706  81.042  1.00  0.00            
ATOM   1057  C   ALA A  92      86.567  49.334  79.743  1.00  0.00           C
ATOM   1058  O   ALA A  92      86.549  48.920  78.602  1.00  0.00           O
ATOM   1059  N   ASP A  93      87.643  49.254  80.516  1.00  0.00           N
ATOM   1060  HN  ASP A  93      87.590  49.595  81.455  1.00  0.00            
ATOM   1061  CA  ASP A  93      88.896  48.688  80.045  1.00  0.00           C
ATOM   1062  HA  ASP A  93      89.153  49.254  79.262  1.00  0.00            
ATOM   1063  CB  ASP A  93      89.968  48.743  81.137  1.00  0.00           C
ATOM   1064  HB1 ASP A  93      89.610  48.308  81.964  1.00  0.00            
ATOM   1065  HB2 ASP A  93      90.777  48.246  80.822  1.00  0.00            
ATOM   1066  CG  ASP A  93      90.377  50.168  81.477  1.00  0.00           C
ATOM   1067  OD1 ASP A  93      90.089  51.088  80.674  1.00  0.00           O
ATOM   1068  OD2 ASP A  93      90.974  50.382  82.551  1.00  0.00           O
ATOM   1069  C   ASP A  93      88.716  47.273  79.581  1.00  0.00           C
ATOM   1070  O   ASP A  93      89.244  46.868  78.542  1.00  0.00           O
ATOM   1071  N   ALA A  94      87.950  46.513  80.335  1.00  0.00           N
ATOM   1072  HN  ALA A  94      87.522  46.896  81.153  1.00  0.00            
ATOM   1073  CA  ALA A  94      87.724  45.127  79.987  1.00  0.00           C
ATOM   1074  HA  ALA A  94      88.633  44.770  79.772  1.00  0.00            
ATOM   1075  CB  ALA A  94      87.132  44.389  81.163  1.00  0.00           C
ATOM   1076  HB1 ALA A  94      86.979  43.433  80.914  1.00  0.00            
ATOM   1077  HB2 ALA A  94      87.763  44.435  81.937  1.00  0.00            
ATOM   1078  HB3 ALA A  94      86.261  44.810  81.417  1.00  0.00            
ATOM   1079  C   ALA A  94      86.828  44.975  78.761  1.00  0.00           C
ATOM   1080  O   ALA A  94      87.046  44.087  77.957  1.00  0.00           O
ATOM   1081  N   LEU A  95      85.806  45.809  78.624  1.00  0.00           N
ATOM   1082  HN  LEU A  95      85.633  46.509  79.316  1.00  0.00            
ATOM   1083  CA  LEU A  95      84.934  45.700  77.457  1.00  0.00           C
ATOM   1084  HA  LEU A  95      84.605  44.757  77.400  1.00  0.00            
ATOM   1085  CB  LEU A  95      83.709  46.620  77.563  1.00  0.00           C
ATOM   1086  HB1 LEU A  95      84.028  47.565  77.631  1.00  0.00            
ATOM   1087  HB2 LEU A  95      83.160  46.513  76.734  1.00  0.00            
ATOM   1088  CG  LEU A  95      82.818  46.321  78.776  1.00  0.00           C
ATOM   1089  HG  LEU A  95      83.415  46.265  79.576  1.00  0.00            
ATOM   1090  CD1 LEU A  95      81.809  47.422  79.050  1.00  0.00           C
ATOM   1091 HD11 LEU A  95      81.257  47.177  79.847  1.00  0.00            
ATOM   1092 HD12 LEU A  95      82.292  48.279  79.229  1.00  0.00            
ATOM   1093 HD13 LEU A  95      81.214  47.534  78.254  1.00  0.00            
ATOM   1094  CD2 LEU A  95      82.109  44.999  78.607  1.00  0.00           C
ATOM   1095 HD21 LEU A  95      81.535  44.824  79.407  1.00  0.00            
ATOM   1096 HD22 LEU A  95      81.538  45.030  77.787  1.00  0.00            
ATOM   1097 HD23 LEU A  95      82.785  44.268  78.515  1.00  0.00            
ATOM   1098  C   LEU A  95      85.775  46.070  76.268  1.00  0.00           C
ATOM   1099  O   LEU A  95      85.754  45.404  75.244  1.00  0.00           O
ATOM   1100  N   GLY A  96      86.579  47.102  76.448  1.00  0.00           N
ATOM   1101  HN  GLY A  96      86.555  47.589  77.321  1.00  0.00            
ATOM   1102  CA  GLY A  96      87.502  47.554  75.412  1.00  0.00           C
ATOM   1103  HA1 GLY A  96      88.032  48.315  75.786  1.00  0.00            
ATOM   1104  HA2 GLY A  96      86.958  47.876  74.637  1.00  0.00            
ATOM   1105  C   GLY A  96      88.445  46.475  74.943  1.00  0.00           C
ATOM   1106  O   GLY A  96      88.872  46.478  73.804  1.00  0.00           O
ATOM   1107  N   GLY A  97      88.770  45.546  75.831  1.00  0.00           N
ATOM   1108  HN  GLY A  97      88.472  45.650  76.780  1.00  0.00            
ATOM   1109  CA  GLY A  97      89.552  44.378  75.452  1.00  0.00           C
ATOM   1110  HA1 GLY A  97      90.002  44.048  76.282  1.00  0.00            
ATOM   1111  HA2 GLY A  97      90.243  44.690  74.800  1.00  0.00            
ATOM   1112  C   GLY A  97      88.762  43.234  74.828  1.00  0.00           C
ATOM   1113  O   GLY A  97      89.330  42.206  74.469  1.00  0.00           O
ATOM   1114  N   GLY A  98      87.448  43.395  74.737  1.00  0.00           N
ATOM   1115  HN  GLY A  98      87.040  44.245  75.070  1.00  0.00            
ATOM   1116  CA  GLY A  98      86.585  42.375  74.168  1.00  0.00           C
ATOM   1117  HA1 GLY A  98      87.179  41.738  73.677  1.00  0.00            
ATOM   1118  HA2 GLY A  98      85.983  42.838  73.518  1.00  0.00            
ATOM   1119  C   GLY A  98      85.733  41.589  75.137  1.00  0.00           C
ATOM   1120  O   GLY A  98      85.059  40.632  74.738  1.00  0.00           O
ATOM   1121  N   ALA A  99      85.713  41.979  76.404  1.00  0.00           N
ATOM   1122  HN  ALA A  99      86.287  42.739  76.707  1.00  0.00            
ATOM   1123  CA  ALA A  99      84.836  41.281  77.362  1.00  0.00           C
ATOM   1124  HA  ALA A  99      85.035  40.305  77.275  1.00  0.00            
ATOM   1125  CB  ALA A  99      85.126  41.731  78.774  1.00  0.00           C
ATOM   1126  HB1 ALA A  99      84.523  41.248  79.408  1.00  0.00            
ATOM   1127  HB2 ALA A  99      86.079  41.528  79.000  1.00  0.00            
ATOM   1128  HB3 ALA A  99      84.969  42.716  78.849  1.00  0.00            
ATOM   1129  C   ALA A  99      83.380  41.554  77.034  1.00  0.00           C
ATOM   1130  O   ALA A  99      83.055  42.549  76.387  1.00  0.00           O
ATOM   1131  N   ASP A 100      82.509  40.657  77.468  1.00  0.00           N
ATOM   1132  HN  ASP A 100      82.847  39.840  77.936  1.00  0.00            
ATOM   1133  CA  ASP A 100      81.080  40.822  77.286  1.00  0.00           C
ATOM   1134  HA  ASP A 100      80.956  41.777  77.016  1.00  0.00            
ATOM   1135  CB  ASP A 100      80.570  39.889  76.181  1.00  0.00           C
ATOM   1136  HB1 ASP A 100      81.205  39.122  76.089  1.00  0.00            
ATOM   1137  HB2 ASP A 100      79.667  39.546  76.441  1.00  0.00            
ATOM   1138  CG  ASP A 100      80.457  40.603  74.827  1.00  0.00           C
ATOM   1139  OD1 ASP A 100      80.807  40.001  73.793  1.00  0.00           O
ATOM   1140  OD2 ASP A 100      80.031  41.783  74.796  1.00  0.00           O
ATOM   1141  C   ASP A 100      80.334  40.583  78.587  1.00  0.00           C
ATOM   1142  O   ASP A 100      80.718  39.730  79.385  1.00  0.00           O
ATOM   1143  N   PRO A 101      79.283  41.370  78.830  1.00  0.00           N
ATOM   1144  CD  PRO A 101      79.091  42.689  78.208  1.00  0.00           C
ATOM   1145  HD1 PRO A 101      78.579  42.606  77.353  1.00  0.00            
ATOM   1146  HD2 PRO A 101      79.972  43.127  78.028  1.00  0.00            
ATOM   1147  CA  PRO A 101      78.501  41.228  80.065  1.00  0.00           C
ATOM   1148  HA  PRO A 101      79.116  41.211  80.853  1.00  0.00            
ATOM   1149  CB  PRO A 101      77.547  42.400  79.993  1.00  0.00           C
ATOM   1150  HB1 PRO A 101      76.712  42.155  79.501  1.00  0.00            
ATOM   1151  HB2 PRO A 101      77.311  42.729  80.907  1.00  0.00            
ATOM   1152  CG  PRO A 101      78.308  43.439  79.245  1.00  0.00           C
ATOM   1153  HG1 PRO A 101      78.922  43.932  79.862  1.00  0.00            
ATOM   1154  HG2 PRO A 101      77.680  44.086  78.812  1.00  0.00            
ATOM   1155  C   PRO A 101      77.721  39.940  80.152  1.00  0.00           C
ATOM   1156  O   PRO A 101      76.975  39.604  79.241  1.00  0.00           O
ATOM   1157  N   GLU A 102      77.868  39.247  81.272  1.00  0.00           N
ATOM   1158  HN  GLU A 102      78.382  39.651  82.029  1.00  0.00            
ATOM   1159  CA  GLU A 102      77.301  37.911  81.434  1.00  0.00           C
ATOM   1160  HA  GLU A 102      76.962  37.662  80.527  1.00  0.00            
ATOM   1161  CB  GLU A 102      78.383  36.915  81.893  1.00  0.00           C
ATOM   1162  HB1 GLU A 102      77.927  36.090  82.227  1.00  0.00            
ATOM   1163  HB2 GLU A 102      78.952  36.685  81.103  1.00  0.00            
ATOM   1164  CG  GLU A 102      79.304  37.426  83.003  1.00  0.00           C
ATOM   1165  HG1 GLU A 102      78.761  37.552  83.833  1.00  0.00            
ATOM   1166  HG2 GLU A 102      79.687  38.305  82.719  1.00  0.00            
ATOM   1167  CD  GLU A 102      80.457  36.478  83.320  1.00  0.00           C
ATOM   1168  OE1 GLU A 102      80.884  35.722  82.424  1.00  0.00           O
ATOM   1169  OE2 GLU A 102      80.953  36.498  84.465  1.00  0.00           O
ATOM   1170  C   GLU A 102      76.132  37.923  82.421  1.00  0.00           C
ATOM   1171  O   GLU A 102      76.163  38.624  83.439  1.00  0.00           O
ATOM   1172  N   THR A 103      75.034  37.212  82.046  1.00  0.00           N
ATOM   1173  HN  THR A 103      75.010  36.833  81.121  1.00  0.00            
ATOM   1174  CA  THR A 103      73.901  36.975  82.910  1.00  0.00           C
ATOM   1175  HA  THR A 103      73.693  37.855  83.337  1.00  0.00            
ATOM   1176  CB  THR A 103      72.697  36.491  82.152  1.00  0.00           C
ATOM   1177  HB  THR A 103      72.908  35.642  81.667  1.00  0.00            
ATOM   1178  OG1 THR A 103      72.356  37.430  81.141  1.00  0.00           O
ATOM   1179  HG1 THR A 103      71.555  37.104  80.640  1.00  0.00            
ATOM   1180  CG2 THR A 103      71.519  36.336  83.129  1.00  0.00           C
ATOM   1181 HG21 THR A 103      70.714  36.014  82.632  1.00  0.00            
ATOM   1182 HG22 THR A 103      71.759  35.674  83.839  1.00  0.00            
ATOM   1183 HG23 THR A 103      71.318  37.220  83.552  1.00  0.00            
ATOM   1184  C   THR A 103      74.283  35.905  83.893  1.00  0.00           C
ATOM   1185  O   THR A 103      74.261  36.103  85.106  1.00  0.00           O
ATOM   1186  N   GLN A 104      74.716  34.749  83.349  1.00  0.00           N
ATOM   1187  HN  GLN A 104      74.664  34.661  82.354  1.00  0.00            
ATOM   1188  CA  GLN A 104      75.243  33.641  84.081  1.00  0.00           C
ATOM   1189  HA  GLN A 104      75.171  33.826  85.061  1.00  0.00            
ATOM   1190  CB  GLN A 104      74.489  32.318  83.793  1.00  0.00           C
ATOM   1191  HB1 GLN A 104      74.929  31.590  84.318  1.00  0.00            
ATOM   1192  HB2 GLN A 104      73.544  32.427  84.102  1.00  0.00            
ATOM   1193  CG  GLN A 104      74.452  31.875  82.320  1.00  0.00           C
ATOM   1194  HG1 GLN A 104      74.532  32.674  81.724  1.00  0.00            
ATOM   1195  HG2 GLN A 104      73.591  31.403  82.131  1.00  0.00            
ATOM   1196  CD  GLN A 104      75.612  30.931  82.050  1.00  0.00           C
ATOM   1197  OE1 GLN A 104      76.404  31.132  81.131  1.00  0.00           O
ATOM   1198  NE2 GLN A 104      75.732  29.873  82.898  1.00  0.00           N
ATOM   1199 HE21 GLN A 104      75.078  29.754  83.645  1.00  0.00            
ATOM   1200 HE22 GLN A 104      76.475  29.215  82.774  1.00  0.00            
ATOM   1201  C   GLN A 104      76.636  33.567  83.574  1.00  0.00           C
ATOM   1202  O   GLN A 104      76.905  34.071  82.483  1.00  0.00           O
ATOM   1203  N   SER A 105      77.570  32.995  84.360  1.00  0.00           N
ATOM   1204  HN  SER A 105      77.340  32.676  85.279  1.00  0.00            
ATOM   1205  CA  SER A 105      78.903  32.855  83.846  1.00  0.00           C
ATOM   1206  HA  SER A 105      78.996  33.565  83.147  1.00  0.00            
ATOM   1207  CB  SER A 105      80.013  33.077  84.886  1.00  0.00           C
ATOM   1208  HB1 SER A 105      80.918  33.010  84.466  1.00  0.00            
ATOM   1209  HB2 SER A 105      79.943  32.416  85.633  1.00  0.00            
ATOM   1210  OG  SER A 105      79.886  34.378  85.441  1.00  0.00           O
ATOM   1211  HG1 SER A 105      78.987  34.472  85.869  1.00  0.00            
ATOM   1212  C   SER A 105      78.991  31.461  83.308  1.00  0.00           C
ATOM   1213  O   SER A 105      78.297  30.556  83.774  1.00  0.00           O
ATOM   1214  N   THR A 106      79.797  31.272  82.251  1.00  0.00           N
ATOM   1215  HN  THR A 106      80.350  32.025  81.893  1.00  0.00            
ATOM   1216  CA  THR A 106      79.853  29.979  81.646  1.00  0.00           C
ATOM   1217  HA  THR A 106      79.337  29.423  82.298  1.00  0.00            
ATOM   1218  CB  THR A 106      79.204  29.927  80.299  1.00  0.00           C
ATOM   1219  HB  THR A 106      78.208  29.922  80.388  1.00  0.00            
ATOM   1220  OG1 THR A 106      79.513  28.684  79.686  1.00  0.00           O
ATOM   1221  HG1 THR A 106      79.083  28.641  78.784  1.00  0.00            
ATOM   1222  CG2 THR A 106      79.648  31.125  79.440  1.00  0.00           C
ATOM   1223 HG21 THR A 106      79.206  31.075  78.544  1.00  0.00            
ATOM   1224 HG22 THR A 106      79.386  31.976  79.894  1.00  0.00            
ATOM   1225 HG23 THR A 106      80.641  31.102  79.323  1.00  0.00            
ATOM   1226  C   THR A 106      81.255  29.490  81.507  1.00  0.00           C
ATOM   1227  O   THR A 106      82.191  30.243  81.233  1.00  0.00           O
ATOM   1228  N   SER A 107      81.403  28.166  81.730  1.00  0.00           N
ATOM   1229  HN  SER A 107      80.593  27.654  82.015  1.00  0.00            
ATOM   1230  CA  SER A 107      82.636  27.433  81.590  1.00  0.00           C
ATOM   1231  HA  SER A 107      83.300  27.992  82.086  1.00  0.00            
ATOM   1232  CB  SER A 107      82.553  26.017  82.184  1.00  0.00           C
ATOM   1233  HB1 SER A 107      83.398  25.509  82.016  1.00  0.00            
ATOM   1234  HB2 SER A 107      81.779  25.513  81.800  1.00  0.00            
ATOM   1235  OG  SER A 107      82.366  26.088  83.590  1.00  0.00           O
ATOM   1236  HG1 SER A 107      81.526  26.592  83.789  1.00  0.00            
ATOM   1237  C   SER A 107      82.988  27.304  80.136  1.00  0.00           C
ATOM   1238  O   SER A 107      84.118  27.603  79.753  1.00  0.00           O
ATOM   1239  N   GLN A 108      82.010  26.865  79.304  1.00  0.00           N
ATOM   1240  HN  GLN A 108      81.134  26.605  79.710  1.00  0.00            
ATOM   1241  CA  GLN A 108      82.148  26.749  77.880  1.00  0.00           C
ATOM   1242  HA  GLN A 108      83.069  26.394  77.718  1.00  0.00            
ATOM   1243  CB  GLN A 108      81.128  25.767  77.256  1.00  0.00           C
ATOM   1244  HB1 GLN A 108      81.199  25.841  76.261  1.00  0.00            
ATOM   1245  HB2 GLN A 108      81.379  24.842  77.540  1.00  0.00            
ATOM   1246  CG  GLN A 108      79.653  25.985  77.634  1.00  0.00           C
ATOM   1247  HG1 GLN A 108      79.594  26.215  78.605  1.00  0.00            
ATOM   1248  HG2 GLN A 108      79.142  25.144  77.459  1.00  0.00            
ATOM   1249  CD  GLN A 108      79.026  27.112  76.829  1.00  0.00           C
ATOM   1250  OE1 GLN A 108      78.511  28.077  77.397  1.00  0.00           O
ATOM   1251  NE2 GLN A 108      79.065  26.985  75.475  1.00  0.00           N
ATOM   1252 HE21 GLN A 108      79.491  26.181  75.060  1.00  0.00            
ATOM   1253 HE22 GLN A 108      78.668  27.696  74.894  1.00  0.00            
ATOM   1254  C   GLN A 108      82.003  28.117  77.309  1.00  0.00           C
ATOM   1255  O   GLN A 108      81.370  28.973  77.927  1.00  0.00           O
ATOM   1256  N   SER A 109      82.632  28.365  76.145  1.00  0.00           N
ATOM   1257  HN  SER A 109      83.149  27.642  75.686  1.00  0.00            
ATOM   1258  CA  SER A 109      82.553  29.673  75.572  1.00  0.00           C
ATOM   1259  HA  SER A 109      82.361  30.258  76.360  1.00  0.00            
ATOM   1260  CB  SER A 109      83.848  30.125  74.871  1.00  0.00           C
ATOM   1261  HB1 SER A 109      83.740  31.035  74.471  1.00  0.00            
ATOM   1262  HB2 SER A 109      84.114  29.477  74.157  1.00  0.00            
ATOM   1263  OG  SER A 109      84.910  30.190  75.812  1.00  0.00           O
ATOM   1264  HG1 SER A 109      85.041  29.291  76.229  1.00  0.00            
ATOM   1265  C   SER A 109      81.457  29.682  74.558  1.00  0.00           C
ATOM   1266  O   SER A 109      81.148  28.671  73.929  1.00  0.00           O
ATOM   1267  N   SER A 110      80.802  30.848  74.422  1.00  0.00           N
ATOM   1268  HN  SER A 110      81.038  31.616  75.017  1.00  0.00            
ATOM   1269  CA  SER A 110      79.753  31.013  73.422  1.00  0.00           C
ATOM   1270  HA  SER A 110      80.083  30.509  72.624  1.00  0.00            
ATOM   1271  CB  SER A 110      78.438  30.417  73.930  1.00  0.00           C
ATOM   1272  HB1 SER A 110      78.152  30.881  74.768  1.00  0.00            
ATOM   1273  HB2 SER A 110      78.551  29.440  74.111  1.00  0.00            
ATOM   1274  OG  SER A 110      77.371  30.554  72.982  1.00  0.00           O
ATOM   1275  HG1 SER A 110      77.624  30.100  72.128  1.00  0.00            
ATOM   1276  C   SER A 110      79.554  32.484  73.037  1.00  0.00           C
ATOM   1277  O   SER A 110      78.917  32.781  72.026  1.00  0.00           O
ATOM   1278  N   HISDA 111      80.100  33.398  73.842  1.00  0.00           N
ATOM   1279  HN  HISDA 111      80.535  33.099  74.691  1.00  0.00            
ATOM   1280  CA  HISDA 111      80.080  34.829  73.516  1.00  0.00           C
ATOM   1281  HA  HISDA 111      79.309  34.935  72.888  1.00  0.00            
ATOM   1282  CB  HISDA 111      79.867  35.667  74.782  1.00  0.00           C
ATOM   1283  HB1 HISDA 111      78.996  35.404  75.198  1.00  0.00            
ATOM   1284  HB2 HISDA 111      80.612  35.478  75.421  1.00  0.00            
ATOM   1285  ND1 HISDA 111      78.688  37.862  74.256  1.00  0.00           N
ATOM   1286  HD1 HISDA 111      77.751  37.512  74.274  1.00  0.00            
ATOM   1287  CG  HISDA 111      79.833  37.151  74.538  1.00  0.00           C
ATOM   1288  CE1 HISDA 111      79.071  39.126  73.950  1.00  0.00           C
ATOM   1289  HE1 HISDA 111      78.438  39.863  73.715  1.00  0.00            
ATOM   1290  NE2 HISDA 111      80.379  39.263  74.001  1.00  0.00           N
ATOM   1291  CD2 HISDA 111      80.863  38.027  74.384  1.00  0.00           C
ATOM   1292  HD2 HISDA 111      81.828  37.808  74.527  1.00  0.00            
ATOM   1293  C   HISDA 111      81.376  35.270  72.822  1.00  0.00           C
ATOM   1294  O   HISDA 111      81.593  36.473  72.606  1.00  0.00           O
ATOM   1295  N   SER A 112      82.231  34.303  72.474  1.00  0.00           N
ATOM   1296  HN  SER A 112      81.955  33.346  72.561  1.00  0.00            
ATOM   1297  CA  SER A 112      83.564  34.626  71.968  1.00  0.00           C
ATOM   1298  HA  SER A 112      83.883  35.333  72.599  1.00  0.00            
ATOM   1299  CB  SER A 112      84.524  33.432  72.020  1.00  0.00           C
ATOM   1300  HB1 SER A 112      84.258  32.735  71.354  1.00  0.00            
ATOM   1301  HB2 SER A 112      84.539  33.030  72.935  1.00  0.00            
ATOM   1302  OG  SER A 112      85.852  33.848  71.707  1.00  0.00           O
ATOM   1303  HG1 SER A 112      86.145  34.547  72.359  1.00  0.00            
ATOM   1304  C   SER A 112      83.500  35.174  70.546  1.00  0.00           C
ATOM   1305  O   SER A 112      82.994  34.519  69.632  1.00  0.00           O
ATOM   1306  N   ALA A 113      84.045  36.376  70.387  1.00  0.00           N
ATOM   1307  HN  ALA A 113      84.393  36.852  71.195  1.00  0.00            
ATOM   1308  CA  ALA A 113      84.158  37.026  69.107  1.00  0.00           C
ATOM   1309  HA  ALA A 113      83.314  36.782  68.629  1.00  0.00            
ATOM   1310  CB  ALA A 113      84.282  38.508  69.319  1.00  0.00           C
ATOM   1311  HB1 ALA A 113      84.361  38.966  68.434  1.00  0.00            
ATOM   1312  HB2 ALA A 113      83.471  38.845  69.798  1.00  0.00            
ATOM   1313  HB3 ALA A 113      85.096  38.699  69.867  1.00  0.00            
ATOM   1314  C   ALA A 113      85.345  36.541  68.294  1.00  0.00           C
ATOM   1315  O   ALA A 113      85.521  36.961  67.152  1.00  0.00           O
ATOM   1316  N   TRP A 114      86.199  35.712  68.882  1.00  0.00           N
ATOM   1317  HN  TRP A 114      86.029  35.401  69.817  1.00  0.00            
ATOM   1318  CA  TRP A 114      87.378  35.257  68.172  1.00  0.00           C
ATOM   1319  HA  TRP A 114      87.250  35.609  67.245  1.00  0.00            
ATOM   1320  CB  TRP A 114      88.634  35.823  68.812  1.00  0.00           C
ATOM   1321  HB1 TRP A 114      88.627  35.633  69.794  1.00  0.00            
ATOM   1322  HB2 TRP A 114      89.442  35.404  68.397  1.00  0.00            
ATOM   1323  CG  TRP A 114      88.721  37.277  68.624  1.00  0.00           C
ATOM   1324  CD1 TRP A 114      88.624  38.226  69.582  1.00  0.00           C
ATOM   1325  HD1 TRP A 114      88.494  38.044  70.557  1.00  0.00            
ATOM   1326  NE1 TRP A 114      88.729  39.472  69.025  1.00  0.00           N
ATOM   1327  HE1 TRP A 114      88.692  40.338  69.524  1.00  0.00            
ATOM   1328  CE2 TRP A 114      88.892  39.338  67.675  1.00  0.00           C
ATOM   1329  CD2 TRP A 114      88.892  37.966  67.388  1.00  0.00           C
ATOM   1330  CE3 TRP A 114      89.034  37.556  66.060  1.00  0.00           C
ATOM   1331  HE3 TRP A 114      89.030  36.584  65.823  1.00  0.00            
ATOM   1332  CZ3 TRP A 114      89.181  38.522  65.078  1.00  0.00           C
ATOM   1333  HZ3 TRP A 114      89.292  38.242  64.124  1.00  0.00            
ATOM   1334  CZ2 TRP A 114      89.035  40.306  66.691  1.00  0.00           C
ATOM   1335  HZ2 TRP A 114      89.035  41.280  66.918  1.00  0.00            
ATOM   1336  CH2 TRP A 114      89.176  39.879  65.400  1.00  0.00           C
ATOM   1337  HH2 TRP A 114      89.278  40.555  64.670  1.00  0.00            
ATOM   1338  C   TRP A 114      87.475  33.758  68.083  1.00  0.00           C
ATOM   1339  O   TRP A 114      88.514  33.235  67.689  1.00  0.00           O
ATOM   1340  N   ASP A 115      86.393  33.072  68.447  1.00  0.00           N
ATOM   1341  HN  ASP A 115      85.670  33.540  68.955  1.00  0.00            
ATOM   1342  CA  ASP A 115      86.230  31.652  68.126  1.00  0.00           C
ATOM   1343  HA  ASP A 115      87.043  31.173  68.457  1.00  0.00            
ATOM   1344  CB  ASP A 115      84.998  31.071  68.833  1.00  0.00           C
ATOM   1345  HB1 ASP A 115      84.926  30.099  68.607  1.00  0.00            
ATOM   1346  HB2 ASP A 115      85.115  31.176  69.821  1.00  0.00            
ATOM   1347  CG  ASP A 115      83.700  31.755  68.428  1.00  0.00           C
ATOM   1348  OD1 ASP A 115      83.721  32.666  67.583  1.00  0.00           O
ATOM   1349  OD2 ASP A 115      82.649  31.410  69.001  1.00  0.00           O
ATOM   1350  C   ASP A 115      86.115  31.511  66.616  1.00  0.00           C
ATOM   1351  O   ASP A 115      85.996  32.507  65.902  1.00  0.00           O
ATOM   1352  N   LEU A 116      86.173  30.279  66.128  1.00  0.00           N
ATOM   1353  HN  LEU A 116      86.109  29.501  66.753  1.00  0.00            
ATOM   1354  CA  LEU A 116      86.328  30.038  64.703  1.00  0.00           C
ATOM   1355  HA  LEU A 116      87.207  30.465  64.490  1.00  0.00            
ATOM   1356  CB  LEU A 116      86.358  28.534  64.426  1.00  0.00           C
ATOM   1357  HB1 LEU A 116      86.053  28.056  65.250  1.00  0.00            
ATOM   1358  HB2 LEU A 116      85.727  28.340  63.675  1.00  0.00            
ATOM   1359  CG  LEU A 116      87.738  27.998  64.044  1.00  0.00           C
ATOM   1360  HG  LEU A 116      88.324  28.014  64.854  1.00  0.00            
ATOM   1361  CD1 LEU A 116      87.620  26.567  63.556  1.00  0.00           C
ATOM   1362 HD11 LEU A 116      88.526  26.224  63.308  1.00  0.00            
ATOM   1363 HD12 LEU A 116      87.235  25.998  64.282  1.00  0.00            
ATOM   1364 HD13 LEU A 116      87.021  26.536  62.756  1.00  0.00            
ATOM   1365  CD2 LEU A 116      88.392  28.870  62.982  1.00  0.00           C
ATOM   1366 HD21 LEU A 116      89.291  28.497  62.752  1.00  0.00            
ATOM   1367 HD22 LEU A 116      87.818  28.885  62.163  1.00  0.00            
ATOM   1368 HD23 LEU A 116      88.497  29.800  63.333  1.00  0.00            
ATOM   1369  C   LEU A 116      85.263  30.723  63.843  1.00  0.00           C
ATOM   1370  O   LEU A 116      85.582  31.368  62.837  1.00  0.00           O
ATOM   1371  N   GLY A 117      84.005  30.571  64.230  1.00  0.00           N
ATOM   1372  HN  GLY A 117      83.811  30.071  65.074  1.00  0.00            
ATOM   1373  CA  GLY A 117      82.895  31.117  63.452  1.00  0.00           C
ATOM   1374  HA1 GLY A 117      82.044  30.839  63.897  1.00  0.00            
ATOM   1375  HA2 GLY A 117      82.938  30.718  62.536  1.00  0.00            
ATOM   1376  C   GLY A 117      82.936  32.627  63.345  1.00  0.00           C
ATOM   1377  O   GLY A 117      82.635  33.204  62.300  1.00  0.00           O
ATOM   1378  N   SER A 118      83.301  33.277  64.439  1.00  0.00           N
ATOM   1379  HN  SER A 118      83.581  32.765  65.251  1.00  0.00            
ATOM   1380  CA  SER A 118      83.297  34.729  64.468  1.00  0.00           C
ATOM   1381  HA  SER A 118      82.483  35.000  63.954  1.00  0.00            
ATOM   1382  CB  SER A 118      83.203  35.230  65.908  1.00  0.00           C
ATOM   1383  HB1 SER A 118      83.309  36.224  65.946  1.00  0.00            
ATOM   1384  HB2 SER A 118      83.900  34.798  66.480  1.00  0.00            
ATOM   1385  OG  SER A 118      81.932  34.908  66.454  1.00  0.00           O
ATOM   1386  HG1 SER A 118      81.799  33.917  66.428  1.00  0.00            
ATOM   1387  C   SER A 118      84.519  35.303  63.772  1.00  0.00           C
ATOM   1388  O   SER A 118      84.460  36.401  63.214  1.00  0.00           O
ATOM   1389  N   ALA A 119      85.624  34.565  63.796  1.00  0.00           N
ATOM   1390  HN  ALA A 119      85.624  33.698  64.294  1.00  0.00            
ATOM   1391  CA  ALA A 119      86.836  34.997  63.110  1.00  0.00           C
ATOM   1392  HA  ALA A 119      86.973  35.960  63.344  1.00  0.00            
ATOM   1393  CB  ALA A 119      88.024  34.188  63.590  1.00  0.00           C
ATOM   1394  HB1 ALA A 119      88.849  34.492  63.114  1.00  0.00            
ATOM   1395  HB2 ALA A 119      88.140  34.319  64.575  1.00  0.00            
ATOM   1396  HB3 ALA A 119      87.867  33.219  63.399  1.00  0.00            
ATOM   1397  C   ALA A 119      86.663  34.852  61.607  1.00  0.00           C
ATOM   1398  O   ALA A 119      87.160  35.681  60.837  1.00  0.00           O
ATOM   1399  N   PHE A 120      85.966  33.795  61.195  1.00  0.00           N
ATOM   1400  HN  PHE A 120      85.696  33.101  61.863  1.00  0.00            
ATOM   1401  CA  PHE A 120      85.583  33.618  59.792  1.00  0.00           C
ATOM   1402  HA  PHE A 120      86.418  33.495  59.256  1.00  0.00            
ATOM   1403  CB  PHE A 120      84.692  32.380  59.656  1.00  0.00           C
ATOM   1404  HB1 PHE A 120      85.179  31.594  60.037  1.00  0.00            
ATOM   1405  HB2 PHE A 120      83.851  32.534  60.175  1.00  0.00            
ATOM   1406  CG  PHE A 120      84.305  32.042  58.239  1.00  0.00           C
ATOM   1407  CD1 PHE A 120      85.181  31.365  57.409  1.00  0.00           C
ATOM   1408  HD1 PHE A 120      86.086  31.108  57.749  1.00  0.00            
ATOM   1409  CE1 PHE A 120      84.819  31.040  56.113  1.00  0.00           C
ATOM   1410  HE1 PHE A 120      85.465  30.562  55.518  1.00  0.00            
ATOM   1411  CZ  PHE A 120      83.562  31.378  55.642  1.00  0.00           C
ATOM   1412  HZ  PHE A 120      83.303  31.154  54.702  1.00  0.00            
ATOM   1413  CD2 PHE A 120      83.037  32.349  57.761  1.00  0.00           C
ATOM   1414  HD2 PHE A 120      82.384  32.812  58.360  1.00  0.00            
ATOM   1415  CE2 PHE A 120      82.665  32.025  56.471  1.00  0.00           C
ATOM   1416  HE2 PHE A 120      81.751  32.257  56.138  1.00  0.00            
ATOM   1417  C   PHE A 120      84.836  34.864  59.331  1.00  0.00           C
ATOM   1418  O   PHE A 120      85.280  35.599  58.441  1.00  0.00           O
ATOM   1419  N   PHE A 121      83.742  35.142  60.027  1.00  0.00           N
ATOM   1420  HN  PHE A 121      83.464  34.521  60.760  1.00  0.00            
ATOM   1421  CA  PHE A 121      82.934  36.319  59.760  1.00  0.00           C
ATOM   1422  HA  PHE A 121      82.535  36.146  58.860  1.00  0.00            
ATOM   1423  CB  PHE A 121      81.859  36.474  60.831  1.00  0.00           C
ATOM   1424  HB1 PHE A 121      81.306  35.641  60.857  1.00  0.00            
ATOM   1425  HB2 PHE A 121      82.303  36.608  61.717  1.00  0.00            
ATOM   1426  CG  PHE A 121      80.941  37.635  60.589  1.00  0.00           C
ATOM   1427  CD1 PHE A 121      79.904  37.545  59.658  1.00  0.00           C
ATOM   1428  HD1 PHE A 121      79.768  36.693  59.153  1.00  0.00            
ATOM   1429  CE1 PHE A 121      79.058  38.622  59.423  1.00  0.00           C
ATOM   1430  HE1 PHE A 121      78.309  38.540  58.765  1.00  0.00            
ATOM   1431  CZ  PHE A 121      79.259  39.809  60.106  1.00  0.00           C
ATOM   1432  HZ  PHE A 121      78.659  40.591  59.938  1.00  0.00            
ATOM   1433  CD2 PHE A 121      81.136  38.833  61.247  1.00  0.00           C
ATOM   1434  HD2 PHE A 121      81.894  38.924  61.893  1.00  0.00            
ATOM   1435  CE2 PHE A 121      80.293  39.911  61.022  1.00  0.00           C
ATOM   1436  HE2 PHE A 121      80.432  40.765  61.523  1.00  0.00            
ATOM   1437  C   PHE A 121      83.773  37.589  59.712  1.00  0.00           C
ATOM   1438  O   PHE A 121      83.603  38.422  58.832  1.00  0.00           O
ATOM   1439  N   PHE A 122      84.670  37.750  60.678  1.00  0.00           N
ATOM   1440  HN  PHE A 122      84.796  37.036  61.366  1.00  0.00            
ATOM   1441  CA  PHE A 122      85.469  38.963  60.736  1.00  0.00           C
ATOM   1442  HA  PHE A 122      84.808  39.712  60.775  1.00  0.00            
ATOM   1443  CB  PHE A 122      86.341  38.975  61.983  1.00  0.00           C
ATOM   1444  HB1 PHE A 122      85.749  39.033  62.787  1.00  0.00            
ATOM   1445  HB2 PHE A 122      86.865  38.124  62.015  1.00  0.00            
ATOM   1446  CG  PHE A 122      87.312  40.128  62.029  1.00  0.00           C
ATOM   1447  CD1 PHE A 122      86.902  41.381  62.437  1.00  0.00           C
ATOM   1448  HD1 PHE A 122      85.950  41.528  62.707  1.00  0.00            
ATOM   1449  CE1 PHE A 122      87.794  42.433  62.476  1.00  0.00           C
ATOM   1450  HE1 PHE A 122      87.483  43.342  62.755  1.00  0.00            
ATOM   1451  CZ  PHE A 122      89.123  42.232  62.129  1.00  0.00           C
ATOM   1452  HZ  PHE A 122      89.771  42.992  62.169  1.00  0.00            
ATOM   1453  CD2 PHE A 122      88.645  39.943  61.669  1.00  0.00           C
ATOM   1454  HD2 PHE A 122      88.951  39.042  61.362  1.00  0.00            
ATOM   1455  CE2 PHE A 122      89.549  40.980  61.728  1.00  0.00           C
ATOM   1456  HE2 PHE A 122      90.506  40.828  61.483  1.00  0.00            
ATOM   1457  C   PHE A 122      86.345  39.088  59.491  1.00  0.00           C
ATOM   1458  O   PHE A 122      86.546  40.180  58.966  1.00  0.00           O
ATOM   1459  N   SER A 123      86.909  37.973  59.049  1.00  0.00           N
ATOM   1460  HN  SER A 123      86.785  37.122  59.559  1.00  0.00            
ATOM   1461  CA  SER A 123      87.704  37.972  57.834  1.00  0.00           C
ATOM   1462  HA  SER A 123      88.435  38.638  57.984  1.00  0.00            
ATOM   1463  CB  SER A 123      88.303  36.594  57.598  1.00  0.00           C
ATOM   1464  HB1 SER A 123      88.962  36.618  56.846  1.00  0.00            
ATOM   1465  HB2 SER A 123      87.587  35.927  57.393  1.00  0.00            
ATOM   1466  OG  SER A 123      88.985  36.145  58.745  1.00  0.00           O
ATOM   1467  HG1 SER A 123      88.351  36.110  59.517  1.00  0.00            
ATOM   1468  C   SER A 123      86.851  38.393  56.640  1.00  0.00           C
ATOM   1469  O   SER A 123      87.280  39.201  55.809  1.00  0.00           O
ATOM   1470  N   GLY A 124      85.634  37.865  56.571  1.00  0.00           N
ATOM   1471  HN  GLY A 124      85.373  37.143  57.212  1.00  0.00            
ATOM   1472  CA  GLY A 124      84.675  38.322  55.575  1.00  0.00           C
ATOM   1473  HA1 GLY A 124      83.803  37.874  55.774  1.00  0.00            
ATOM   1474  HA2 GLY A 124      85.008  38.021  54.681  1.00  0.00            
ATOM   1475  C   GLY A 124      84.474  39.832  55.557  1.00  0.00           C
ATOM   1476  O   GLY A 124      84.380  40.435  54.490  1.00  0.00           O
ATOM   1477  N   THR A 125      84.400  40.455  56.728  1.00  0.00           N
ATOM   1478  HN  THR A 125      84.519  39.934  57.573  1.00  0.00            
ATOM   1479  CA  THR A 125      84.147  41.892  56.797  1.00  0.00           C
ATOM   1480  HA  THR A 125      83.291  42.004  56.292  1.00  0.00            
ATOM   1481  CB  THR A 125      83.991  42.399  58.244  1.00  0.00           C
ATOM   1482  HB  THR A 125      83.812  43.383  58.254  1.00  0.00            
ATOM   1483  OG1 THR A 125      85.213  42.208  58.967  1.00  0.00           O
ATOM   1484  HG1 THR A 125      85.101  42.540  59.904  1.00  0.00            
ATOM   1485  CG2 THR A 125      82.871  41.675  58.953  1.00  0.00           C
ATOM   1486 HG21 THR A 125      82.790  42.021  59.888  1.00  0.00            
ATOM   1487 HG22 THR A 125      82.012  41.830  58.465  1.00  0.00            
ATOM   1488 HG23 THR A 125      83.069  40.695  58.976  1.00  0.00            
ATOM   1489  C   THR A 125      85.285  42.660  56.147  1.00  0.00           C
ATOM   1490  O   THR A 125      85.132  43.824  55.780  1.00  0.00           O
ATOM   1491  N   ILE A 126      86.429  42.004  56.019  1.00  0.00           N
ATOM   1492  HN  ILE A 126      86.483  41.054  56.325  1.00  0.00            
ATOM   1493  CA  ILE A 126      87.607  42.632  55.444  1.00  0.00           C
ATOM   1494  HA  ILE A 126      87.551  43.579  55.760  1.00  0.00            
ATOM   1495  CB  ILE A 126      88.898  41.946  55.932  1.00  0.00           C
ATOM   1496  HB  ILE A 126      88.963  41.029  55.537  1.00  0.00            
ATOM   1497  CG2 ILE A 126      90.118  42.729  55.475  1.00  0.00           C
ATOM   1498 HG21 ILE A 126      90.947  42.273  55.798  1.00  0.00            
ATOM   1499 HG22 ILE A 126      90.130  42.774  54.476  1.00  0.00            
ATOM   1500 HG23 ILE A 126      90.079  43.655  55.850  1.00  0.00            
ATOM   1501  CG1 ILE A 126      88.874  41.822  57.456  1.00  0.00           C
ATOM   1502 HG11 ILE A 126      88.212  41.116  57.706  1.00  0.00            
ATOM   1503 HG12 ILE A 126      88.588  42.699  57.841  1.00  0.00            
ATOM   1504  CD  ILE A 126      90.208  41.453  58.070  1.00  0.00           C
ATOM   1505  HD1 ILE A 126      90.112  41.391  59.063  1.00  0.00            
ATOM   1506  HD2 ILE A 126      90.509  40.570  57.709  1.00  0.00            
ATOM   1507  HD3 ILE A 126      90.884  42.154  57.843  1.00  0.00            
ATOM   1508  C   ILE A 126      87.575  42.583  53.926  1.00  0.00           C
ATOM   1509  O   ILE A 126      87.614  43.610  53.267  1.00  0.00           O
ATOM   1510  N   ILE A 127      87.518  41.385  53.369  1.00  0.00           N
ATOM   1511  HN  ILE A 127      87.353  40.581  53.941  1.00  0.00            
ATOM   1512  CA  ILE A 127      87.692  41.223  51.935  1.00  0.00           C
ATOM   1513  HA  ILE A 127      88.539  41.711  51.723  1.00  0.00            
ATOM   1514  CB  ILE A 127      87.845  39.742  51.553  1.00  0.00           C
ATOM   1515  HB  ILE A 127      87.979  39.672  50.564  1.00  0.00            
ATOM   1516  CG2 ILE A 127      89.063  39.150  52.250  1.00  0.00           C
ATOM   1517 HG21 ILE A 127      89.156  38.187  51.997  1.00  0.00            
ATOM   1518 HG22 ILE A 127      89.883  39.649  51.970  1.00  0.00            
ATOM   1519 HG23 ILE A 127      88.949  39.225  53.241  1.00  0.00            
ATOM   1520  CG1 ILE A 127      86.585  38.955  51.916  1.00  0.00           C
ATOM   1521 HG11 ILE A 127      85.812  39.337  51.409  1.00  0.00            
ATOM   1522 HG12 ILE A 127      86.420  39.051  52.898  1.00  0.00            
ATOM   1523  CD  ILE A 127      86.679  37.478  51.593  1.00  0.00           C
ATOM   1524  HD1 ILE A 127      85.827  37.025  51.854  1.00  0.00            
ATOM   1525  HD2 ILE A 127      86.832  37.360  50.612  1.00  0.00            
ATOM   1526  HD3 ILE A 127      87.440  37.074  52.100  1.00  0.00            
ATOM   1527  C   ILE A 127      86.535  41.863  51.178  1.00  0.00           C
ATOM   1528  O   ILE A 127      86.721  42.374  50.081  1.00  0.00           O
ATOM   1529  N   THR A 128      85.360  41.877  51.799  1.00  0.00           N
ATOM   1530  HN  THR A 128      85.260  41.353  52.645  1.00  0.00            
ATOM   1531  CA  THR A 128      84.206  42.625  51.301  1.00  0.00           C
ATOM   1532  HA  THR A 128      84.151  42.340  50.344  1.00  0.00            
ATOM   1533  CB  THR A 128      82.967  42.287  52.128  1.00  0.00           C
ATOM   1534  HB  THR A 128      82.194  42.856  51.849  1.00  0.00            
ATOM   1535  OG1 THR A 128      83.228  42.574  53.513  1.00  0.00           O
ATOM   1536  HG1 THR A 128      82.419  42.354  54.057  1.00  0.00            
ATOM   1537  CG2 THR A 128      82.608  40.822  51.982  1.00  0.00           C
ATOM   1538 HG21 THR A 128      81.796  40.622  52.530  1.00  0.00            
ATOM   1539 HG22 THR A 128      82.420  40.619  51.021  1.00  0.00            
ATOM   1540 HG23 THR A 128      83.371  40.259  52.299  1.00  0.00            
ATOM   1541  C   THR A 128      84.374  44.137  51.409  1.00  0.00           C
ATOM   1542  O   THR A 128      83.569  44.892  50.890  1.00  0.00           O
ATOM   1543  N   THR A 129      85.384  44.571  52.147  1.00  0.00           N
ATOM   1544  HN  THR A 129      86.056  43.906  52.473  1.00  0.00            
ATOM   1545  CA  THR A 129      85.566  45.989  52.512  1.00  0.00           C
ATOM   1546  HA  THR A 129      86.381  45.909  53.085  1.00  0.00            
ATOM   1547  CB  THR A 129      85.812  46.893  51.282  1.00  0.00           C
ATOM   1548  HB  THR A 129      86.244  47.754  51.552  1.00  0.00            
ATOM   1549  OG1 THR A 129      84.561  47.265  50.684  1.00  0.00           O
ATOM   1550  HG1 THR A 129      84.732  47.849  49.890  1.00  0.00            
ATOM   1551  CG2 THR A 129      86.696  46.204  50.267  1.00  0.00           C
ATOM   1552 HG21 THR A 129      86.839  46.809  49.484  1.00  0.00            
ATOM   1553 HG22 THR A 129      87.578  45.987  50.686  1.00  0.00            
ATOM   1554 HG23 THR A 129      86.256  45.360  49.960  1.00  0.00            
ATOM   1555  C   THR A 129      84.438  46.608  53.359  1.00  0.00           C
ATOM   1556  O   THR A 129      84.425  47.816  53.586  1.00  0.00           O
ATOM   1557  N   ILE A 130      83.524  45.787  53.856  1.00  0.00           N
ATOM   1558  HN  ILE A 130      83.584  44.809  53.657  1.00  0.00            
ATOM   1559  CA  ILE A 130      82.431  46.282  54.688  1.00  0.00           C
ATOM   1560  HA  ILE A 130      81.999  46.983  54.121  1.00  0.00            
ATOM   1561  CB  ILE A 130      81.452  45.160  55.034  1.00  0.00           C
ATOM   1562  HB  ILE A 130      81.960  44.377  55.393  1.00  0.00            
ATOM   1563  CG2 ILE A 130      80.477  45.631  56.097  1.00  0.00           C
ATOM   1564 HG21 ILE A 130      79.841  44.891  56.317  1.00  0.00            
ATOM   1565 HG22 ILE A 130      80.982  45.893  56.920  1.00  0.00            
ATOM   1566 HG23 ILE A 130      79.966  46.419  55.755  1.00  0.00            
ATOM   1567  CG1 ILE A 130      80.693  44.731  53.783  1.00  0.00           C
ATOM   1568 HG11 ILE A 130      81.358  44.550  53.058  1.00  0.00            
ATOM   1569 HG12 ILE A 130      80.094  45.482  53.505  1.00  0.00            
ATOM   1570  CD  ILE A 130      79.840  43.486  53.968  1.00  0.00           C
ATOM   1571  HD1 ILE A 130      79.376  43.269  53.109  1.00  0.00            
ATOM   1572  HD2 ILE A 130      80.423  42.719  54.235  1.00  0.00            
ATOM   1573  HD3 ILE A 130      79.159  43.651  54.682  1.00  0.00            
ATOM   1574  C   ILE A 130      82.942  46.884  55.995  1.00  0.00           C
ATOM   1575  O   ILE A 130      82.638  48.041  56.310  1.00  0.00           O
ATOM   1576  N   GLY A 131      83.684  46.080  56.761  1.00  0.00           N
ATOM   1577  HN  GLY A 131      83.743  45.112  56.519  1.00  0.00            
ATOM   1578  CA  GLY A 131      84.416  46.551  57.940  1.00  0.00           C
ATOM   1579  HA1 GLY A 131      85.032  47.275  57.629  1.00  0.00            
ATOM   1580  HA2 GLY A 131      84.953  45.777  58.276  1.00  0.00            
ATOM   1581  C   GLY A 131      83.570  47.090  59.085  1.00  0.00           C
ATOM   1582  O   GLY A 131      83.794  48.207  59.565  1.00  0.00           O
ATOM   1583  N   TYR A 132      82.612  46.287  59.541  1.00  0.00           N
ATOM   1584  HN  TYR A 132      82.482  45.393  59.113  1.00  0.00            
ATOM   1585  CA  TYR A 132      81.745  46.676  60.650  1.00  0.00           C
ATOM   1586  HA  TYR A 132      81.166  47.400  60.276  1.00  0.00            
ATOM   1587  CB  TYR A 132      80.909  45.488  61.104  1.00  0.00           C
ATOM   1588  HB1 TYR A 132      81.514  44.701  61.227  1.00  0.00            
ATOM   1589  HB2 TYR A 132      80.478  45.717  61.977  1.00  0.00            
ATOM   1590  CG  TYR A 132      79.825  45.096  60.138  1.00  0.00           C
ATOM   1591  CD1 TYR A 132      78.904  46.030  59.690  1.00  0.00           C
ATOM   1592  HD1 TYR A 132      78.976  46.979  59.998  1.00  0.00            
ATOM   1593  CE1 TYR A 132      77.889  45.671  58.826  1.00  0.00           C
ATOM   1594  HE1 TYR A 132      77.234  46.357  58.508  1.00  0.00            
ATOM   1595  CZ  TYR A 132      77.781  44.359  58.402  1.00  0.00           C
ATOM   1596  OH  TYR A 132      76.763  43.994  57.543  1.00  0.00           O
ATOM   1597  HH  TYR A 132      76.832  43.017  57.340  1.00  0.00            
ATOM   1598  CD2 TYR A 132      79.685  43.777  59.714  1.00  0.00           C
ATOM   1599  HD2 TYR A 132      80.326  43.084  60.044  1.00  0.00            
ATOM   1600  CE2 TYR A 132      78.675  43.411  58.845  1.00  0.00           C
ATOM   1601  HE2 TYR A 132      78.594  42.462  58.540  1.00  0.00            
ATOM   1602  C   TYR A 132      82.543  47.216  61.840  1.00  0.00           C
ATOM   1603  O   TYR A 132      82.291  48.324  62.319  1.00  0.00           O
ATOM   1604  N   GLY A 133      83.486  46.421  62.327  1.00  0.00           N
ATOM   1605  HN  GLY A 133      83.568  45.490  61.972  1.00  0.00            
ATOM   1606  CA  GLY A 133      84.408  46.868  63.368  1.00  0.00           C
ATOM   1607  HA1 GLY A 133      84.664  47.812  63.157  1.00  0.00            
ATOM   1608  HA2 GLY A 133      85.219  46.285  63.321  1.00  0.00            
ATOM   1609  C   GLY A 133      83.835  46.810  64.770  1.00  0.00           C
ATOM   1610  O   GLY A 133      84.448  47.312  65.705  1.00  0.00           O
ATOM   1611  N   ASN A 134      82.662  46.198  64.922  1.00  0.00           N
ATOM   1612  HN  ASN A 134      82.197  45.824  64.120  1.00  0.00            
ATOM   1613  CA  ASN A 134      82.043  46.063  66.234  1.00  0.00           C
ATOM   1614  HA  ASN A 134      81.954  46.997  66.581  1.00  0.00            
ATOM   1615  CB  ASN A 134      80.658  45.428  66.125  1.00  0.00           C
ATOM   1616  HB1 ASN A 134      80.302  45.266  67.045  1.00  0.00            
ATOM   1617  HB2 ASN A 134      80.050  46.056  65.638  1.00  0.00            
ATOM   1618  CG  ASN A 134      80.674  44.117  65.386  1.00  0.00           C
ATOM   1619  OD1 ASN A 134      81.383  43.957  64.396  1.00  0.00           O
ATOM   1620  ND2 ASN A 134      79.893  43.166  65.864  1.00  0.00           N
ATOM   1621 HD21 ASN A 134      79.333  43.339  66.675  1.00  0.00            
ATOM   1622 HD22 ASN A 134      79.861  42.273  65.415  1.00  0.00            
ATOM   1623  C   ASN A 134      82.935  45.248  67.166  1.00  0.00           C
ATOM   1624  O   ASN A 134      82.790  45.278  68.388  1.00  0.00           O
ATOM   1625  N   VAL A 135      83.855  44.513  66.569  1.00  0.00           N
ATOM   1626  HN  VAL A 135      83.811  44.397  65.577  1.00  0.00            
ATOM   1627  CA  VAL A 135      84.926  43.869  67.301  1.00  0.00           C
ATOM   1628  HA  VAL A 135      84.798  44.142  68.254  1.00  0.00            
ATOM   1629  CB  VAL A 135      84.847  42.350  67.124  1.00  0.00           C
ATOM   1630  HB  VAL A 135      84.963  42.108  66.161  1.00  0.00            
ATOM   1631  CG1 VAL A 135      85.973  41.698  67.893  1.00  0.00           C
ATOM   1632 HG11 VAL A 135      85.924  40.706  67.779  1.00  0.00            
ATOM   1633 HG12 VAL A 135      86.850  42.030  67.546  1.00  0.00            
ATOM   1634 HG13 VAL A 135      85.890  41.927  68.863  1.00  0.00            
ATOM   1635  CG2 VAL A 135      83.477  41.827  67.548  1.00  0.00           C
ATOM   1636 HG21 VAL A 135      83.446  40.835  67.425  1.00  0.00            
ATOM   1637 HG22 VAL A 135      83.319  42.049  68.510  1.00  0.00            
ATOM   1638 HG23 VAL A 135      82.769  42.255  66.987  1.00  0.00            
ATOM   1639  C   VAL A 135      86.271  44.327  66.754  1.00  0.00           C
ATOM   1640  O   VAL A 135      86.567  44.125  65.580  1.00  0.00           O
ATOM   1641  N   ALA A 136      87.099  44.901  67.612  1.00  0.00           N
ATOM   1642  HN  ALA A 136      86.833  44.970  68.573  1.00  0.00            
ATOM   1643  CA  ALA A 136      88.389  45.436  67.193  1.00  0.00           C
ATOM   1644  HA  ALA A 136      88.307  45.584  66.207  1.00  0.00            
ATOM   1645  CB  ALA A 136      88.676  46.739  67.910  1.00  0.00           C
ATOM   1646  HB1 ALA A 136      89.563  47.094  67.614  1.00  0.00            
ATOM   1647  HB2 ALA A 136      87.961  47.404  67.693  1.00  0.00            
ATOM   1648  HB3 ALA A 136      88.694  46.579  68.897  1.00  0.00            
ATOM   1649  C   ALA A 136      89.509  44.456  67.469  1.00  0.00           C
ATOM   1650  O   ALA A 136      89.408  43.630  68.370  1.00  0.00           O
ATOM   1651  N   LEU A 137      90.579  44.569  66.688  1.00  0.00           N
ATOM   1652  HN  LEU A 137      90.531  45.168  65.888  1.00  0.00            
ATOM   1653  CA  LEU A 137      91.819  43.853  66.954  1.00  0.00           C
ATOM   1654  HA  LEU A 137      91.556  42.923  67.211  1.00  0.00            
ATOM   1655  CB  LEU A 137      92.712  43.844  65.709  1.00  0.00           C
ATOM   1656  HB1 LEU A 137      92.915  44.793  65.470  1.00  0.00            
ATOM   1657  HB2 LEU A 137      93.561  43.370  65.943  1.00  0.00            
ATOM   1658  CG  LEU A 137      92.137  43.171  64.471  1.00  0.00           C
ATOM   1659  HG  LEU A 137      91.173  43.419  64.379  1.00  0.00            
ATOM   1660  CD1 LEU A 137      92.852  43.651  63.222  1.00  0.00           C
ATOM   1661 HD11 LEU A 137      92.462  43.199  62.420  1.00  0.00            
ATOM   1662 HD12 LEU A 137      92.741  44.641  63.134  1.00  0.00            
ATOM   1663 HD13 LEU A 137      93.825  43.429  63.289  1.00  0.00            
ATOM   1664  CD2 LEU A 137      92.237  41.661  64.615  1.00  0.00           C
ATOM   1665 HD21 LEU A 137      91.858  41.223  63.800  1.00  0.00            
ATOM   1666 HD22 LEU A 137      93.196  41.399  64.719  1.00  0.00            
ATOM   1667 HD23 LEU A 137      91.722  41.368  65.421  1.00  0.00            
ATOM   1668  C   LEU A 137      92.565  44.556  68.076  1.00  0.00           C
ATOM   1669  O   LEU A 137      92.640  45.787  68.106  1.00  0.00           O
ATOM   1670  N   ARG A 138      93.144  43.769  68.979  1.00  0.00           N
ATOM   1671  HN  ARG A 138      93.088  42.777  68.867  1.00  0.00            
ATOM   1672  CA  ARG A 138      93.858  44.313  70.128  1.00  0.00           C
ATOM   1673  HA  ARG A 138      93.625  45.285  70.148  1.00  0.00            
ATOM   1674  CB  ARG A 138      93.400  43.617  71.404  1.00  0.00           C
ATOM   1675  HB1 ARG A 138      93.696  42.663  71.361  1.00  0.00            
ATOM   1676  HB2 ARG A 138      93.841  44.068  72.180  1.00  0.00            
ATOM   1677  CG  ARG A 138      91.887  43.641  71.631  1.00  0.00           C
ATOM   1678  HG1 ARG A 138      91.645  42.908  72.267  1.00  0.00            
ATOM   1679  HG2 ARG A 138      91.427  43.488  70.756  1.00  0.00            
ATOM   1680  CD  ARG A 138      91.403  44.964  72.208  1.00  0.00           C
ATOM   1681  HD1 ARG A 138      91.939  45.184  73.023  1.00  0.00            
ATOM   1682  HD2 ARG A 138      90.438  44.882  72.456  1.00  0.00            
ATOM   1683  NE  ARG A 138      91.526  46.093  71.281  1.00  0.00           N
ATOM   1684  HE  ARG A 138      91.514  45.892  70.301  1.00  0.00            
ATOM   1685  CZ  ARG A 138      91.653  47.370  71.650  1.00  0.00           C
ATOM   1686  NH1 ARG A 138      91.707  47.708  72.938  1.00  0.00           N
ATOM   1687 HH11 ARG A 138      91.818  48.667  73.199  1.00  0.00            
ATOM   1688 HH12 ARG A 138      91.636  47.003  73.643  1.00  0.00            
ATOM   1689  NH2 ARG A 138      91.748  48.316  70.722  1.00  0.00           N
ATOM   1690 HH21 ARG A 138      91.859  49.272  70.992  1.00  0.00            
ATOM   1691 HH22 ARG A 138      91.708  48.072  69.753  1.00  0.00            
ATOM   1692  C   ARG A 138      95.362  44.169  69.973  1.00  0.00           C
ATOM   1693  O   ARG A 138      96.112  45.006  70.439  1.00  0.00           O
ATOM   1694  N   THR A 139      95.800  43.126  69.285  1.00  0.00           N
ATOM   1695  HN  THR A 139      95.141  42.531  68.825  1.00  0.00            
ATOM   1696  CA  THR A 139      97.219  42.828  69.185  1.00  0.00           C
ATOM   1697  HA  THR A 139      97.603  43.209  70.026  1.00  0.00            
ATOM   1698  CB  THR A 139      97.460  41.307  69.085  1.00  0.00           C
ATOM   1699  HB  THR A 139      98.438  41.097  69.078  1.00  0.00            
ATOM   1700  OG1 THR A 139      96.946  40.814  67.840  1.00  0.00           O
ATOM   1701  HG1 THR A 139      97.105  39.828  67.781  1.00  0.00            
ATOM   1702  CG2 THR A 139      96.784  40.586  70.240  1.00  0.00           C
ATOM   1703 HG21 THR A 139      96.949  39.603  70.161  1.00  0.00            
ATOM   1704 HG22 THR A 139      97.158  40.919  71.106  1.00  0.00            
ATOM   1705 HG23 THR A 139      95.800  40.762  70.213  1.00  0.00            
ATOM   1706  C   THR A 139      97.843  43.502  67.972  1.00  0.00           C
ATOM   1707  O   THR A 139      97.256  43.532  66.899  1.00  0.00           O
ATOM   1708  N   ASP A 140      99.066  43.997  68.144  1.00  0.00           N
ATOM   1709  HN  ASP A 140      99.458  44.009  69.064  1.00  0.00            
ATOM   1710  CA  ASP A 140      99.860  44.526  67.027  1.00  0.00           C
ATOM   1711  HA  ASP A 140      99.307  45.279  66.671  1.00  0.00            
ATOM   1712  CB  ASP A 140     101.226  45.023  67.516  1.00  0.00           C
ATOM   1713  HB1 ASP A 140     101.613  44.341  68.137  1.00  0.00            
ATOM   1714  HB2 ASP A 140     101.829  45.135  66.726  1.00  0.00            
ATOM   1715  CG  ASP A 140     101.144  46.355  68.253  1.00  0.00           C
ATOM   1716  OD1 ASP A 140     100.067  46.993  68.253  1.00  0.00           O
ATOM   1717  OD2 ASP A 140     102.173  46.765  68.835  1.00  0.00           O
ATOM   1718  C   ASP A 140     100.075  43.487  65.928  1.00  0.00           C
ATOM   1719  O   ASP A 140     100.183  43.834  64.753  1.00  0.00           O
ATOM   1720  N   ALA A 141     100.200  42.223  66.307  1.00  0.00           N
ATOM   1721  HN  ALA A 141     100.206  41.996  67.281  1.00  0.00            
ATOM   1722  CA  ALA A 141     100.330  41.156  65.313  1.00  0.00           C
ATOM   1723  HA  ALA A 141     101.095  41.408  64.721  1.00  0.00            
ATOM   1724  CB  ALA A 141     100.636  39.826  65.987  1.00  0.00           C
ATOM   1725  HB1 ALA A 141     100.721  39.112  65.292  1.00  0.00            
ATOM   1726  HB2 ALA A 141     101.494  39.900  66.496  1.00  0.00            
ATOM   1727  HB3 ALA A 141      99.894  39.593  66.616  1.00  0.00            
ATOM   1728  C   ALA A 141      99.047  41.054  64.502  1.00  0.00           C
ATOM   1729  O   ALA A 141      99.078  40.918  63.286  1.00  0.00           O
ATOM   1730  N   GLY A 142      97.914  41.150  65.194  1.00  0.00           N
ATOM   1731  HN  GLY A 142      97.956  41.224  66.190  1.00  0.00            
ATOM   1732  CA  GLY A 142      96.619  41.150  64.537  1.00  0.00           C
ATOM   1733  HA1 GLY A 142      95.921  41.300  65.237  1.00  0.00            
ATOM   1734  HA2 GLY A 142      96.487  40.250  64.121  1.00  0.00            
ATOM   1735  C   GLY A 142      96.515  42.226  63.472  1.00  0.00           C
ATOM   1736  O   GLY A 142      96.036  41.965  62.370  1.00  0.00           O
ATOM   1737  N   ARG A 143      96.937  43.441  63.819  1.00  0.00           N
ATOM   1738  HN  ARG A 143      97.286  43.587  64.745  1.00  0.00            
ATOM   1739  CA  ARG A 143      96.906  44.566  62.888  1.00  0.00           C
ATOM   1740  HA  ARG A 143      95.952  44.635  62.596  1.00  0.00            
ATOM   1741  CB  ARG A 143      97.364  45.844  63.572  1.00  0.00           C
ATOM   1742  HB1 ARG A 143      98.145  45.626  64.157  1.00  0.00            
ATOM   1743  HB2 ARG A 143      97.647  46.495  62.867  1.00  0.00            
ATOM   1744  CG  ARG A 143      96.310  46.507  64.426  1.00  0.00           C
ATOM   1745  HG1 ARG A 143      95.423  46.075  64.263  1.00  0.00            
ATOM   1746  HG2 ARG A 143      96.254  47.479  64.198  1.00  0.00            
ATOM   1747  CD  ARG A 143      96.677  46.357  65.870  1.00  0.00           C
ATOM   1748  HD1 ARG A 143      97.528  46.850  66.053  1.00  0.00            
ATOM   1749  HD2 ARG A 143      96.800  45.388  66.086  1.00  0.00            
ATOM   1750  NE  ARG A 143      95.641  46.893  66.740  1.00  0.00           N
ATOM   1751  HE  ARG A 143      94.696  46.608  66.577  1.00  0.00            
ATOM   1752  CZ  ARG A 143      95.875  47.735  67.734  1.00  0.00           C
ATOM   1753  NH1 ARG A 143      97.111  48.125  67.999  1.00  0.00           N
ATOM   1754 HH11 ARG A 143      97.286  48.747  68.762  1.00  0.00            
ATOM   1755 HH12 ARG A 143      97.870  47.798  67.436  1.00  0.00            
ATOM   1756  NH2 ARG A 143      94.869  48.167  68.478  1.00  0.00           N
ATOM   1757 HH21 ARG A 143      95.043  48.789  69.242  1.00  0.00            
ATOM   1758 HH22 ARG A 143      93.935  47.871  68.277  1.00  0.00            
ATOM   1759  C   ARG A 143      97.805  44.312  61.698  1.00  0.00           C
ATOM   1760  O   ARG A 143      97.438  44.577  60.560  1.00  0.00           O
ATOM   1761  N   LEU A 144      98.997  43.801  61.965  1.00  0.00           N
ATOM   1762  HN  LEU A 144      99.227  43.549  62.905  1.00  0.00            
ATOM   1763  CA  LEU A 144      99.976  43.601  60.910  1.00  0.00           C
ATOM   1764  HA  LEU A 144     100.064  44.489  60.459  1.00  0.00            
ATOM   1765  CB  LEU A 144     101.324  43.164  61.489  1.00  0.00           C
ATOM   1766  HB1 LEU A 144     101.656  43.892  62.089  1.00  0.00            
ATOM   1767  HB2 LEU A 144     101.178  42.332  62.024  1.00  0.00            
ATOM   1768  CG  LEU A 144     102.407  42.875  60.450  1.00  0.00           C
ATOM   1769  HG  LEU A 144     102.079  42.153  59.841  1.00  0.00            
ATOM   1770  CD1 LEU A 144     102.677  44.117  59.613  1.00  0.00           C
ATOM   1771 HD11 LEU A 144     103.386  43.916  58.938  1.00  0.00            
ATOM   1772 HD12 LEU A 144     101.838  44.391  59.143  1.00  0.00            
ATOM   1773 HD13 LEU A 144     102.984  44.860  60.208  1.00  0.00            
ATOM   1774  CD2 LEU A 144     103.686  42.370  61.114  1.00  0.00           C
ATOM   1775 HD21 LEU A 144     104.376  42.189  60.413  1.00  0.00            
ATOM   1776 HD22 LEU A 144     104.028  43.063  61.748  1.00  0.00            
ATOM   1777 HD23 LEU A 144     103.491  41.527  61.615  1.00  0.00            
ATOM   1778  C   LEU A 144      99.481  42.570  59.919  1.00  0.00           C
ATOM   1779  O   LEU A 144      99.570  42.773  58.720  1.00  0.00           O
ATOM   1780  N   PHE A 145      98.971  41.452  60.424  1.00  0.00           N
ATOM   1781  HN  PHE A 145      98.910  41.346  61.417  1.00  0.00            
ATOM   1782  CA  PHE A 145      98.500  40.380  59.564  1.00  0.00           C
ATOM   1783  HA  PHE A 145      99.259  40.159  58.952  1.00  0.00            
ATOM   1784  CB  PHE A 145      98.135  39.149  60.387  1.00  0.00           C
ATOM   1785  HB1 PHE A 145      98.970  38.758  60.775  1.00  0.00            
ATOM   1786  HB2 PHE A 145      97.520  39.423  61.127  1.00  0.00            
ATOM   1787  CG  PHE A 145      97.455  38.086  59.596  1.00  0.00           C
ATOM   1788  CD1 PHE A 145      98.176  37.256  58.752  1.00  0.00           C
ATOM   1789  HD1 PHE A 145      99.169  37.355  58.692  1.00  0.00            
ATOM   1790  CE1 PHE A 145      97.539  36.292  57.992  1.00  0.00           C
ATOM   1791  HE1 PHE A 145      98.070  35.697  57.389  1.00  0.00            
ATOM   1792  CZ  PHE A 145      96.169  36.154  58.069  1.00  0.00           C
ATOM   1793  HZ  PHE A 145      95.703  35.464  57.515  1.00  0.00            
ATOM   1794  CD2 PHE A 145      96.083  37.939  59.665  1.00  0.00           C
ATOM   1795  HD2 PHE A 145      95.551  38.538  60.263  1.00  0.00            
ATOM   1796  CE2 PHE A 145      95.439  36.973  58.916  1.00  0.00           C
ATOM   1797  HE2 PHE A 145      94.447  36.865  58.985  1.00  0.00            
ATOM   1798  C   PHE A 145      97.300  40.857  58.763  1.00  0.00           C
ATOM   1799  O   PHE A 145      97.125  40.494  57.597  1.00  0.00           O
ATOM   1800  N   CYS A 146      96.488  41.691  59.398  1.00  0.00           N
ATOM   1801  HN  CYS A 146      96.717  41.976  60.329  1.00  0.00            
ATOM   1802  CA  CYS A 146      95.280  42.202  58.785  1.00  0.00           C
ATOM   1803  HA  CYS A 146      94.746  41.392  58.543  1.00  0.00            
ATOM   1804  CB  CYS A 146      94.545  43.082  59.781  1.00  0.00           C
ATOM   1805  HB1 CYS A 146      95.200  43.795  60.030  1.00  0.00            
ATOM   1806  HB2 CYS A 146      94.376  42.494  60.572  1.00  0.00            
ATOM   1807  SG  CYS A 146      93.025  43.761  59.100  1.00  0.00           S
ATOM   1808  HG1 CYS A 146      92.402  43.015  58.866  1.00  0.00            
ATOM   1809  C   CYS A 146      95.579  43.003  57.525  1.00  0.00           C
ATOM   1810  O   CYS A 146      94.885  42.872  56.523  1.00  0.00           O
ATOM   1811  N   ILE A 147      96.615  43.834  57.586  1.00  0.00           N
ATOM   1812  HN  ILE A 147      97.083  43.954  58.462  1.00  0.00            
ATOM   1813  CA  ILE A 147      97.099  44.581  56.422  1.00  0.00           C
ATOM   1814  HA  ILE A 147      96.371  45.246  56.253  1.00  0.00            
ATOM   1815  CB  ILE A 147      98.443  45.259  56.733  1.00  0.00           C
ATOM   1816  HB  ILE A 147      99.024  44.615  57.230  1.00  0.00            
ATOM   1817  CG2 ILE A 147      99.168  45.635  55.452  1.00  0.00           C
ATOM   1818 HG21 ILE A 147     100.038  46.074  55.678  1.00  0.00            
ATOM   1819 HG22 ILE A 147      99.340  44.811  54.912  1.00  0.00            
ATOM   1820 HG23 ILE A 147      98.603  46.268  54.923  1.00  0.00            
ATOM   1821  CG1 ILE A 147      98.222  46.493  57.606  1.00  0.00           C
ATOM   1822 HG11 ILE A 147      97.533  46.275  58.297  1.00  0.00            
ATOM   1823 HG12 ILE A 147      97.889  47.237  57.027  1.00  0.00            
ATOM   1824  CD  ILE A 147      99.476  46.968  58.318  1.00  0.00           C
ATOM   1825  HD1 ILE A 147      99.261  47.775  58.869  1.00  0.00            
ATOM   1826  HD2 ILE A 147      99.818  46.240  58.912  1.00  0.00            
ATOM   1827  HD3 ILE A 147     100.175  47.202  57.642  1.00  0.00            
ATOM   1828  C   ILE A 147      97.292  43.688  55.192  1.00  0.00           C
ATOM   1829  O   ILE A 147      96.708  43.939  54.136  1.00  0.00           O
ATOM   1830  N   PHE A 148      98.122  42.656  55.324  1.00  0.00           N
ATOM   1831  HN  PHE A 148      98.556  42.481  56.208  1.00  0.00            
ATOM   1832  CA  PHE A 148      98.406  41.777  54.193  1.00  0.00           C
ATOM   1833  HA  PHE A 148      98.642  42.385  53.435  1.00  0.00            
ATOM   1834  CB  PHE A 148      99.574  40.843  54.505  1.00  0.00           C
ATOM   1835  HB1 PHE A 148      99.325  40.258  55.277  1.00  0.00            
ATOM   1836  HB2 PHE A 148      99.759  40.275  53.703  1.00  0.00            
ATOM   1837  CG  PHE A 148     100.835  41.565  54.860  1.00  0.00           C
ATOM   1838  CD1 PHE A 148     101.320  42.571  54.035  1.00  0.00           C
ATOM   1839  HD1 PHE A 148     100.822  42.811  53.201  1.00  0.00            
ATOM   1840  CE1 PHE A 148     102.484  43.244  54.355  1.00  0.00           C
ATOM   1841  HE1 PHE A 148     102.826  43.965  53.752  1.00  0.00            
ATOM   1842  CZ  PHE A 148     103.178  42.920  55.512  1.00  0.00           C
ATOM   1843  HZ  PHE A 148     104.019  43.409  55.746  1.00  0.00            
ATOM   1844  CD2 PHE A 148     101.534  41.252  56.020  1.00  0.00           C
ATOM   1845  HD2 PHE A 148     101.188  40.538  56.628  1.00  0.00            
ATOM   1846  CE2 PHE A 148     102.704  41.918  56.343  1.00  0.00           C
ATOM   1847  HE2 PHE A 148     103.205  41.676  57.174  1.00  0.00            
ATOM   1848  C   PHE A 148      97.185  40.964  53.832  1.00  0.00           C
ATOM   1849  O   PHE A 148      96.950  40.675  52.656  1.00  0.00           O
ATOM   1850  N   TYR A 149      96.401  40.600  54.841  1.00  0.00           N
ATOM   1851  HN  TYR A 149      96.618  40.898  55.771  1.00  0.00            
ATOM   1852  CA  TYR A 149      95.238  39.777  54.604  1.00  0.00           C
ATOM   1853  HA  TYR A 149      95.581  38.936  54.186  1.00  0.00            
ATOM   1854  CB  TYR A 149      94.528  39.429  55.912  1.00  0.00           C
ATOM   1855  HB1 TYR A 149      95.200  39.068  56.559  1.00  0.00            
ATOM   1856  HB2 TYR A 149      94.115  40.259  56.287  1.00  0.00            
ATOM   1857  CG  TYR A 149      93.441  38.398  55.732  1.00  0.00           C
ATOM   1858  CD1 TYR A 149      93.745  37.048  55.666  1.00  0.00           C
ATOM   1859  HD1 TYR A 149      94.696  36.752  55.758  1.00  0.00            
ATOM   1860  CE1 TYR A 149      92.756  36.105  55.475  1.00  0.00           C
ATOM   1861  HE1 TYR A 149      92.989  35.134  55.431  1.00  0.00            
ATOM   1862  CZ  TYR A 149      91.445  36.510  55.345  1.00  0.00           C
ATOM   1863  OH  TYR A 149      90.456  35.584  55.155  1.00  0.00           O
ATOM   1864  HH  TYR A 149      89.574  36.049  55.082  1.00  0.00            
ATOM   1865  CD2 TYR A 149      92.111  38.776  55.596  1.00  0.00           C
ATOM   1866  HD2 TYR A 149      91.870  39.746  55.637  1.00  0.00            
ATOM   1867  CE2 TYR A 149      91.117  37.839  55.406  1.00  0.00           C
ATOM   1868  HE2 TYR A 149      90.164  38.127  55.313  1.00  0.00            
ATOM   1869  C   TYR A 149      94.298  40.497  53.652  1.00  0.00           C
ATOM   1870  O   TYR A 149      93.714  39.881  52.768  1.00  0.00           O
ATOM   1871  N   ALA A 150      94.192  41.810  53.812  1.00  0.00           N
ATOM   1872  HN  ALA A 150      94.761  42.263  54.498  1.00  0.00            
ATOM   1873  CA  ALA A 150      93.272  42.610  53.018  1.00  0.00           C
ATOM   1874  HA  ALA A 150      92.442  42.060  52.931  1.00  0.00            
ATOM   1875  CB  ALA A 150      92.964  43.913  53.726  1.00  0.00           C
ATOM   1876  HB1 ALA A 150      92.331  44.453  53.171  1.00  0.00            
ATOM   1877  HB2 ALA A 150      92.546  43.719  54.614  1.00  0.00            
ATOM   1878  HB3 ALA A 150      93.811  44.427  53.861  1.00  0.00            
ATOM   1879  C   ALA A 150      93.838  42.888  51.640  1.00  0.00           C
ATOM   1880  O   ALA A 150      93.164  42.672  50.628  1.00  0.00           O
ATOM   1881  N   LEU A 151      95.078  43.373  51.602  1.00  0.00           N
ATOM   1882  HN  LEU A 151      95.572  43.513  52.460  1.00  0.00            
ATOM   1883  CA  LEU A 151      95.738  43.707  50.338  1.00  0.00           C
ATOM   1884  HA  LEU A 151      95.262  44.517  49.996  1.00  0.00            
ATOM   1885  CB  LEU A 151      97.220  44.023  50.562  1.00  0.00           C
ATOM   1886  HB1 LEU A 151      97.615  43.297  51.125  1.00  0.00            
ATOM   1887  HB2 LEU A 151      97.676  44.040  49.672  1.00  0.00            
ATOM   1888  CG  LEU A 151      97.478  45.360  51.256  1.00  0.00           C
ATOM   1889  HG  LEU A 151      97.083  45.317  52.174  1.00  0.00            
ATOM   1890  CD1 LEU A 151      98.965  45.630  51.408  1.00  0.00           C
ATOM   1891 HD11 LEU A 151      99.099  46.510  51.864  1.00  0.00            
ATOM   1892 HD12 LEU A 151      99.381  44.904  51.955  1.00  0.00            
ATOM   1893 HD13 LEU A 151      99.393  45.654  50.505  1.00  0.00            
ATOM   1894  CD2 LEU A 151      96.815  46.489  50.483  1.00  0.00           C
ATOM   1895 HD21 LEU A 151      96.990  47.358  50.946  1.00  0.00            
ATOM   1896 HD22 LEU A 151      97.190  46.523  49.556  1.00  0.00            
ATOM   1897 HD23 LEU A 151      95.829  46.328  50.438  1.00  0.00            
ATOM   1898  C   LEU A 151      95.593  42.572  49.337  1.00  0.00           C
ATOM   1899  O   LEU A 151      95.300  42.805  48.158  1.00  0.00           O
ATOM   1900  N   VAL A 152      95.755  41.345  49.822  1.00  0.00           N
ATOM   1901  HN  VAL A 152      96.008  41.230  50.783  1.00  0.00            
ATOM   1902  CA  VAL A 152      95.573  40.161  48.988  1.00  0.00           C
ATOM   1903  HA  VAL A 152      95.871  40.466  48.083  1.00  0.00            
ATOM   1904  CB  VAL A 152      96.435  38.997  49.515  1.00  0.00           C
ATOM   1905  HB  VAL A 152      96.167  38.773  50.452  1.00  0.00            
ATOM   1906  CG1 VAL A 152      96.217  37.757  48.662  1.00  0.00           C
ATOM   1907 HG11 VAL A 152      96.780  37.008  49.012  1.00  0.00            
ATOM   1908 HG12 VAL A 152      95.253  37.493  48.697  1.00  0.00            
ATOM   1909 HG13 VAL A 152      96.474  37.954  47.716  1.00  0.00            
ATOM   1910  CG2 VAL A 152      97.903  39.397  49.540  1.00  0.00           C
ATOM   1911 HG21 VAL A 152      98.451  38.634  49.883  1.00  0.00            
ATOM   1912 HG22 VAL A 152      98.201  39.631  48.614  1.00  0.00            
ATOM   1913 HG23 VAL A 152      98.023  40.189  50.139  1.00  0.00            
ATOM   1914  C   VAL A 152      94.106  39.707  48.913  1.00  0.00           C
ATOM   1915  O   VAL A 152      93.678  39.138  47.917  1.00  0.00           O
ATOM   1916  N   GLY A 153      93.349  39.947  49.977  1.00  0.00           N
ATOM   1917  HN  GLY A 153      93.716  40.512  50.716  1.00  0.00            
ATOM   1918  CA  GLY A 153      92.001  39.412  50.099  1.00  0.00           C
ATOM   1919  HA1 GLY A 153      91.750  39.451  51.066  1.00  0.00            
ATOM   1920  HA2 GLY A 153      92.030  38.458  49.801  1.00  0.00            
ATOM   1921  C   GLY A 153      90.965  40.160  49.283  1.00  0.00           C
ATOM   1922  O   GLY A 153      90.064  39.552  48.714  1.00  0.00           O
ATOM   1923  N   ILE A 154      91.068  41.482  49.248  1.00  0.00           N
ATOM   1924  HN  ILE A 154      91.861  41.925  49.667  1.00  0.00            
ATOM   1925  CA  ILE A 154      90.041  42.300  48.607  1.00  0.00           C
ATOM   1926  HA  ILE A 154      89.192  41.963  49.015  1.00  0.00            
ATOM   1927  CB  ILE A 154      90.238  43.793  48.913  1.00  0.00           C
ATOM   1928  HB  ILE A 154      91.155  44.079  48.633  1.00  0.00            
ATOM   1929  CG2 ILE A 154      89.240  44.622  48.126  1.00  0.00           C
ATOM   1930 HG21 ILE A 154      89.376  45.591  48.332  1.00  0.00            
ATOM   1931 HG22 ILE A 154      89.376  44.467  47.148  1.00  0.00            
ATOM   1932 HG23 ILE A 154      88.311  44.355  48.380  1.00  0.00            
ATOM   1933  CG1 ILE A 154      90.079  44.035  50.419  1.00  0.00           C
ATOM   1934 HG11 ILE A 154      90.559  43.310  50.912  1.00  0.00            
ATOM   1935 HG12 ILE A 154      89.106  44.005  50.647  1.00  0.00            
ATOM   1936  CD  ILE A 154      90.628  45.363  50.890  1.00  0.00           C
ATOM   1937  HD1 ILE A 154      90.490  45.450  51.877  1.00  0.00            
ATOM   1938  HD2 ILE A 154      91.606  45.411  50.685  1.00  0.00            
ATOM   1939  HD3 ILE A 154      90.152  46.106  50.420  1.00  0.00            
ATOM   1940  C   ILE A 154      89.992  42.091  47.095  1.00  0.00           C
ATOM   1941  O   ILE A 154      88.929  41.835  46.533  1.00  0.00           O
ATOM   1942  N   PRO A 155      91.148  42.185  46.432  1.00  0.00           N
ATOM   1943  CD  PRO A 155      92.517  42.293  46.975  1.00  0.00           C
ATOM   1944  HD1 PRO A 155      92.640  41.672  47.749  1.00  0.00            
ATOM   1945  HD2 PRO A 155      92.708  43.230  47.266  1.00  0.00            
ATOM   1946  CA  PRO A 155      91.136  41.931  45.000  1.00  0.00           C
ATOM   1947  HA  PRO A 155      90.480  42.539  44.554  1.00  0.00            
ATOM   1948  CB  PRO A 155      92.589  42.160  44.591  1.00  0.00           C
ATOM   1949  HB1 PRO A 155      92.861  41.529  43.865  1.00  0.00            
ATOM   1950  HB2 PRO A 155      92.731  43.101  44.285  1.00  0.00            
ATOM   1951  CG  PRO A 155      93.385  41.897  45.820  1.00  0.00           C
ATOM   1952  HG1 PRO A 155      94.223  42.443  45.811  1.00  0.00            
ATOM   1953  HG2 PRO A 155      93.620  40.927  45.877  1.00  0.00            
ATOM   1954  C   PRO A 155      90.685  40.508  44.666  1.00  0.00           C
ATOM   1955  O   PRO A 155      89.935  40.300  43.710  1.00  0.00           O
ATOM   1956  N   LEU A 156      91.135  39.542  45.454  1.00  0.00           N
ATOM   1957  HN  LEU A 156      91.781  39.767  46.183  1.00  0.00            
ATOM   1958  CA  LEU A 156      90.712  38.167  45.283  1.00  0.00           C
ATOM   1959  HA  LEU A 156      91.038  37.887  44.380  1.00  0.00            
ATOM   1960  CB  LEU A 156      91.320  37.291  46.368  1.00  0.00           C
ATOM   1961  HB1 LEU A 156      92.301  37.213  46.188  1.00  0.00            
ATOM   1962  HB2 LEU A 156      91.177  37.745  47.247  1.00  0.00            
ATOM   1963  CG  LEU A 156      90.741  35.882  46.462  1.00  0.00           C
ATOM   1964  HG  LEU A 156      89.785  35.937  46.749  1.00  0.00            
ATOM   1965  CD1 LEU A 156      90.769  35.204  45.101  1.00  0.00           C
ATOM   1966 HD11 LEU A 156      90.387  34.283  45.179  1.00  0.00            
ATOM   1967 HD12 LEU A 156      90.225  35.736  44.452  1.00  0.00            
ATOM   1968 HD13 LEU A 156      91.713  35.147  44.777  1.00  0.00            
ATOM   1969  CD2 LEU A 156      91.509  35.072  47.504  1.00  0.00           C
ATOM   1970 HD21 LEU A 156      91.124  34.151  47.560  1.00  0.00            
ATOM   1971 HD22 LEU A 156      92.472  35.016  47.239  1.00  0.00            
ATOM   1972 HD23 LEU A 156      91.434  35.519  48.395  1.00  0.00            
ATOM   1973  C   LEU A 156      89.202  38.079  45.353  1.00  0.00           C
ATOM   1974  O   LEU A 156      88.575  37.407  44.545  1.00  0.00           O
ATOM   1975  N   PHE A 157      88.614  38.766  46.320  1.00  0.00           N
ATOM   1976  HN  PHE A 157      89.172  39.313  46.944  1.00  0.00            
ATOM   1977  CA  PHE A 157      87.171  38.738  46.489  1.00  0.00           C
ATOM   1978  HA  PHE A 157      86.935  37.768  46.438  1.00  0.00            
ATOM   1979  CB  PHE A 157      86.767  39.324  47.846  1.00  0.00           C
ATOM   1980  HB1 PHE A 157      87.244  38.826  48.570  1.00  0.00            
ATOM   1981  HB2 PHE A 157      87.031  40.288  47.875  1.00  0.00            
ATOM   1982  CG  PHE A 157      85.295  39.239  48.118  1.00  0.00           C
ATOM   1983  CD1 PHE A 157      84.721  38.052  48.540  1.00  0.00           C
ATOM   1984  HD1 PHE A 157      85.297  37.246  48.678  1.00  0.00            
ATOM   1985  CE1 PHE A 157      83.359  37.966  48.774  1.00  0.00           C
ATOM   1986  HE1 PHE A 157      82.958  37.105  49.086  1.00  0.00            
ATOM   1987  CZ  PHE A 157      82.554  39.071  48.576  1.00  0.00           C
ATOM   1988  HZ  PHE A 157      81.569  39.011  48.741  1.00  0.00            
ATOM   1989  CD2 PHE A 157      84.479  40.340  47.921  1.00  0.00           C
ATOM   1990  HD2 PHE A 157      84.879  41.203  47.611  1.00  0.00            
ATOM   1991  CE2 PHE A 157      83.116  40.260  48.149  1.00  0.00           C
ATOM   1992  HE2 PHE A 157      82.537  41.063  48.005  1.00  0.00            
ATOM   1993  C   PHE A 157      86.467  39.499  45.373  1.00  0.00           C
ATOM   1994  O   PHE A 157      85.432  39.059  44.890  1.00  0.00           O
ATOM   1995  N   GLY A 158      87.027  40.638  44.978  1.00  0.00           N
ATOM   1996  HN  GLY A 158      87.844  40.968  45.450  1.00  0.00            
ATOM   1997  CA  GLY A 158      86.480  41.421  43.872  1.00  0.00           C
ATOM   1998  HA1 GLY A 158      87.124  42.158  43.667  1.00  0.00            
ATOM   1999  HA2 GLY A 158      85.609  41.812  44.171  1.00  0.00            
ATOM   2000  C   GLY A 158      86.262  40.569  42.630  1.00  0.00           C
ATOM   2001  O   GLY A 158      85.196  40.597  42.008  1.00  0.00           O
ATOM   2002  N   M2HOA 159      87.295  39.771  42.293  1.00  0.00           N
ATOM   2003  HN  M2HOA 159      88.129  39.804  42.843  1.00  0.00            
ATOM   2004  CA  M2HOA 159      87.239  38.860  41.154  1.00  0.00           C
ATOM   2005  HA  M2HOA 159      87.030  39.414  40.348  1.00  0.00            
ATOM   2006  CB  M2HOA 159      88.604  38.148  41.021  1.00  0.00           C
ATOM   2007  HB1 M2HOA 159      88.776  37.666  41.880  1.00  0.00            
ATOM   2008  HB2 M2HOA 159      89.300  38.854  40.890  1.00  0.00            
ATOM   2009  CG  M2HOA 159      88.734  37.117  39.852  1.00  0.00           C
ATOM   2010  HG1 M2HOA 159      87.900  36.565  39.844  1.00  0.00            
ATOM   2011  HG2 M2HOA 159      89.519  36.531  40.053  1.00  0.00            
ATOM   2012  SD  M2HOA 159      88.930  37.631  38.421  1.00  0.00           S
ATOM   2013  DOD M2HOA 159      88.378  38.651  38.036  1.00  0.00           O
ATOM   2014  CE  M2HOA 159      89.679  36.962  37.581  1.00  0.00           C
ATOM   2015  HE1 M2HOA 159      89.697  37.435  36.700  1.00  0.00            
ATOM   2016  HE2 M2HOA 159      90.609  36.896  37.943  1.00  0.00            
ATOM   2017  HE3 M2HOA 159      89.303  36.043  37.458  1.00  0.00            
ATOM   2018  C   M2HOA 159      86.120  37.858  41.315  1.00  0.00           C
ATOM   2019  O   M2HOA 159      85.386  37.603  40.364  1.00  0.00           O
ATOM   2020  N   LEU A 160      86.012  37.240  42.485  1.00  0.00           N
ATOM   2021  HN  LEU A 160      86.666  37.438  43.215  1.00  0.00            
ATOM   2022  CA  LEU A 160      84.947  36.276  42.708  1.00  0.00           C
ATOM   2023  HA  LEU A 160      85.057  35.579  41.999  1.00  0.00            
ATOM   2024  CB  LEU A 160      85.049  35.636  44.087  1.00  0.00           C
ATOM   2025  HB1 LEU A 160      85.916  35.143  44.158  1.00  0.00            
ATOM   2026  HB2 LEU A 160      85.014  36.351  44.785  1.00  0.00            
ATOM   2027  CG  LEU A 160      83.884  34.658  44.294  1.00  0.00           C
ATOM   2028  HG  LEU A 160      83.561  34.370  43.392  1.00  0.00            
ATOM   2029  CD1 LEU A 160      84.325  33.413  45.044  1.00  0.00           C
ATOM   2030 HD11 LEU A 160      83.544  32.800  45.161  1.00  0.00            
ATOM   2031 HD12 LEU A 160      85.040  32.946  44.524  1.00  0.00            
ATOM   2032 HD13 LEU A 160      84.682  33.673  45.941  1.00  0.00            
ATOM   2033  CD2 LEU A 160      82.729  35.327  45.010  1.00  0.00           C
ATOM   2034 HD21 LEU A 160      81.986  34.669  45.131  1.00  0.00            
ATOM   2035 HD22 LEU A 160      83.035  35.653  45.905  1.00  0.00            
ATOM   2036 HD23 LEU A 160      82.403  36.101  44.467  1.00  0.00            
ATOM   2037  C   LEU A 160      83.618  36.979  42.596  1.00  0.00           C
ATOM   2038  O   LEU A 160      82.628  36.395  42.167  1.00  0.00           O
ATOM   2039  N   LEU A 161      83.602  38.235  43.016  1.00  0.00           N
ATOM   2040  HN  LEU A 161      84.455  38.666  43.311  1.00  0.00            
ATOM   2041  CA  LEU A 161      82.373  38.991  43.054  1.00  0.00           C
ATOM   2042  HA  LEU A 161      81.706  38.396  43.504  1.00  0.00            
ATOM   2043  CB  LEU A 161      82.551  40.276  43.854  1.00  0.00           C
ATOM   2044  HB1 LEU A 161      83.083  40.066  44.674  1.00  0.00            
ATOM   2045  HB2 LEU A 161      83.052  40.932  43.290  1.00  0.00            
ATOM   2046  CG  LEU A 161      81.226  40.911  44.281  1.00  0.00           C
ATOM   2047  HG  LEU A 161      80.675  41.085  43.465  1.00  0.00            
ATOM   2048  CD1 LEU A 161      80.430  39.967  45.177  1.00  0.00           C
ATOM   2049 HD11 LEU A 161      79.571  40.404  45.442  1.00  0.00            
ATOM   2050 HD12 LEU A 161      80.235  39.121  44.680  1.00  0.00            
ATOM   2051 HD13 LEU A 161      80.963  39.757  45.996  1.00  0.00            
ATOM   2052  CD2 LEU A 161      81.482  42.242  44.974  1.00  0.00           C
ATOM   2053 HD21 LEU A 161      80.610  42.648  45.249  1.00  0.00            
ATOM   2054 HD22 LEU A 161      82.050  42.093  45.783  1.00  0.00            
ATOM   2055 HD23 LEU A 161      81.954  42.860  44.345  1.00  0.00            
ATOM   2056  C   LEU A 161      81.927  39.319  41.644  1.00  0.00           C
ATOM   2057  O   LEU A 161      80.773  39.096  41.293  1.00  0.00           O
ATOM   2058  N   ALA A 162      82.842  39.855  40.843  1.00  0.00           N
ATOM   2059  HN  ALA A 162      83.737  40.098  41.217  1.00  0.00            
ATOM   2060  CA  ALA A 162      82.570  40.097  39.428  1.00  0.00           C
ATOM   2061  HA  ALA A 162      81.899  40.838  39.391  1.00  0.00            
ATOM   2062  CB  ALA A 162      83.842  40.533  38.711  1.00  0.00           C
ATOM   2063  HB1 ALA A 162      83.641  40.695  37.745  1.00  0.00            
ATOM   2064  HB2 ALA A 162      84.186  41.375  39.126  1.00  0.00            
ATOM   2065  HB3 ALA A 162      84.533  39.815  38.792  1.00  0.00            
ATOM   2066  C   ALA A 162      81.998  38.829  38.783  1.00  0.00           C
ATOM   2067  O   ALA A 162      80.975  38.870  38.084  1.00  0.00           O
ATOM   2068  N   GLY A 163      82.667  37.707  39.038  1.00  0.00           N
ATOM   2069  HN  GLY A 163      83.503  37.758  39.584  1.00  0.00            
ATOM   2070  CA  GLY A 163      82.224  36.408  38.550  1.00  0.00           C
ATOM   2071  HA1 GLY A 163      82.824  35.710  38.941  1.00  0.00            
ATOM   2072  HA2 GLY A 163      82.314  36.405  37.554  1.00  0.00            
ATOM   2073  C   GLY A 163      80.789  36.116  38.931  1.00  0.00           C
ATOM   2074  O   GLY A 163      79.965  35.791  38.079  1.00  0.00           O
ATOM   2075  N   VAL A 164      80.478  36.259  40.215  1.00  0.00           N
ATOM   2076  HN  VAL A 164      81.175  36.584  40.854  1.00  0.00            
ATOM   2077  CA  VAL A 164      79.140  35.951  40.711  1.00  0.00           C
ATOM   2078  HA  VAL A 164      78.941  35.042  40.345  1.00  0.00            
ATOM   2079  CB  VAL A 164      79.100  35.924  42.252  1.00  0.00           C
ATOM   2080  HB  VAL A 164      79.322  36.835  42.600  1.00  0.00            
ATOM   2081  CG1 VAL A 164      77.704  35.557  42.745  1.00  0.00           C
ATOM   2082 HG11 VAL A 164      77.696  35.544  43.745  1.00  0.00            
ATOM   2083 HG12 VAL A 164      77.045  36.233  42.415  1.00  0.00            
ATOM   2084 HG13 VAL A 164      77.455  34.653  42.398  1.00  0.00            
ATOM   2085  CG2 VAL A 164      80.136  34.948  42.798  1.00  0.00           C
ATOM   2086 HG21 VAL A 164      80.096  34.944  43.797  1.00  0.00            
ATOM   2087 HG22 VAL A 164      79.943  34.030  42.453  1.00  0.00            
ATOM   2088 HG23 VAL A 164      81.049  35.231  42.502  1.00  0.00            
ATOM   2089  C   VAL A 164      78.126  36.967  40.188  1.00  0.00           C
ATOM   2090  O   VAL A 164      76.990  36.610  39.878  1.00  0.00           O
ATOM   2091  N   GLY A 165      78.544  38.226  40.088  1.00  0.00           N
ATOM   2092  HN  GLY A 165      79.452  38.465  40.432  1.00  0.00            
ATOM   2093  CA  GLY A 165      77.718  39.266  39.493  1.00  0.00           C
ATOM   2094  HA1 GLY A 165      78.255  40.108  39.454  1.00  0.00            
ATOM   2095  HA2 GLY A 165      76.920  39.406  40.080  1.00  0.00            
ATOM   2096  C   GLY A 165      77.271  38.875  38.101  1.00  0.00           C
ATOM   2097  O   GLY A 165      76.081  38.924  37.789  1.00  0.00           O
ATOM   2098  N   ASP A 166      78.219  38.463  37.265  1.00  0.00           N
ATOM   2099  HN  ASP A 166      79.172  38.455  37.567  1.00  0.00            
ATOM   2100  CA  ASP A 166      77.888  38.021  35.911  1.00  0.00           C
ATOM   2101  HA  ASP A 166      77.409  38.798  35.501  1.00  0.00            
ATOM   2102  CB  ASP A 166      79.154  37.709  35.108  1.00  0.00           C
ATOM   2103  HB1 ASP A 166      79.760  37.144  35.668  1.00  0.00            
ATOM   2104  HB2 ASP A 166      78.897  37.206  34.283  1.00  0.00            
ATOM   2105  CG  ASP A 166      79.908  38.964  34.695  1.00  0.00           C
ATOM   2106  OD1 ASP A 166      79.406  40.079  34.955  1.00  0.00           O
ATOM   2107  OD2 ASP A 166      81.003  38.838  34.112  1.00  0.00           O
ATOM   2108  C   ASP A 166      76.956  36.812  35.929  1.00  0.00           C
ATOM   2109  O   ASP A 166      75.922  36.815  35.269  1.00  0.00           O
ATOM   2110  N   ARG A 167      77.303  35.793  36.705  1.00  0.00           N
ATOM   2111  HN  ARG A 167      78.126  35.862  37.269  1.00  0.00            
ATOM   2112  CA  ARG A 167      76.502  34.571  36.749  1.00  0.00           C
ATOM   2113  HA  ARG A 167      76.457  34.254  35.802  1.00  0.00            
ATOM   2114  CB  ARG A 167      77.183  33.528  37.637  1.00  0.00           C
ATOM   2115  HB1 ARG A 167      78.134  33.438  37.340  1.00  0.00            
ATOM   2116  HB2 ARG A 167      77.159  33.858  38.581  1.00  0.00            
ATOM   2117  CG  ARG A 167      76.545  32.144  37.604  1.00  0.00           C
ATOM   2118  HG1 ARG A 167      75.557  32.244  37.485  1.00  0.00            
ATOM   2119  HG2 ARG A 167      76.731  31.679  38.470  1.00  0.00            
ATOM   2120  CD  ARG A 167      77.097  31.301  36.463  1.00  0.00           C
ATOM   2121  HD1 ARG A 167      78.044  31.563  36.276  1.00  0.00            
ATOM   2122  HD2 ARG A 167      76.544  31.441  35.641  1.00  0.00            
ATOM   2123  NE  ARG A 167      77.076  29.875  36.787  1.00  0.00           N
ATOM   2124  HE  ARG A 167      77.871  29.499  37.262  1.00  0.00            
ATOM   2125  CZ  ARG A 167      76.081  29.037  36.499  1.00  0.00           C
ATOM   2126  NH1 ARG A 167      74.988  29.459  35.869  1.00  0.00           N
ATOM   2127 HH11 ARG A 167      74.251  28.816  35.660  1.00  0.00            
ATOM   2128 HH12 ARG A 167      74.903  30.420  35.604  1.00  0.00            
ATOM   2129  NH2 ARG A 167      76.182  27.760  36.845  1.00  0.00           N
ATOM   2130 HH21 ARG A 167      75.440  27.124  36.632  1.00  0.00            
ATOM   2131 HH22 ARG A 167      77.000  27.434  37.319  1.00  0.00            
ATOM   2132  C   ARG A 167      75.084  34.843  37.253  1.00  0.00           C
ATOM   2133  O   ARG A 167      74.121  34.282  36.740  1.00  0.00           O
ATOM   2134  N   LEU A 168      74.953  35.700  38.260  1.00  0.00           N
ATOM   2135  HN  LEU A 168      75.771  36.119  38.654  1.00  0.00            
ATOM   2136  CA  LEU A 168      73.638  36.045  38.806  1.00  0.00           C
ATOM   2137  HA  LEU A 168      73.185  35.161  38.917  1.00  0.00            
ATOM   2138  CB  LEU A 168      73.779  36.764  40.149  1.00  0.00           C
ATOM   2139  HB1 LEU A 168      74.172  36.122  40.807  1.00  0.00            
ATOM   2140  HB2 LEU A 168      74.401  37.537  40.025  1.00  0.00            
ATOM   2141  CG  LEU A 168      72.461  37.295  40.724  1.00  0.00           C
ATOM   2142  HG  LEU A 168      71.989  37.817  40.013  1.00  0.00            
ATOM   2143  CD1 LEU A 168      71.546  36.152  41.144  1.00  0.00           C
ATOM   2144 HD11 LEU A 168      70.695  36.525  41.515  1.00  0.00            
ATOM   2145 HD12 LEU A 168      71.341  35.580  40.350  1.00  0.00            
ATOM   2146 HD13 LEU A 168      72.001  35.601  41.843  1.00  0.00            
ATOM   2147  CD2 LEU A 168      72.727  38.229  41.887  1.00  0.00           C
ATOM   2148 HD21 LEU A 168      71.858  38.566  42.250  1.00  0.00            
ATOM   2149 HD22 LEU A 168      73.219  37.736  42.605  1.00  0.00            
ATOM   2150 HD23 LEU A 168      73.279  39.002  41.574  1.00  0.00            
ATOM   2151  C   LEU A 168      72.821  36.918  37.852  1.00  0.00           C
ATOM   2152  O   LEU A 168      71.614  36.710  37.693  1.00  0.00           O
ATOM   2153  N   GLY A 169      73.464  37.920  37.259  1.00  0.00           N
ATOM   2154  HN  GLY A 169      74.415  38.103  37.510  1.00  0.00            
ATOM   2155  CA  GLY A 169      72.821  38.761  36.251  1.00  0.00           C
ATOM   2156  HA1 GLY A 169      73.504  39.400  35.898  1.00  0.00            
ATOM   2157  HA2 GLY A 169      72.085  39.272  36.696  1.00  0.00            
ATOM   2158  C   GLY A 169      72.254  37.933  35.110  1.00  0.00           C
ATOM   2159  O   GLY A 169      71.146  38.191  34.635  1.00  0.00           O
ATOM   2160  N   SER A 170      73.013  36.924  34.685  1.00  0.00           N
ATOM   2161  HN  SER A 170      73.926  36.813  35.078  1.00  0.00            
ATOM   2162  CA  SER A 170      72.568  35.972  33.668  1.00  0.00           C
ATOM   2163  HA  SER A 170      72.368  36.532  32.864  1.00  0.00            
ATOM   2164  CB  SER A 170      73.688  34.964  33.370  1.00  0.00           C
ATOM   2165  HB1 SER A 170      74.156  34.699  34.213  1.00  0.00            
ATOM   2166  HB2 SER A 170      74.350  35.354  32.730  1.00  0.00            
ATOM   2167  OG  SER A 170      73.188  33.776  32.780  1.00  0.00           O
ATOM   2168  HG1 SER A 170      72.712  34.001  31.930  1.00  0.00            
ATOM   2169  C   SER A 170      71.283  35.243  34.075  1.00  0.00           C
ATOM   2170  O   SER A 170      70.331  35.209  33.308  1.00  0.00           O
ATOM   2171  N   SER A 171      71.259  34.654  35.269  1.00  0.00           N
ATOM   2172  HN  SER A 171      72.079  34.678  35.841  1.00  0.00            
ATOM   2173  CA  SER A 171      70.059  33.971  35.766  1.00  0.00           C
ATOM   2174  HA  SER A 171      69.891  33.220  35.127  1.00  0.00            
ATOM   2175  CB  SER A 171      70.284  33.432  37.183  1.00  0.00           C
ATOM   2176  HB1 SER A 171      69.501  32.888  37.484  1.00  0.00            
ATOM   2177  HB2 SER A 171      70.437  34.181  37.827  1.00  0.00            
ATOM   2178  OG  SER A 171      71.421  32.596  37.231  1.00  0.00           O
ATOM   2179  HG1 SER A 171      72.226  33.110  36.935  1.00  0.00            
ATOM   2180  C   SER A 171      68.881  34.930  35.785  1.00  0.00           C
ATOM   2181  O   SER A 171      67.769  34.586  35.390  1.00  0.00           O
ATOM   2182  N   LEU A 172      69.139  36.139  36.267  1.00  0.00           N
ATOM   2183  HN  LEU A 172      70.063  36.352  36.584  1.00  0.00            
ATOM   2184  CA  LEU A 172      68.106  37.162  36.345  1.00  0.00           C
ATOM   2185  HA  LEU A 172      67.370  36.760  36.889  1.00  0.00            
ATOM   2186  CB  LEU A 172      68.635  38.427  37.030  1.00  0.00           C
ATOM   2187  HB1 LEU A 172      69.609  38.497  36.816  1.00  0.00            
ATOM   2188  HB2 LEU A 172      68.150  39.206  36.633  1.00  0.00            
ATOM   2189  CG  LEU A 172      68.490  38.522  38.556  1.00  0.00           C
ATOM   2190  HG  LEU A 172      69.138  37.886  38.976  1.00  0.00            
ATOM   2191  CD1 LEU A 172      68.815  39.932  39.035  1.00  0.00           C
ATOM   2192 HD11 LEU A 172      68.716  39.977  40.029  1.00  0.00            
ATOM   2193 HD12 LEU A 172      69.755  40.161  38.783  1.00  0.00            
ATOM   2194 HD13 LEU A 172      68.187  40.582  38.607  1.00  0.00            
ATOM   2195  CD2 LEU A 172      67.089  38.121  39.000  1.00  0.00           C
ATOM   2196 HD21 LEU A 172      67.022  38.192  39.995  1.00  0.00            
ATOM   2197 HD22 LEU A 172      66.418  38.730  38.577  1.00  0.00            
ATOM   2198 HD23 LEU A 172      66.907  37.178  38.720  1.00  0.00            
ATOM   2199  C   LEU A 172      67.609  37.501  34.951  1.00  0.00           C
ATOM   2200  O   LEU A 172      66.462  37.227  34.611  1.00  0.00           O
ATOM   2201  N   ARG A 173      68.492  38.072  34.136  1.00  0.00           N
ATOM   2202  HN  ARG A 173      69.431  38.209  34.452  1.00  0.00            
ATOM   2203  CA  ARG A 173      68.124  38.504  32.791  1.00  0.00           C
ATOM   2204  HA  ARG A 173      67.479  39.256  32.927  1.00  0.00            
ATOM   2205  CB  ARG A 173      69.355  39.015  32.023  1.00  0.00           C
ATOM   2206  HB1 ARG A 173      70.121  38.398  32.206  1.00  0.00            
ATOM   2207  HB2 ARG A 173      69.145  39.004  31.045  1.00  0.00            
ATOM   2208  CG  ARG A 173      69.785  40.431  32.401  1.00  0.00           C
ATOM   2209  HG1 ARG A 173      69.424  40.647  33.308  1.00  0.00            
ATOM   2210  HG2 ARG A 173      69.410  41.072  31.732  1.00  0.00            
ATOM   2211  CD  ARG A 173      71.301  40.581  32.428  1.00  0.00           C
ATOM   2212  HD1 ARG A 173      71.663  40.507  31.499  1.00  0.00            
ATOM   2213  HD2 ARG A 173      71.700  39.863  32.999  1.00  0.00            
ATOM   2214  NE  ARG A 173      71.718  41.876  32.973  1.00  0.00           N
ATOM   2215  HE  ARG A 173      71.013  42.572  33.107  1.00  0.00            
ATOM   2216  CZ  ARG A 173      72.972  42.193  33.303  1.00  0.00           C
ATOM   2217  NH1 ARG A 173      73.953  41.313  33.139  1.00  0.00           N
ATOM   2218 HH11 ARG A 173      74.891  41.558  33.384  1.00  0.00            
ATOM   2219 HH12 ARG A 173      73.754  40.405  32.771  1.00  0.00            
ATOM   2220  NH2 ARG A 173      73.247  43.397  33.793  1.00  0.00           N
ATOM   2221 HH21 ARG A 173      74.187  43.635  34.035  1.00  0.00            
ATOM   2222 HH22 ARG A 173      72.514  44.065  33.919  1.00  0.00            
ATOM   2223  C   ARG A 173      67.430  37.370  32.023  1.00  0.00           C
ATOM   2224  O   ARG A 173      66.455  37.607  31.303  1.00  0.00           O
ATOM   2225  N   HISDA 174      67.905  36.139  32.210  1.00  0.00           N
ATOM   2226  HN  HISDA 174      68.659  35.999  32.851  1.00  0.00            
ATOM   2227  CA  HISDA 174      67.348  34.986  31.498  1.00  0.00           C
ATOM   2228  HA  HISDA 174      67.414  35.229  30.530  1.00  0.00            
ATOM   2229  CB  HISDA 174      68.163  33.717  31.782  1.00  0.00           C
ATOM   2230  HB1 HISDA 174      69.081  33.829  31.401  1.00  0.00            
ATOM   2231  HB2 HISDA 174      68.226  33.587  32.771  1.00  0.00            
ATOM   2232  ND1 HISDA 174      66.427  31.889  31.695  1.00  0.00           N
ATOM   2233  HD1 HISDA 174      65.905  32.220  32.481  1.00  0.00            
ATOM   2234  CG  HISDA 174      67.570  32.475  31.193  1.00  0.00           C
ATOM   2235  CE1 HISDA 174      66.130  30.821  30.975  1.00  0.00           C
ATOM   2236  HE1 HISDA 174      65.349  30.215  31.123  1.00  0.00            
ATOM   2237  NE2 HISDA 174      67.040  30.691  30.028  1.00  0.00           N
ATOM   2238  CD2 HISDA 174      67.953  31.713  30.142  1.00  0.00           C
ATOM   2239  HD2 HISDA 174      68.750  31.865  29.558  1.00  0.00            
ATOM   2240  C   HISDA 174      65.883  34.759  31.870  1.00  0.00           C
ATOM   2241  O   HISDA 174      65.045  34.505  31.000  1.00  0.00           O
ATOM   2242  N   GLY A 175      65.585  34.820  33.166  1.00  0.00           N
ATOM   2243  HN  GLY A 175      66.319  34.953  33.833  1.00  0.00            
ATOM   2244  CA  GLY A 175      64.208  34.697  33.632  1.00  0.00           C
ATOM   2245  HA1 GLY A 175      64.205  34.767  34.630  1.00  0.00            
ATOM   2246  HA2 GLY A 175      63.862  33.799  33.359  1.00  0.00            
ATOM   2247  C   GLY A 175      63.343  35.788  33.035  1.00  0.00           C
ATOM   2248  O   GLY A 175      62.270  35.519  32.490  1.00  0.00           O
ATOM   2249  N   ILE A 176      63.831  37.022  33.119  1.00  0.00           N
ATOM   2250  HN  ILE A 176      64.727  37.160  33.542  1.00  0.00            
ATOM   2251  CA  ILE A 176      63.104  38.179  32.616  1.00  0.00           C
ATOM   2252  HA  ILE A 176      62.276  38.236  33.173  1.00  0.00            
ATOM   2253  CB  ILE A 176      63.936  39.473  32.776  1.00  0.00           C
ATOM   2254  HB  ILE A 176      64.825  39.329  32.341  1.00  0.00            
ATOM   2255  CG2 ILE A 176      63.253  40.646  32.086  1.00  0.00           C
ATOM   2256 HG21 ILE A 176      63.808  41.470  32.202  1.00  0.00            
ATOM   2257 HG22 ILE A 176      63.152  40.447  31.111  1.00  0.00            
ATOM   2258 HG23 ILE A 176      62.351  40.792  32.491  1.00  0.00            
ATOM   2259  CG1 ILE A 176      64.150  39.805  34.262  1.00  0.00           C
ATOM   2260 HG11 ILE A 176      64.388  38.961  34.742  1.00  0.00            
ATOM   2261 HG12 ILE A 176      63.294  40.168  34.630  1.00  0.00            
ATOM   2262  CD  ILE A 176      65.242  40.821  34.542  1.00  0.00           C
ATOM   2263  HD1 ILE A 176      65.310  40.974  35.528  1.00  0.00            
ATOM   2264  HD2 ILE A 176      66.115  40.476  34.197  1.00  0.00            
ATOM   2265  HD3 ILE A 176      65.021  41.683  34.085  1.00  0.00            
ATOM   2266  C   ILE A 176      62.746  37.960  31.145  1.00  0.00           C
ATOM   2267  O   ILE A 176      61.740  38.481  30.660  1.00  0.00           O
ATOM   2268  N   GLY A 177      63.559  37.169  30.449  1.00  0.00           N
ATOM   2269  HN  GLY A 177      64.341  36.754  30.915  1.00  0.00            
ATOM   2270  CA  GLY A 177      63.353  36.882  29.027  1.00  0.00           C
ATOM   2271  HA1 GLY A 177      63.982  36.145  28.780  1.00  0.00            
ATOM   2272  HA2 GLY A 177      63.594  37.710  28.520  1.00  0.00            
ATOM   2273  C   GLY A 177      61.939  36.469  28.651  1.00  0.00           C
ATOM   2274  O   GLY A 177      61.436  36.842  27.586  1.00  0.00           O
ATOM   2275  N   HISDA 178      61.302  35.685  29.516  1.00  0.00           N
ATOM   2276  HN  HISDA 178      61.768  35.409  30.357  1.00  0.00            
ATOM   2277  CA  HISDA 178      59.938  35.215  29.271  1.00  0.00           C
ATOM   2278  HA  HISDA 178      59.958  34.795  28.364  1.00  0.00            
ATOM   2279  CB  HISDA 178      59.546  34.175  30.322  1.00  0.00           C
ATOM   2280  HB1 HISDA 178      59.606  34.592  31.229  1.00  0.00            
ATOM   2281  HB2 HISDA 178      58.605  33.881  30.152  1.00  0.00            
ATOM   2282  ND1 HISDA 178      60.450  32.064  29.263  1.00  0.00           N
ATOM   2283  HD1 HISDA 178      59.906  32.136  28.427  1.00  0.00            
ATOM   2284  CG  HISDA 178      60.419  32.957  30.315  1.00  0.00           C
ATOM   2285  CE1 HISDA 178      61.312  31.099  29.534  1.00  0.00           C
ATOM   2286  HE1 HISDA 178      61.526  30.322  28.942  1.00  0.00            
ATOM   2287  NE2 HISDA 178      61.842  31.335  30.720  1.00  0.00           N
ATOM   2288  CD2 HISDA 178      61.305  32.493  31.229  1.00  0.00           C
ATOM   2289  HD2 HISDA 178      61.527  32.914  32.109  1.00  0.00            
ATOM   2290  C   HISDA 178      58.938  36.380  29.259  1.00  0.00           C
ATOM   2291  O   HISDA 178      58.049  36.444  28.395  1.00  0.00           O
ATOM   2292  N   ILE A 179      59.104  37.303  30.209  1.00  0.00           N
ATOM   2293  HN  ILE A 179      59.808  37.158  30.904  1.00  0.00            
ATOM   2294  CA  ILE A 179      58.291  38.521  30.269  1.00  0.00           C
ATOM   2295  HA  ILE A 179      57.353  38.183  30.187  1.00  0.00            
ATOM   2296  CB  ILE A 179      58.482  39.271  31.603  1.00  0.00           C
ATOM   2297  HB  ILE A 179      59.445  39.527  31.692  1.00  0.00            
ATOM   2298  CG2 ILE A 179      57.641  40.545  31.623  1.00  0.00           C
ATOM   2299 HG21 ILE A 179      57.775  41.019  32.493  1.00  0.00            
ATOM   2300 HG22 ILE A 179      57.922  41.142  30.871  1.00  0.00            
ATOM   2301 HG23 ILE A 179      56.675  40.308  31.518  1.00  0.00            
ATOM   2302  CG1 ILE A 179      58.109  38.373  32.787  1.00  0.00           C
ATOM   2303 HG11 ILE A 179      58.250  37.419  32.521  1.00  0.00            
ATOM   2304 HG12 ILE A 179      57.144  38.519  33.007  1.00  0.00            
ATOM   2305  CD  ILE A 179      58.924  38.640  34.037  1.00  0.00           C
ATOM   2306  HD1 ILE A 179      58.629  38.022  34.766  1.00  0.00            
ATOM   2307  HD2 ILE A 179      59.893  38.487  33.842  1.00  0.00            
ATOM   2308  HD3 ILE A 179      58.788  39.587  34.328  1.00  0.00            
ATOM   2309  C   ILE A 179      58.628  39.472  29.112  1.00  0.00           C
ATOM   2310  O   ILE A 179      57.746  40.155  28.587  1.00  0.00           O
ATOM   2311  N   GLU A 180      59.906  39.521  28.733  1.00  0.00           N
ATOM   2312  HN  GLU A 180      60.588  39.025  29.271  1.00  0.00            
ATOM   2313  CA  GLU A 180      60.348  40.276  27.555  1.00  0.00           C
ATOM   2314  HA  GLU A 180      60.095  41.226  27.741  1.00  0.00            
ATOM   2315  CB  GLU A 180      61.866  40.153  27.369  1.00  0.00           C
ATOM   2316  HB1 GLU A 180      62.135  39.218  27.600  1.00  0.00            
ATOM   2317  HB2 GLU A 180      62.079  40.333  26.409  1.00  0.00            
ATOM   2318  CG  GLU A 180      62.696  41.109  28.225  1.00  0.00           C
ATOM   2319  HG1 GLU A 180      62.242  41.226  29.108  1.00  0.00            
ATOM   2320  HG2 GLU A 180      62.750  41.992  27.759  1.00  0.00            
ATOM   2321  CD  GLU A 180      64.114  40.596  28.468  1.00  0.00           C
ATOM   2322  OE1 GLU A 180      64.993  40.847  27.616  1.00  0.00           O
ATOM   2323  OE2 GLU A 180      64.358  39.958  29.516  1.00  0.00           O
ATOM   2324  C   GLU A 180      59.638  39.778  26.294  1.00  0.00           C
ATOM   2325  O   GLU A 180      59.217  40.576  25.450  1.00  0.00           O
ATOM   2326  N   ALA A 181      59.503  38.458  26.181  1.00  0.00           N
ATOM   2327  HN  ALA A 181      59.917  37.867  26.873  1.00  0.00            
ATOM   2328  CA  ALA A 181      58.767  37.847  25.073  1.00  0.00           C
ATOM   2329  HA  ALA A 181      59.239  38.137  24.240  1.00  0.00            
ATOM   2330  CB  ALA A 181      58.811  36.331  25.173  1.00  0.00           C
ATOM   2331  HB1 ALA A 181      58.304  35.932  24.409  1.00  0.00            
ATOM   2332  HB2 ALA A 181      59.762  36.022  25.140  1.00  0.00            
ATOM   2333  HB3 ALA A 181      58.396  36.042  26.036  1.00  0.00            
ATOM   2334  C   ALA A 181      57.319  38.341  25.044  1.00  0.00           C
ATOM   2335  O   ALA A 181      56.793  38.665  23.979  1.00  0.00           O
ATOM   2336  N   ILE A 182      56.698  38.423  26.221  1.00  0.00           N
ATOM   2337  HN  ILE A 182      57.184  38.131  27.045  1.00  0.00            
ATOM   2338  CA  ILE A 182      55.332  38.924  26.349  1.00  0.00           C
ATOM   2339  HA  ILE A 182      54.813  38.344  25.721  1.00  0.00            
ATOM   2340  CB  ILE A 182      54.796  38.772  27.793  1.00  0.00           C
ATOM   2341  HB  ILE A 182      55.457  39.162  28.433  1.00  0.00            
ATOM   2342  CG2 ILE A 182      53.485  39.532  27.963  1.00  0.00           C
ATOM   2343 HG21 ILE A 182      53.155  39.422  28.901  1.00  0.00            
ATOM   2344 HG22 ILE A 182      53.635  40.502  27.774  1.00  0.00            
ATOM   2345 HG23 ILE A 182      52.805  39.170  27.326  1.00  0.00            
ATOM   2346  CG1 ILE A 182      54.598  37.286  28.125  1.00  0.00           C
ATOM   2347 HG11 ILE A 182      55.467  36.811  27.985  1.00  0.00            
ATOM   2348 HG12 ILE A 182      53.910  36.912  27.504  1.00  0.00            
ATOM   2349  CD  ILE A 182      54.142  37.013  29.545  1.00  0.00           C
ATOM   2350  HD1 ILE A 182      54.038  36.027  29.678  1.00  0.00            
ATOM   2351  HD2 ILE A 182      54.822  37.366  30.187  1.00  0.00            
ATOM   2352  HD3 ILE A 182      53.265  37.466  29.706  1.00  0.00            
ATOM   2353  C   ILE A 182      55.225  40.385  25.907  1.00  0.00           C
ATOM   2354  O   ILE A 182      54.297  40.741  25.185  1.00  0.00           O
ATOM   2355  N   PHE A 183      56.172  41.224  26.329  1.00  0.00           N
ATOM   2356  HN  PHE A 183      56.901  40.880  26.921  1.00  0.00            
ATOM   2357  CA  PHE A 183      56.169  42.639  25.945  1.00  0.00           C
ATOM   2358  HA  PHE A 183      55.275  42.966  26.251  1.00  0.00            
ATOM   2359  CB  PHE A 183      57.301  43.413  26.635  1.00  0.00           C
ATOM   2360  HB1 PHE A 183      58.167  42.956  26.432  1.00  0.00            
ATOM   2361  HB2 PHE A 183      57.320  44.342  26.266  1.00  0.00            
ATOM   2362  CG  PHE A 183      57.177  43.517  28.136  1.00  0.00           C
ATOM   2363  CD1 PHE A 183      55.939  43.492  28.768  1.00  0.00           C
ATOM   2364  HD1 PHE A 183      55.107  43.388  28.223  1.00  0.00            
ATOM   2365  CE1 PHE A 183      55.847  43.610  30.146  1.00  0.00           C
ATOM   2366  HE1 PHE A 183      54.952  43.577  30.592  1.00  0.00            
ATOM   2367  CZ  PHE A 183      56.991  43.773  30.904  1.00  0.00           C
ATOM   2368  HZ  PHE A 183      56.925  43.857  31.898  1.00  0.00            
ATOM   2369  CD2 PHE A 183      58.316  43.700  28.911  1.00  0.00           C
ATOM   2370  HD2 PHE A 183      59.212  43.745  28.468  1.00  0.00            
ATOM   2371  CE2 PHE A 183      58.228  43.820  30.285  1.00  0.00           C
ATOM   2372  HE2 PHE A 183      59.057  43.941  30.831  1.00  0.00            
ATOM   2373  C   PHE A 183      56.319  42.810  24.431  1.00  0.00           C
ATOM   2374  O   PHE A 183      55.705  43.700  23.835  1.00  0.00           O
ATOM   2375  N   LEU A 184      57.162  41.978  23.821  1.00  0.00           N
ATOM   2376  HN  LEU A 184      57.634  41.284  24.364  1.00  0.00            
ATOM   2377  CA  LEU A 184      57.420  42.046  22.381  1.00  0.00           C
ATOM   2378  HA  LEU A 184      57.641  43.006  22.207  1.00  0.00            
ATOM   2379  CB  LEU A 184      58.593  41.145  21.998  1.00  0.00           C
ATOM   2380  HB1 LEU A 184      58.400  40.225  22.339  1.00  0.00            
ATOM   2381  HB2 LEU A 184      58.653  41.125  21.000  1.00  0.00            
ATOM   2382  CG  LEU A 184      59.955  41.577  22.546  1.00  0.00           C
ATOM   2383  HG  LEU A 184      59.859  41.759  23.525  1.00  0.00            
ATOM   2384  CD1 LEU A 184      60.987  40.467  22.378  1.00  0.00           C
ATOM   2385 HD11 LEU A 184      61.867  40.772  22.743  1.00  0.00            
ATOM   2386 HD12 LEU A 184      60.685  39.653  22.874  1.00  0.00            
ATOM   2387 HD13 LEU A 184      61.086  40.248  21.407  1.00  0.00            
ATOM   2388  CD2 LEU A 184      60.421  42.861  21.872  1.00  0.00           C
ATOM   2389 HD21 LEU A 184      61.311  43.128  22.242  1.00  0.00            
ATOM   2390 HD22 LEU A 184      60.501  42.710  20.887  1.00  0.00            
ATOM   2391 HD23 LEU A 184      59.757  43.588  22.045  1.00  0.00            
ATOM   2392  C   LEU A 184      56.192  41.657  21.570  1.00  0.00           C
ATOM   2393  O   LEU A 184      55.942  42.219  20.504  1.00  0.00           O
ATOM   2394  N   LYS A 185      55.434  40.685  22.072  1.00  0.00           N
ATOM   2395  HN  LYS A 185      55.749  40.185  22.879  1.00  0.00            
ATOM   2396  CA  LYS A 185      54.152  40.333  21.469  1.00  0.00           C
ATOM   2397  HA  LYS A 185      54.350  40.128  20.510  1.00  0.00            
ATOM   2398  CB  LYS A 185      53.551  39.096  22.142  1.00  0.00           C
ATOM   2399  HB1 LYS A 185      53.540  39.241  23.131  1.00  0.00            
ATOM   2400  HB2 LYS A 185      52.615  38.974  21.813  1.00  0.00            
ATOM   2401  CG  LYS A 185      54.331  37.826  21.852  1.00  0.00           C
ATOM   2402  HG1 LYS A 185      55.268  37.943  22.182  1.00  0.00            
ATOM   2403  HG2 LYS A 185      54.342  37.675  20.864  1.00  0.00            
ATOM   2404  CD  LYS A 185      53.725  36.606  22.525  1.00  0.00           C
ATOM   2405  HD1 LYS A 185      52.771  36.516  22.239  1.00  0.00            
ATOM   2406  HD2 LYS A 185      53.765  36.727  23.517  1.00  0.00            
ATOM   2407  CE  LYS A 185      54.482  35.341  22.145  1.00  0.00           C
ATOM   2408  HE1 LYS A 185      55.447  35.450  22.383  1.00  0.00            
ATOM   2409  HE2 LYS A 185      54.397  35.188  21.160  1.00  0.00            
ATOM   2410  NZ  LYS A 185      53.960  34.140  22.850  1.00  0.00           N
ATOM   2411  HZ1 LYS A 185      54.037  34.274  23.838  1.00  0.00            
ATOM   2412  HZ2 LYS A 185      53.000  34.001  22.606  1.00  0.00            
ATOM   2413  HZ3 LYS A 185      54.492  33.337  22.580  1.00  0.00            
ATOM   2414  C   LYS A 185      53.189  41.510  21.559  1.00  0.00           C
ATOM   2415  O   LYS A 185      52.496  41.817  20.585  1.00  0.00           O
ATOM   2416  N   TRP A 186      53.167  42.185  22.712  1.00  0.00           N
ATOM   2417  HN  TRP A 186      53.764  41.888  23.458  1.00  0.00            
ATOM   2418  CA  TRP A 186      52.296  43.349  22.921  1.00  0.00           C
ATOM   2419  HA  TRP A 186      51.405  43.044  22.584  1.00  0.00            
ATOM   2420  CB  TRP A 186      52.215  43.720  24.408  1.00  0.00           C
ATOM   2421  HB1 TRP A 186      53.142  43.798  24.774  1.00  0.00            
ATOM   2422  HB2 TRP A 186      51.746  44.599  24.498  1.00  0.00            
ATOM   2423  CG  TRP A 186      51.477  42.720  25.241  1.00  0.00           C
ATOM   2424  CD1 TRP A 186      50.671  41.719  24.791  1.00  0.00           C
ATOM   2425  HD1 TRP A 186      50.474  41.532  23.829  1.00  0.00            
ATOM   2426  NE1 TRP A 186      50.168  41.004  25.850  1.00  0.00           N
ATOM   2427  HE1 TRP A 186      49.556  40.217  25.780  1.00  0.00            
ATOM   2428  CE2 TRP A 186      50.641  41.544  27.018  1.00  0.00           C
ATOM   2429  CD2 TRP A 186      51.467  42.631  26.673  1.00  0.00           C
ATOM   2430  CE3 TRP A 186      52.077  43.363  27.697  1.00  0.00           C
ATOM   2431  HE3 TRP A 186      52.668  44.142  27.484  1.00  0.00            
ATOM   2432  CZ3 TRP A 186      51.847  42.988  29.016  1.00  0.00           C
ATOM   2433  HZ3 TRP A 186      52.280  43.503  29.756  1.00  0.00            
ATOM   2434  CZ2 TRP A 186      50.406  41.168  28.346  1.00  0.00           C
ATOM   2435  HZ2 TRP A 186      49.813  40.394  28.570  1.00  0.00            
ATOM   2436  CH2 TRP A 186      51.019  41.900  29.326  1.00  0.00           C
ATOM   2437  HH2 TRP A 186      50.873  41.654  30.284  1.00  0.00            
ATOM   2438  C   TRP A 186      52.741  44.565  22.110  1.00  0.00           C
ATOM   2439  O   TRP A 186      52.198  45.655  22.278  1.00  0.00           O
ATOM   2440  N   HISDA 187      53.740  44.370  21.247  1.00  0.00           N
ATOM   2441  HN  HISDA 187      54.208  43.486  21.252  1.00  0.00            
ATOM   2442  CA  HISDA 187      54.182  45.386  20.296  1.00  0.00           C
ATOM   2443  HA  HISDA 187      54.944  44.966  19.803  1.00  0.00            
ATOM   2444  CB  HISDA 187      53.066  45.744  19.305  1.00  0.00           C
ATOM   2445  HB1 HISDA 187      52.225  45.924  19.815  1.00  0.00            
ATOM   2446  HB2 HISDA 187      53.332  46.565  18.799  1.00  0.00            
ATOM   2447  ND1 HISDA 187      51.898  43.627  18.561  1.00  0.00           N
ATOM   2448  HD1 HISDA 187      51.371  43.510  19.403  1.00  0.00            
ATOM   2449  CG  HISDA 187      52.778  44.661  18.308  1.00  0.00           C
ATOM   2450  CE1 HISDA 187      51.860  42.817  17.518  1.00  0.00           C
ATOM   2451  HE1 HISDA 187      51.302  41.991  17.438  1.00  0.00            
ATOM   2452  NE2 HISDA 187      52.685  43.284  16.598  1.00  0.00           N
ATOM   2453  CD2 HISDA 187      53.275  44.434  17.069  1.00  0.00           C
ATOM   2454  HD2 HISDA 187      53.946  44.997  16.586  1.00  0.00            
ATOM   2455  C   HISDA 187      54.696  46.620  21.011  1.00  0.00           C
ATOM   2456  O   HISDA 187      54.737  47.701  20.429  1.00  0.00           O
ATOM   2457  N   VAL A 188      55.110  46.441  22.265  1.00  0.00           N
ATOM   2458  HN  VAL A 188      54.911  45.574  22.722  1.00  0.00            
ATOM   2459  CA  VAL A 188      55.843  47.467  22.991  1.00  0.00           C
ATOM   2460  HA  VAL A 188      55.302  48.306  22.924  1.00  0.00            
ATOM   2461  CB  VAL A 188      56.031  47.102  24.483  1.00  0.00           C
ATOM   2462  HB  VAL A 188      56.645  46.315  24.550  1.00  0.00            
ATOM   2463  CG1 VAL A 188      56.663  48.261  25.248  1.00  0.00           C
ATOM   2464 HG11 VAL A 188      56.775  48.005  26.208  1.00  0.00            
ATOM   2465 HG12 VAL A 188      57.557  48.473  24.853  1.00  0.00            
ATOM   2466 HG13 VAL A 188      56.071  49.064  25.185  1.00  0.00            
ATOM   2467  CG2 VAL A 188      54.705  46.708  25.114  1.00  0.00           C
ATOM   2468 HG21 VAL A 188      54.849  46.477  26.076  1.00  0.00            
ATOM   2469 HG22 VAL A 188      54.064  47.473  25.048  1.00  0.00            
ATOM   2470 HG23 VAL A 188      54.329  45.916  24.633  1.00  0.00            
ATOM   2471  C   VAL A 188      57.212  47.580  22.327  1.00  0.00           C
ATOM   2472  O   VAL A 188      57.841  46.563  22.040  1.00  0.00           O
ATOM   2473  N   PRO A 189      57.670  48.814  22.059  1.00  0.00           N
ATOM   2474  CD  PRO A 189      57.041  50.099  22.414  1.00  0.00           C
ATOM   2475  HD1 PRO A 189      57.117  50.269  23.396  1.00  0.00            
ATOM   2476  HD2 PRO A 189      56.077  50.104  22.149  1.00  0.00            
ATOM   2477  CA  PRO A 189      58.928  48.996  21.335  1.00  0.00           C
ATOM   2478  HA  PRO A 189      58.834  48.651  20.401  1.00  0.00            
ATOM   2479  CB  PRO A 189      59.186  50.504  21.436  1.00  0.00           C
ATOM   2480  HB1 PRO A 189      59.769  50.719  22.219  1.00  0.00            
ATOM   2481  HB2 PRO A 189      59.608  50.855  20.600  1.00  0.00            
ATOM   2482  CG  PRO A 189      57.833  51.103  21.621  1.00  0.00           C
ATOM   2483  HG1 PRO A 189      57.403  51.265  20.733  1.00  0.00            
ATOM   2484  HG2 PRO A 189      57.904  51.967  22.120  1.00  0.00            
ATOM   2485  C   PRO A 189      60.074  48.208  21.966  1.00  0.00           C
ATOM   2486  O   PRO A 189      60.165  48.121  23.186  1.00  0.00           O
ATOM   2487  N   PRO A 190      60.948  47.628  21.132  1.00  0.00           N
ATOM   2488  CD  PRO A 190      61.154  47.929  19.705  1.00  0.00           C
ATOM   2489  HD1 PRO A 190      61.053  48.909  19.532  1.00  0.00            
ATOM   2490  HD2 PRO A 190      60.504  47.422  19.140  1.00  0.00            
ATOM   2491  CA  PRO A 190      62.036  46.841  21.697  1.00  0.00           C
ATOM   2492  HA  PRO A 190      61.676  46.068  22.219  1.00  0.00            
ATOM   2493  CB  PRO A 190      62.856  46.437  20.472  1.00  0.00           C
ATOM   2494  HB1 PRO A 190      63.834  46.430  20.679  1.00  0.00            
ATOM   2495  HB2 PRO A 190      62.580  45.537  20.134  1.00  0.00            
ATOM   2496  CG  PRO A 190      62.558  47.477  19.454  1.00  0.00           C
ATOM   2497  HG1 PRO A 190      62.640  47.091  18.535  1.00  0.00            
ATOM   2498  HG2 PRO A 190      63.192  48.244  19.551  1.00  0.00            
ATOM   2499  C   PRO A 190      62.868  47.669  22.670  1.00  0.00           C
ATOM   2500  O   PRO A 190      63.368  47.134  23.657  1.00  0.00           O
ATOM   2501  N   GLU A 191      62.945  48.977  22.431  1.00  0.00           N
ATOM   2502  HN  GLU A 191      62.435  49.362  21.662  1.00  0.00            
ATOM   2503  CA  GLU A 191      63.759  49.868  23.267  1.00  0.00           C
ATOM   2504  HA  GLU A 191      64.636  49.390  23.312  1.00  0.00            
ATOM   2505  CB  GLU A 191      63.916  51.250  22.614  1.00  0.00           C
ATOM   2506  HB1 GLU A 191      63.023  51.532  22.263  1.00  0.00            
ATOM   2507  HB2 GLU A 191      64.216  51.894  23.317  1.00  0.00            
ATOM   2508  CG  GLU A 191      64.913  51.320  21.462  1.00  0.00           C
ATOM   2509  HG1 GLU A 191      65.489  50.503  21.490  1.00  0.00            
ATOM   2510  HG2 GLU A 191      65.482  52.133  21.583  1.00  0.00            
ATOM   2511  CD  GLU A 191      64.257  51.395  20.094  1.00  0.00           C
ATOM   2512  OE1 GLU A 191      63.062  51.038  19.974  1.00  0.00           O
ATOM   2513  OE2 GLU A 191      64.949  51.805  19.135  1.00  0.00           O
ATOM   2514  C   GLU A 191      63.210  50.035  24.694  1.00  0.00           C
ATOM   2515  O   GLU A 191      63.975  50.014  25.656  1.00  0.00           O
ATOM   2516  N   LEU A 192      61.901  50.226  24.831  1.00  0.00           N
ATOM   2517  HN  LEU A 192      61.335  50.341  24.015  1.00  0.00            
ATOM   2518  CA  LEU A 192      61.273  50.271  26.151  1.00  0.00           C
ATOM   2519  HA  LEU A 192      61.818  50.928  26.673  1.00  0.00            
ATOM   2520  CB  LEU A 192      59.822  50.744  26.049  1.00  0.00           C
ATOM   2521  HB1 LEU A 192      59.316  50.067  25.515  1.00  0.00            
ATOM   2522  HB2 LEU A 192      59.448  50.785  26.975  1.00  0.00            
ATOM   2523  CG  LEU A 192      59.606  52.110  25.397  1.00  0.00           C
ATOM   2524  HG  LEU A 192      59.838  52.041  24.427  1.00  0.00            
ATOM   2525  CD1 LEU A 192      58.145  52.522  25.510  1.00  0.00           C
ATOM   2526 HD11 LEU A 192      58.017  53.416  25.080  1.00  0.00            
ATOM   2527 HD12 LEU A 192      57.571  51.845  25.049  1.00  0.00            
ATOM   2528 HD13 LEU A 192      57.887  52.576  26.475  1.00  0.00            
ATOM   2529  CD2 LEU A 192      60.520  53.163  26.015  1.00  0.00           C
ATOM   2530 HD21 LEU A 192      60.359  54.045  25.572  1.00  0.00            
ATOM   2531 HD22 LEU A 192      60.326  53.241  26.993  1.00  0.00            
ATOM   2532 HD23 LEU A 192      61.474  52.894  25.885  1.00  0.00            
ATOM   2533  C   LEU A 192      61.315  48.901  26.825  1.00  0.00           C
ATOM   2534  O   LEU A 192      61.484  48.809  28.038  1.00  0.00           O
ATOM   2535  N   VAL A 193      61.127  47.845  26.041  1.00  0.00           N
ATOM   2536  HN  VAL A 193      60.933  47.987  25.070  1.00  0.00            
ATOM   2537  CA  VAL A 193      61.196  46.486  26.560  1.00  0.00           C
ATOM   2538  HA  VAL A 193      60.423  46.403  27.189  1.00  0.00            
ATOM   2539  CB  VAL A 193      61.070  45.429  25.445  1.00  0.00           C
ATOM   2540  HB  VAL A 193      61.757  45.613  24.742  1.00  0.00            
ATOM   2541  CG1 VAL A 193      61.327  44.037  26.001  1.00  0.00           C
ATOM   2542 HG11 VAL A 193      61.242  43.364  25.267  1.00  0.00            
ATOM   2543 HG12 VAL A 193      62.250  43.996  26.385  1.00  0.00            
ATOM   2544 HG13 VAL A 193      60.659  43.836  26.717  1.00  0.00            
ATOM   2545  CG2 VAL A 193      59.697  45.499  24.788  1.00  0.00           C
ATOM   2546 HG21 VAL A 193      59.636  44.807  24.069  1.00  0.00            
ATOM   2547 HG22 VAL A 193      58.990  45.330  25.475  1.00  0.00            
ATOM   2548 HG23 VAL A 193      59.564  46.406  24.389  1.00  0.00            
ATOM   2549  C   VAL A 193      62.527  46.306  27.269  1.00  0.00           C
ATOM   2550  O   VAL A 193      62.601  45.684  28.326  1.00  0.00           O
ATOM   2551  N   ARG A 194      63.578  46.867  26.680  1.00  0.00           N
ATOM   2552  HN  ARG A 194      63.456  47.324  25.799  1.00  0.00            
ATOM   2553  CA  ARG A 194      64.903  46.833  27.284  1.00  0.00           C
ATOM   2554  HA  ARG A 194      65.104  45.863  27.422  1.00  0.00            
ATOM   2555  CB  ARG A 194      65.957  47.456  26.353  1.00  0.00           C
ATOM   2556  HB1 ARG A 194      65.715  48.415  26.206  1.00  0.00            
ATOM   2557  HB2 ARG A 194      66.846  47.403  26.809  1.00  0.00            
ATOM   2558  CG  ARG A 194      66.092  46.791  24.983  1.00  0.00           C
ATOM   2559  HG1 ARG A 194      66.647  47.381  24.397  1.00  0.00            
ATOM   2560  HG2 ARG A 194      65.179  46.691  24.587  1.00  0.00            
ATOM   2561  CD  ARG A 194      66.747  45.413  25.043  1.00  0.00           C
ATOM   2562  HD1 ARG A 194      66.195  44.804  25.613  1.00  0.00            
ATOM   2563  HD2 ARG A 194      67.664  45.495  25.433  1.00  0.00            
ATOM   2564  NE  ARG A 194      66.874  44.796  23.716  1.00  0.00           N
ATOM   2565  HE  ARG A 194      67.722  44.960  23.213  1.00  0.00            
ATOM   2566  CZ  ARG A 194      65.948  44.034  23.127  1.00  0.00           C
ATOM   2567  NH1 ARG A 194      66.174  43.536  21.918  1.00  0.00           N
ATOM   2568 HH11 ARG A 194      65.481  42.969  21.473  1.00  0.00            
ATOM   2569 HH12 ARG A 194      67.038  43.728  21.452  1.00  0.00            
ATOM   2570  NH2 ARG A 194      64.794  43.768  23.731  1.00  0.00           N
ATOM   2571 HH21 ARG A 194      64.110  43.199  23.274  1.00  0.00            
ATOM   2572 HH22 ARG A 194      64.610  44.137  24.642  1.00  0.00            
ATOM   2573  C   ARG A 194      64.885  47.570  28.621  1.00  0.00           C
ATOM   2574  O   ARG A 194      65.482  47.112  29.593  1.00  0.00           O
ATOM   2575  N   VAL A 195      64.187  48.702  28.674  1.00  0.00           N
ATOM   2576  HN  VAL A 195      63.704  49.013  27.855  1.00  0.00            
ATOM   2577  CA  VAL A 195      64.105  49.504  29.895  1.00  0.00           C
ATOM   2578  HA  VAL A 195      65.057  49.566  30.194  1.00  0.00            
ATOM   2579  CB  VAL A 195      63.526  50.904  29.606  1.00  0.00           C
ATOM   2580  HB  VAL A 195      62.650  50.806  29.133  1.00  0.00            
ATOM   2581  CG1 VAL A 195      63.278  51.660  30.904  1.00  0.00           C
ATOM   2582 HG11 VAL A 195      62.903  52.564  30.697  1.00  0.00            
ATOM   2583 HG12 VAL A 195      62.628  51.151  31.467  1.00  0.00            
ATOM   2584 HG13 VAL A 195      64.140  51.762  31.400  1.00  0.00            
ATOM   2585  CG2 VAL A 195      64.469  51.691  28.707  1.00  0.00           C
ATOM   2586 HG21 VAL A 195      64.082  52.595  28.528  1.00  0.00            
ATOM   2587 HG22 VAL A 195      65.355  51.791  29.160  1.00  0.00            
ATOM   2588 HG23 VAL A 195      64.590  51.203  27.842  1.00  0.00            
ATOM   2589  C   VAL A 195      63.275  48.819  30.988  1.00  0.00           C
ATOM   2590  O   VAL A 195      63.715  48.710  32.134  1.00  0.00           O
ATOM   2591  N   LEU A 196      62.083  48.352  30.636  1.00  0.00           N
ATOM   2592  HN  LEU A 196      61.766  48.474  29.696  1.00  0.00            
ATOM   2593  CA  LEU A 196      61.228  47.664  31.597  1.00  0.00           C
ATOM   2594  HA  LEU A 196      61.012  48.346  32.296  1.00  0.00            
ATOM   2595  CB  LEU A 196      59.942  47.173  30.923  1.00  0.00           C
ATOM   2596  HB1 LEU A 196      60.199  46.499  30.230  1.00  0.00            
ATOM   2597  HB2 LEU A 196      59.379  46.734  31.623  1.00  0.00            
ATOM   2598  CG  LEU A 196      59.085  48.241  30.239  1.00  0.00           C
ATOM   2599  HG  LEU A 196      59.564  48.554  29.419  1.00  0.00            
ATOM   2600  CD1 LEU A 196      57.743  47.669  29.795  1.00  0.00           C
ATOM   2601 HD11 LEU A 196      57.205  48.386  29.352  1.00  0.00            
ATOM   2602 HD12 LEU A 196      57.897  46.921  29.149  1.00  0.00            
ATOM   2603 HD13 LEU A 196      57.247  47.324  30.592  1.00  0.00            
ATOM   2604  CD2 LEU A 196      58.893  49.438  31.159  1.00  0.00           C
ATOM   2605 HD21 LEU A 196      58.332  50.126  30.698  1.00  0.00            
ATOM   2606 HD22 LEU A 196      58.437  49.143  31.999  1.00  0.00            
ATOM   2607 HD23 LEU A 196      59.784  49.831  31.385  1.00  0.00            
ATOM   2608  C   LEU A 196      61.970  46.487  32.228  1.00  0.00           C
ATOM   2609  O   LEU A 196      61.830  46.218  33.418  1.00  0.00           O
ATOM   2610  N   SER A 197      62.759  45.790  31.421  1.00  0.00           N
ATOM   2611  HN  SER A 197      62.829  46.059  30.460  1.00  0.00            
ATOM   2612  CA  SER A 197      63.527  44.644  31.892  1.00  0.00           C
ATOM   2613  HA  SER A 197      62.848  44.040  32.309  1.00  0.00            
ATOM   2614  CB  SER A 197      64.220  43.966  30.708  1.00  0.00           C
ATOM   2615  HB1 SER A 197      63.557  43.738  29.995  1.00  0.00            
ATOM   2616  HB2 SER A 197      64.691  43.135  31.004  1.00  0.00            
ATOM   2617  OG  SER A 197      65.191  44.819  30.127  1.00  0.00           O
ATOM   2618  HG1 SER A 197      65.872  45.067  30.816  1.00  0.00            
ATOM   2619  C   SER A 197      64.567  45.034  32.955  1.00  0.00           C
ATOM   2620  O   SER A 197      64.780  44.305  33.920  1.00  0.00           O
ATOM   2621  N   ALA A 198      65.220  46.175  32.759  1.00  0.00           N
ATOM   2622  HN  ALA A 198      65.062  46.687  31.915  1.00  0.00            
ATOM   2623  CA  ALA A 198      66.164  46.702  33.745  1.00  0.00           C
ATOM   2624  HA  ALA A 198      66.842  45.983  33.896  1.00  0.00            
ATOM   2625  CB  ALA A 198      66.855  47.950  33.208  1.00  0.00           C
ATOM   2626  HB1 ALA A 198      67.496  48.297  33.893  1.00  0.00            
ATOM   2627  HB2 ALA A 198      67.353  47.722  32.371  1.00  0.00            
ATOM   2628  HB3 ALA A 198      66.170  48.650  33.008  1.00  0.00            
ATOM   2629  C   ALA A 198      65.436  47.022  35.049  1.00  0.00           C
ATOM   2630  O   ALA A 198      65.886  46.650  36.128  1.00  0.00           O
ATOM   2631  N   MET A 199      64.310  47.720  34.934  1.00  0.00           N
ATOM   2632  HN  MET A 199      64.005  48.001  34.024  1.00  0.00            
ATOM   2633  CA  MET A 199      63.509  48.087  36.092  1.00  0.00           C
ATOM   2634  HA  MET A 199      64.067  48.706  36.645  1.00  0.00            
ATOM   2635  CB  MET A 199      62.223  48.783  35.664  1.00  0.00           C
ATOM   2636  HB1 MET A 199      61.815  48.255  34.919  1.00  0.00            
ATOM   2637  HB2 MET A 199      61.599  48.794  36.445  1.00  0.00            
ATOM   2638  CG  MET A 199      62.399  50.212  35.185  1.00  0.00           C
ATOM   2639  HG1 MET A 199      62.810  50.133  34.277  1.00  0.00            
ATOM   2640  HG2 MET A 199      63.061  50.618  35.816  1.00  0.00            
ATOM   2641  SD  MET A 199      60.829  51.110  35.158  1.00  0.00           S
ATOM   2642  CE  MET A 199      60.506  51.261  36.915  1.00  0.00           C
ATOM   2643  HE1 MET A 199      59.645  51.750  37.055  1.00  0.00            
ATOM   2644  HE2 MET A 199      60.441  50.350  37.322  1.00  0.00            
ATOM   2645  HE3 MET A 199      61.251  51.767  37.349  1.00  0.00            
ATOM   2646  C   MET A 199      63.151  46.824  36.843  1.00  0.00           C
ATOM   2647  O   MET A 199      63.390  46.702  38.035  1.00  0.00           O
ATOM   2648  N   LEU A 200      62.562  45.885  36.124  1.00  0.00           N
ATOM   2649  HN  LEU A 200      62.300  46.085  35.180  1.00  0.00            
ATOM   2650  CA  LEU A 200      62.288  44.577  36.669  1.00  0.00           C
ATOM   2651  HA  LEU A 200      61.567  44.676  37.355  1.00  0.00            
ATOM   2652  CB  LEU A 200      61.823  43.628  35.564  1.00  0.00           C
ATOM   2653  HB1 LEU A 200      62.082  44.031  34.686  1.00  0.00            
ATOM   2654  HB2 LEU A 200      62.303  42.759  35.686  1.00  0.00            
ATOM   2655  CG  LEU A 200      60.323  43.331  35.518  1.00  0.00           C
ATOM   2656  HG  LEU A 200      59.819  44.191  35.596  1.00  0.00            
ATOM   2657  CD1 LEU A 200      59.965  42.682  34.189  1.00  0.00           C
ATOM   2658 HD11 LEU A 200      58.984  42.490  34.165  1.00  0.00            
ATOM   2659 HD12 LEU A 200      60.202  43.302  33.441  1.00  0.00            
ATOM   2660 HD13 LEU A 200      60.474  41.827  34.088  1.00  0.00            
ATOM   2661  CD2 LEU A 200      59.905  42.448  36.689  1.00  0.00           C
ATOM   2662 HD21 LEU A 200      58.923  42.268  36.637  1.00  0.00            
ATOM   2663 HD22 LEU A 200      60.405  41.583  36.649  1.00  0.00            
ATOM   2664 HD23 LEU A 200      60.114  42.914  37.549  1.00  0.00            
ATOM   2665  C   LEU A 200      63.569  44.069  37.283  1.00  0.00           C
ATOM   2666  O   LEU A 200      63.632  43.837  38.480  1.00  0.00           O
ATOM   2667  N   PHE A 201      64.608  43.986  36.460  1.00  0.00           N
ATOM   2668  HN  PHE A 201      64.504  44.328  35.526  1.00  0.00            
ATOM   2669  CA  PHE A 201      65.900  43.417  36.856  1.00  0.00           C
ATOM   2670  HA  PHE A 201      65.769  42.426  36.879  1.00  0.00            
ATOM   2671  CB  PHE A 201      66.963  43.800  35.808  1.00  0.00           C
ATOM   2672  HB1 PHE A 201      66.875  43.183  35.026  1.00  0.00            
ATOM   2673  HB2 PHE A 201      66.793  44.740  35.512  1.00  0.00            
ATOM   2674  CG  PHE A 201      68.393  43.724  36.291  1.00  0.00           C
ATOM   2675  CD1 PHE A 201      68.928  42.533  36.763  1.00  0.00           C
ATOM   2676  HD1 PHE A 201      68.350  41.718  36.811  1.00  0.00            
ATOM   2677  CE1 PHE A 201      70.251  42.457  37.169  1.00  0.00           C
ATOM   2678  HE1 PHE A 201      70.616  41.598  37.529  1.00  0.00            
ATOM   2679  CZ  PHE A 201      71.066  43.570  37.076  1.00  0.00           C
ATOM   2680  HZ  PHE A 201      72.022  43.517  37.365  1.00  0.00            
ATOM   2681  CD2 PHE A 201      69.231  44.828  36.183  1.00  0.00           C
ATOM   2682  HD2 PHE A 201      68.873  45.685  35.813  1.00  0.00            
ATOM   2683  CE2 PHE A 201      70.556  44.756  36.582  1.00  0.00           C
ATOM   2684  HE2 PHE A 201      71.143  45.562  36.513  1.00  0.00            
ATOM   2685  C   PHE A 201      66.312  43.853  38.268  1.00  0.00           C
ATOM   2686  O   PHE A 201      66.627  43.015  39.120  1.00  0.00           O
ATOM   2687  N   LEU A 202      66.281  45.157  38.522  1.00  0.00           N
ATOM   2688  HN  LEU A 202      66.050  45.797  37.789  1.00  0.00            
ATOM   2689  CA  LEU A 202      66.579  45.666  39.853  1.00  0.00           C
ATOM   2690  HA  LEU A 202      67.358  45.106  40.137  1.00  0.00            
ATOM   2691  CB  LEU A 202      66.962  47.149  39.804  1.00  0.00           C
ATOM   2692  HB1 LEU A 202      67.355  47.389  40.692  1.00  0.00            
ATOM   2693  HB2 LEU A 202      67.656  47.258  39.092  1.00  0.00            
ATOM   2694  CG  LEU A 202      65.849  48.151  39.513  1.00  0.00           C
ATOM   2695  HG  LEU A 202      65.260  47.767  38.802  1.00  0.00            
ATOM   2696  CD1 LEU A 202      64.988  48.394  40.745  1.00  0.00           C
ATOM   2697 HD11 LEU A 202      64.269  49.053  40.524  1.00  0.00            
ATOM   2698 HD12 LEU A 202      64.572  47.532  41.036  1.00  0.00            
ATOM   2699 HD13 LEU A 202      65.557  48.756  41.483  1.00  0.00            
ATOM   2700  CD2 LEU A 202      66.445  49.463  39.014  1.00  0.00           C
ATOM   2701 HD21 LEU A 202      65.709  50.113  38.826  1.00  0.00            
ATOM   2702 HD22 LEU A 202      67.053  49.840  39.713  1.00  0.00            
ATOM   2703 HD23 LEU A 202      66.964  49.296  38.176  1.00  0.00            
ATOM   2704  C   LEU A 202      65.431  45.456  40.846  1.00  0.00           C
ATOM   2705  O   LEU A 202      65.661  45.124  42.011  1.00  0.00           O
ATOM   2706  N   LEU A 203      64.203  45.667  40.392  1.00  0.00           N
ATOM   2707  HN  LEU A 203      64.066  45.873  39.423  1.00  0.00            
ATOM   2708  CA  LEU A 203      63.044  45.604  41.285  1.00  0.00           C
ATOM   2709  HA  LEU A 203      63.248  46.256  42.015  1.00  0.00            
ATOM   2710  CB  LEU A 203      61.759  46.013  40.553  1.00  0.00           C
ATOM   2711  HB1 LEU A 203      61.894  45.827  39.580  1.00  0.00            
ATOM   2712  HB2 LEU A 203      61.018  45.440  40.902  1.00  0.00            
ATOM   2713  CG  LEU A 203      61.320  47.481  40.691  1.00  0.00           C
ATOM   2714  HG  LEU A 203      61.962  48.054  40.181  1.00  0.00            
ATOM   2715  CD1 LEU A 203      59.931  47.680  40.098  1.00  0.00           C
ATOM   2716 HD11 LEU A 203      59.661  48.638  40.196  1.00  0.00            
ATOM   2717 HD12 LEU A 203      59.944  47.434  39.129  1.00  0.00            
ATOM   2718 HD13 LEU A 203      59.276  47.098  40.580  1.00  0.00            
ATOM   2719  CD2 LEU A 203      61.358  47.936  42.146  1.00  0.00           C
ATOM   2720 HD21 LEU A 203      61.068  48.891  42.204  1.00  0.00            
ATOM   2721 HD22 LEU A 203      60.741  47.367  42.689  1.00  0.00            
ATOM   2722 HD23 LEU A 203      62.290  47.848  42.499  1.00  0.00            
ATOM   2723  C   LEU A 203      62.883  44.213  41.881  1.00  0.00           C
ATOM   2724  O   LEU A 203      62.540  44.060  43.054  1.00  0.00           O
ATOM   2725  N   ILE A 204      63.129  43.199  41.060  1.00  0.00           N
ATOM   2726  HN  ILE A 204      63.356  43.391  40.105  1.00  0.00            
ATOM   2727  CA  ILE A 204      63.078  41.813  41.512  1.00  0.00           C
ATOM   2728  HA  ILE A 204      62.186  41.729  41.956  1.00  0.00            
ATOM   2729  CB  ILE A 204      63.188  40.831  40.328  1.00  0.00           C
ATOM   2730  HB  ILE A 204      62.422  40.987  39.704  1.00  0.00            
ATOM   2731  CG2 ILE A 204      64.480  41.066  39.548  1.00  0.00           C
ATOM   2732 HG21 ILE A 204      64.532  40.420  38.786  1.00  0.00            
ATOM   2733 HG22 ILE A 204      64.490  42.001  39.194  1.00  0.00            
ATOM   2734 HG23 ILE A 204      65.264  40.931  40.153  1.00  0.00            
ATOM   2735  CG1 ILE A 204      63.122  39.387  40.834  1.00  0.00           C
ATOM   2736 HG11 ILE A 204      62.311  39.288  41.411  1.00  0.00            
ATOM   2737 HG12 ILE A 204      63.941  39.201  41.376  1.00  0.00            
ATOM   2738  CD  ILE A 204      63.044  38.353  39.729  1.00  0.00           C
ATOM   2739  HD1 ILE A 204      63.004  37.438  40.131  1.00  0.00            
ATOM   2740  HD2 ILE A 204      62.223  38.512  39.181  1.00  0.00            
ATOM   2741  HD3 ILE A 204      63.853  38.426  39.146  1.00  0.00            
ATOM   2742  C   ILE A 204      64.198  41.530  42.510  1.00  0.00           C
ATOM   2743  O   ILE A 204      63.979  40.893  43.539  1.00  0.00           O
ATOM   2744  N   GLY A 205      65.401  42.007  42.209  1.00  0.00           N
ATOM   2745  HN  GLY A 205      65.550  42.449  41.325  1.00  0.00            
ATOM   2746  CA  GLY A 205      66.500  41.894  43.147  1.00  0.00           C
ATOM   2747  HA1 GLY A 205      67.305  42.329  42.743  1.00  0.00            
ATOM   2748  HA2 GLY A 205      66.687  40.923  43.298  1.00  0.00            
ATOM   2749  C   GLY A 205      66.142  42.568  44.457  1.00  0.00           C
ATOM   2750  O   GLY A 205      66.272  41.978  45.532  1.00  0.00           O
ATOM   2751  N   CYS A 206      65.691  43.815  44.356  1.00  0.00           N
ATOM   2752  HN  CYS A 206      65.586  44.219  43.447  1.00  0.00            
ATOM   2753  CA  CYS A 206      65.347  44.605  45.517  1.00  0.00           C
ATOM   2754  HA  CYS A 206      66.204  44.800  45.994  1.00  0.00            
ATOM   2755  CB  CYS A 206      64.692  45.922  45.092  1.00  0.00           C
ATOM   2756  HB1 CYS A 206      63.929  45.639  44.511  1.00  0.00            
ATOM   2757  HB2 CYS A 206      65.388  46.371  44.532  1.00  0.00            
ATOM   2758  SG  CYS A 206      64.142  46.979  46.454  1.00  0.00           S
ATOM   2759  HG1 CYS A 206      64.930  47.241  47.011  1.00  0.00            
ATOM   2760  C   CYS A 206      64.425  43.798  46.417  1.00  0.00           C
ATOM   2761  O   CYS A 206      64.686  43.642  47.601  1.00  0.00           O
ATOM   2762  N   LEU A 207      63.374  43.229  45.852  1.00  0.00           N
ATOM   2763  HN  LEU A 207      63.188  43.377  44.881  1.00  0.00            
ATOM   2764  CA  LEU A 207      62.486  42.386  46.643  1.00  0.00           C
ATOM   2765  HA  LEU A 207      62.089  43.009  47.317  1.00  0.00            
ATOM   2766  CB  LEU A 207      61.385  41.781  45.770  1.00  0.00           C
ATOM   2767  HB1 LEU A 207      60.803  42.526  45.445  1.00  0.00            
ATOM   2768  HB2 LEU A 207      61.820  41.333  44.989  1.00  0.00            
ATOM   2769  CG  LEU A 207      60.493  40.752  46.473  1.00  0.00           C
ATOM   2770  HG  LEU A 207      61.082  40.111  46.965  1.00  0.00            
ATOM   2771  CD1 LEU A 207      59.579  41.426  47.488  1.00  0.00           C
ATOM   2772 HD11 LEU A 207      59.008  40.736  47.933  1.00  0.00            
ATOM   2773 HD12 LEU A 207      60.133  41.894  48.176  1.00  0.00            
ATOM   2774 HD13 LEU A 207      58.996  42.091  47.021  1.00  0.00            
ATOM   2775  CD2 LEU A 207      59.682  39.955  45.465  1.00  0.00           C
ATOM   2776 HD21 LEU A 207      59.110  39.292  45.947  1.00  0.00            
ATOM   2777 HD22 LEU A 207      59.101  40.576  44.939  1.00  0.00            
ATOM   2778 HD23 LEU A 207      60.301  39.472  44.846  1.00  0.00            
ATOM   2779  C   LEU A 207      63.258  41.271  47.357  1.00  0.00           C
ATOM   2780  O   LEU A 207      63.053  41.027  48.550  1.00  0.00           O
ATOM   2781  N   LEU A 208      64.133  40.589  46.627  1.00  0.00           N
ATOM   2782  HN  LEU A 208      64.312  40.872  45.685  1.00  0.00            
ATOM   2783  CA  LEU A 208      64.842  39.428  47.176  1.00  0.00           C
ATOM   2784  HA  LEU A 208      64.144  38.957  47.715  1.00  0.00            
ATOM   2785  CB  LEU A 208      65.384  38.534  46.053  1.00  0.00           C
ATOM   2786  HB1 LEU A 208      65.878  39.121  45.412  1.00  0.00            
ATOM   2787  HB2 LEU A 208      66.020  37.882  46.466  1.00  0.00            
ATOM   2788  CG  LEU A 208      64.362  37.729  45.245  1.00  0.00           C
ATOM   2789  HG  LEU A 208      63.708  38.361  44.829  1.00  0.00            
ATOM   2790  CD1 LEU A 208      65.081  36.964  44.145  1.00  0.00           C
ATOM   2791 HD11 LEU A 208      64.416  36.437  43.616  1.00  0.00            
ATOM   2792 HD12 LEU A 208      65.551  37.609  43.542  1.00  0.00            
ATOM   2793 HD13 LEU A 208      65.749  36.342  44.553  1.00  0.00            
ATOM   2794  CD2 LEU A 208      63.557  36.784  46.133  1.00  0.00           C
ATOM   2795 HD21 LEU A 208      62.902  36.277  45.573  1.00  0.00            
ATOM   2796 HD22 LEU A 208      64.177  36.142  46.585  1.00  0.00            
ATOM   2797 HD23 LEU A 208      63.065  37.314  46.824  1.00  0.00            
ATOM   2798  C   LEU A 208      65.994  39.826  48.087  1.00  0.00           C
ATOM   2799  O   LEU A 208      66.310  39.109  49.033  1.00  0.00           O
ATOM   2800  N   PHE A 209      66.626  40.960  47.797  1.00  0.00           N
ATOM   2801  HN  PHE A 209      66.241  41.574  47.107  1.00  0.00            
ATOM   2802  CA  PHE A 209      67.869  41.325  48.466  1.00  0.00           C
ATOM   2803  HA  PHE A 209      68.051  40.520  49.031  1.00  0.00            
ATOM   2804  CB  PHE A 209      68.976  41.565  47.441  1.00  0.00           C
ATOM   2805  HB1 PHE A 209      68.691  42.298  46.823  1.00  0.00            
ATOM   2806  HB2 PHE A 209      69.808  41.840  47.923  1.00  0.00            
ATOM   2807  CG  PHE A 209      69.297  40.357  46.612  1.00  0.00           C
ATOM   2808  CD1 PHE A 209      69.040  39.072  47.087  1.00  0.00           C
ATOM   2809  HD1 PHE A 209      68.632  38.951  47.992  1.00  0.00            
ATOM   2810  CE1 PHE A 209      69.343  37.965  46.322  1.00  0.00           C
ATOM   2811  HE1 PHE A 209      69.145  37.048  46.668  1.00  0.00            
ATOM   2812  CZ  PHE A 209      69.920  38.126  45.077  1.00  0.00           C
ATOM   2813  HZ  PHE A 209      70.141  37.325  44.520  1.00  0.00            
ATOM   2814  CD2 PHE A 209      69.884  40.501  45.370  1.00  0.00           C
ATOM   2815  HD2 PHE A 209      70.088  41.416  45.023  1.00  0.00            
ATOM   2816  CE2 PHE A 209      70.192  39.396  44.601  1.00  0.00           C
ATOM   2817  HE2 PHE A 209      70.611  39.514  43.701  1.00  0.00            
ATOM   2818  C   PHE A 209      67.762  42.523  49.407  1.00  0.00           C
ATOM   2819  O   PHE A 209      68.505  42.612  50.376  1.00  0.00           O
ATOM   2820  N   VAL A 210      66.877  43.461  49.111  1.00  0.00           N
ATOM   2821  HN  VAL A 210      66.364  43.408  48.255  1.00  0.00            
ATOM   2822  CA  VAL A 210      66.648  44.567  50.025  1.00  0.00           C
ATOM   2823  HA  VAL A 210      67.478  44.619  50.580  1.00  0.00            
ATOM   2824  CB  VAL A 210      66.458  45.894  49.270  1.00  0.00           C
ATOM   2825  HB  VAL A 210      65.714  45.794  48.609  1.00  0.00            
ATOM   2826  CG1 VAL A 210      66.074  47.003  50.233  1.00  0.00           C
ATOM   2827 HG11 VAL A 210      65.954  47.857  49.727  1.00  0.00            
ATOM   2828 HG12 VAL A 210      65.218  46.765  50.692  1.00  0.00            
ATOM   2829 HG13 VAL A 210      66.797  47.118  50.915  1.00  0.00            
ATOM   2830  CG2 VAL A 210      67.723  46.256  48.503  1.00  0.00           C
ATOM   2831 HG21 VAL A 210      67.583  47.120  48.018  1.00  0.00            
ATOM   2832 HG22 VAL A 210      68.485  46.352  49.143  1.00  0.00            
ATOM   2833 HG23 VAL A 210      67.931  45.534  47.844  1.00  0.00            
ATOM   2834  C   VAL A 210      65.435  44.273  50.909  1.00  0.00           C
ATOM   2835  O   VAL A 210      65.567  44.146  52.117  1.00  0.00           O
ATOM   2836  N   LEU A 211      64.263  44.113  50.295  1.00  0.00           N
ATOM   2837  HN  LEU A 211      64.240  44.085  49.296  1.00  0.00            
ATOM   2838  CA  LEU A 211      63.003  43.977  51.039  1.00  0.00           C
ATOM   2839  HA  LEU A 211      63.027  44.751  51.671  1.00  0.00            
ATOM   2840  CB  LEU A 211      61.804  44.053  50.086  1.00  0.00           C
ATOM   2841  HB1 LEU A 211      62.128  43.805  49.173  1.00  0.00            
ATOM   2842  HB2 LEU A 211      61.130  43.381  50.394  1.00  0.00            
ATOM   2843  CG  LEU A 211      61.089  45.402  49.970  1.00  0.00           C
ATOM   2844  HG  LEU A 211      61.132  45.863  50.856  1.00  0.00            
ATOM   2845  CD1 LEU A 211      61.767  46.312  48.950  1.00  0.00           C
ATOM   2846 HD11 LEU A 211      61.275  47.181  48.900  1.00  0.00            
ATOM   2847 HD12 LEU A 211      62.713  46.479  49.229  1.00  0.00            
ATOM   2848 HD13 LEU A 211      61.757  45.872  48.052  1.00  0.00            
ATOM   2849  CD2 LEU A 211      59.634  45.178  49.600  1.00  0.00           C
ATOM   2850 HD21 LEU A 211      59.169  46.060  49.525  1.00  0.00            
ATOM   2851 HD22 LEU A 211      59.583  44.699  48.724  1.00  0.00            
ATOM   2852 HD23 LEU A 211      59.191  44.627  50.308  1.00  0.00            
ATOM   2853  C   LEU A 211      62.909  42.690  51.858  1.00  0.00           C
ATOM   2854  O   LEU A 211      62.509  42.711  53.024  1.00  0.00           O
ATOM   2855  N   THR A 212      63.244  41.565  51.244  1.00  0.00           N
ATOM   2856  HN  THR A 212      63.593  41.592  50.307  1.00  0.00            
ATOM   2857  CA  THR A 212      63.105  40.290  51.931  1.00  0.00           C
ATOM   2858  HA  THR A 212      62.138  40.253  52.182  1.00  0.00            
ATOM   2859  CB  THR A 212      63.449  39.106  51.007  1.00  0.00           C
ATOM   2860  HB  THR A 212      64.388  39.178  50.672  1.00  0.00            
ATOM   2861  OG1 THR A 212      62.611  39.143  49.844  1.00  0.00           O
ATOM   2862  HG1 THR A 212      62.836  38.374  49.246  1.00  0.00            
ATOM   2863  CG2 THR A 212      63.256  37.779  51.737  1.00  0.00           C
ATOM   2864 HG21 THR A 212      63.484  37.024  51.122  1.00  0.00            
ATOM   2865 HG22 THR A 212      63.854  37.749  52.538  1.00  0.00            
ATOM   2866 HG23 THR A 212      62.303  37.695  52.029  1.00  0.00            
ATOM   2867  C   THR A 212      63.969  40.251  53.193  1.00  0.00           C
ATOM   2868  O   THR A 212      63.476  39.910  54.271  1.00  0.00           O
ATOM   2869  N   PRO A 213      65.263  40.590  53.069  1.00  0.00           N
ATOM   2870  CD  PRO A 213      66.036  40.804  51.831  1.00  0.00           C
ATOM   2871  HD1 PRO A 213      65.883  41.726  51.475  1.00  0.00            
ATOM   2872  HD2 PRO A 213      65.782  40.131  51.136  1.00  0.00            
ATOM   2873  CA  PRO A 213      66.127  40.555  54.254  1.00  0.00           C
ATOM   2874  HA  PRO A 213      66.115  39.637  54.651  1.00  0.00            
ATOM   2875  CB  PRO A 213      67.486  41.010  53.716  1.00  0.00           C
ATOM   2876  HB1 PRO A 213      67.597  42.000  53.804  1.00  0.00            
ATOM   2877  HB2 PRO A 213      68.236  40.547  54.188  1.00  0.00            
ATOM   2878  CG  PRO A 213      67.461  40.619  52.277  1.00  0.00           C
ATOM   2879  HG1 PRO A 213      67.741  39.665  52.173  1.00  0.00            
ATOM   2880  HG2 PRO A 213      68.074  41.206  51.748  1.00  0.00            
ATOM   2881  C   PRO A 213      65.651  41.482  55.364  1.00  0.00           C
ATOM   2882  O   PRO A 213      65.652  41.095  56.526  1.00  0.00           O
ATOM   2883  N   THR A 214      65.235  42.690  55.004  1.00  0.00           N
ATOM   2884  HN  THR A 214      65.230  42.941  54.036  1.00  0.00            
ATOM   2885  CA  THR A 214      64.785  43.656  55.997  1.00  0.00           C
ATOM   2886  HA  THR A 214      65.579  43.783  56.591  1.00  0.00            
ATOM   2887  CB  THR A 214      64.371  44.983  55.354  1.00  0.00           C
ATOM   2888  HB  THR A 214      63.967  45.601  56.029  1.00  0.00            
ATOM   2889  OG1 THR A 214      63.360  44.738  54.377  1.00  0.00           O
ATOM   2890  HG1 THR A 214      63.087  45.603  53.955  1.00  0.00            
ATOM   2891  CG2 THR A 214      65.565  45.642  54.690  1.00  0.00           C
ATOM   2892 HG21 THR A 214      65.281  46.506  54.275  1.00  0.00            
ATOM   2893 HG22 THR A 214      66.272  45.818  55.375  1.00  0.00            
ATOM   2894 HG23 THR A 214      65.929  45.036  53.983  1.00  0.00            
ATOM   2895  C   THR A 214      63.604  43.112  56.777  1.00  0.00           C
ATOM   2896  O   THR A 214      63.527  43.275  57.989  1.00  0.00           O
ATOM   2897  N   PHE A 215      62.683  42.454  56.084  1.00  0.00           N
ATOM   2898  HN  PHE A 215      62.737  42.425  55.086  1.00  0.00            
ATOM   2899  CA  PHE A 215      61.593  41.774  56.772  1.00  0.00           C
ATOM   2900  HA  PHE A 215      61.196  42.473  57.367  1.00  0.00            
ATOM   2901  CB  PHE A 215      60.537  41.289  55.775  1.00  0.00           C
ATOM   2902  HB1 PHE A 215      60.979  41.117  54.895  1.00  0.00            
ATOM   2903  HB2 PHE A 215      60.134  40.440  56.118  1.00  0.00            
ATOM   2904  CG  PHE A 215      59.425  42.276  55.553  1.00  0.00           C
ATOM   2905  CD1 PHE A 215      59.556  43.295  54.617  1.00  0.00           C
ATOM   2906  HD1 PHE A 215      60.395  43.366  54.078  1.00  0.00            
ATOM   2907  CE1 PHE A 215      58.536  44.214  54.422  1.00  0.00           C
ATOM   2908  HE1 PHE A 215      58.638  44.938  53.740  1.00  0.00            
ATOM   2909  CZ  PHE A 215      57.375  44.127  55.174  1.00  0.00           C
ATOM   2910  HZ  PHE A 215      56.638  44.789  55.036  1.00  0.00            
ATOM   2911  CD2 PHE A 215      58.259  42.207  56.306  1.00  0.00           C
ATOM   2912  HD2 PHE A 215      58.157  41.488  56.993  1.00  0.00            
ATOM   2913  CE2 PHE A 215      57.236  43.122  56.117  1.00  0.00           C
ATOM   2914  HE2 PHE A 215      56.399  43.057  56.660  1.00  0.00            
ATOM   2915  C   PHE A 215      62.105  40.617  57.638  1.00  0.00           C
ATOM   2916  O   PHE A 215      61.670  40.433  58.770  1.00  0.00           O
ATOM   2917  N   VAL A 216      63.045  39.849  57.101  1.00  0.00           N
ATOM   2918  HN  VAL A 216      63.333  40.013  56.157  1.00  0.00            
ATOM   2919  CA  VAL A 216      63.667  38.769  57.862  1.00  0.00           C
ATOM   2920  HA  VAL A 216      62.906  38.149  58.054  1.00  0.00            
ATOM   2921  CB  VAL A 216      64.771  38.071  57.042  1.00  0.00           C
ATOM   2922  HB  VAL A 216      65.457  38.748  56.776  1.00  0.00            
ATOM   2923  CG1 VAL A 216      65.455  37.003  57.882  1.00  0.00           C
ATOM   2924 HG11 VAL A 216      66.168  36.558  57.340  1.00  0.00            
ATOM   2925 HG12 VAL A 216      65.866  37.426  58.689  1.00  0.00            
ATOM   2926 HG13 VAL A 216      64.781  36.322  58.169  1.00  0.00            
ATOM   2927  CG2 VAL A 216      64.208  37.470  55.764  1.00  0.00           C
ATOM   2928 HG21 VAL A 216      64.943  37.025  55.253  1.00  0.00            
ATOM   2929 HG22 VAL A 216      63.506  36.796  55.994  1.00  0.00            
ATOM   2930 HG23 VAL A 216      63.804  38.194  55.205  1.00  0.00            
ATOM   2931  C   VAL A 216      64.296  39.292  59.162  1.00  0.00           C
ATOM   2932  O   VAL A 216      64.046  38.765  60.244  1.00  0.00           O
ATOM   2933  N   PHE A 217      65.103  40.344  59.045  1.00  0.00           N
ATOM   2934  HN  PHE A 217      65.171  40.805  58.160  1.00  0.00            
ATOM   2935  CA  PHE A 217      65.895  40.850  60.169  1.00  0.00           C
ATOM   2936  HA  PHE A 217      66.359  40.043  60.535  1.00  0.00            
ATOM   2937  CB  PHE A 217      66.899  41.895  59.685  1.00  0.00           C
ATOM   2938  HB1 PHE A 217      66.424  42.553  59.101  1.00  0.00            
ATOM   2939  HB2 PHE A 217      67.281  42.368  60.479  1.00  0.00            
ATOM   2940  CG  PHE A 217      68.036  41.319  58.901  1.00  0.00           C
ATOM   2941  CD1 PHE A 217      68.752  40.238  59.392  1.00  0.00           C
ATOM   2942  HD1 PHE A 217      68.519  39.853  60.285  1.00  0.00            
ATOM   2943  CE1 PHE A 217      69.784  39.689  58.658  1.00  0.00           C
ATOM   2944  HE1 PHE A 217      70.291  38.905  59.016  1.00  0.00            
ATOM   2945  CZ  PHE A 217      70.117  40.225  57.426  1.00  0.00           C
ATOM   2946  HZ  PHE A 217      70.862  39.825  56.891  1.00  0.00            
ATOM   2947  CD2 PHE A 217      68.388  41.853  57.673  1.00  0.00           C
ATOM   2948  HD2 PHE A 217      67.887  42.641  57.316  1.00  0.00            
ATOM   2949  CE2 PHE A 217      69.421  41.311  56.936  1.00  0.00           C
ATOM   2950  HE2 PHE A 217      69.665  41.704  56.049  1.00  0.00            
ATOM   2951  C   PHE A 217      65.024  41.458  61.257  1.00  0.00           C
ATOM   2952  O   PHE A 217      65.297  41.298  62.439  1.00  0.00           O
ATOM   2953  N   CYS A 218      63.993  42.181  60.838  1.00  0.00           N
ATOM   2954  HN  CYS A 218      63.898  42.358  59.858  1.00  0.00            
ATOM   2955  CA  CYS A 218      62.995  42.727  61.746  1.00  0.00           C
ATOM   2956  HA  CYS A 218      63.422  43.496  62.221  1.00  0.00            
ATOM   2957  CB  CYS A 218      61.777  43.200  60.937  1.00  0.00           C
ATOM   2958  HB1 CYS A 218      61.416  42.359  60.534  1.00  0.00            
ATOM   2959  HB2 CYS A 218      62.174  43.771  60.218  1.00  0.00            
ATOM   2960  SG  CYS A 218      60.504  44.088  61.851  1.00  0.00           S
ATOM   2961  HG1 CYS A 218      60.894  44.922  62.241  1.00  0.00            
ATOM   2962  C   CYS A 218      62.585  41.665  62.762  1.00  0.00           C
ATOM   2963  O   CYS A 218      62.670  41.884  63.972  1.00  0.00           O
ATOM   2964  N   TYR A 219      62.160  40.511  62.259  1.00  0.00           N
ATOM   2965  HN  TYR A 219      62.168  40.387  61.267  1.00  0.00            
ATOM   2966  CA  TYR A 219      61.682  39.417  63.101  1.00  0.00           C
ATOM   2967  HA  TYR A 219      61.050  39.852  63.742  1.00  0.00            
ATOM   2968  CB  TYR A 219      60.969  38.366  62.238  1.00  0.00           C
ATOM   2969  HB1 TYR A 219      60.267  38.824  61.692  1.00  0.00            
ATOM   2970  HB2 TYR A 219      61.641  37.944  61.630  1.00  0.00            
ATOM   2971  CG  TYR A 219      60.298  37.263  63.031  1.00  0.00           C
ATOM   2972  CD1 TYR A 219      59.303  37.552  63.956  1.00  0.00           C
ATOM   2973  HD1 TYR A 219      59.027  38.502  64.099  1.00  0.00            
ATOM   2974  CE1 TYR A 219      58.686  36.548  64.685  1.00  0.00           C
ATOM   2975  HE1 TYR A 219      57.972  36.775  65.348  1.00  0.00            
ATOM   2976  CZ  TYR A 219      59.061  35.233  64.492  1.00  0.00           C
ATOM   2977  OH  TYR A 219      58.452  34.233  65.211  1.00  0.00           O
ATOM   2978  HH  TYR A 219      58.841  33.350  64.949  1.00  0.00            
ATOM   2979  CD2 TYR A 219      60.657  35.927  62.854  1.00  0.00           C
ATOM   2980  HD2 TYR A 219      61.368  35.693  62.191  1.00  0.00            
ATOM   2981  CE2 TYR A 219      60.046  34.917  63.581  1.00  0.00           C
ATOM   2982  HE2 TYR A 219      60.318  33.964  63.445  1.00  0.00            
ATOM   2983  C   TYR A 219      62.812  38.757  63.897  1.00  0.00           C
ATOM   2984  O   TYR A 219      62.622  38.356  65.043  1.00  0.00           O
ATOM   2985  N   MET A 220      63.980  38.640  63.278  1.00  0.00           N
ATOM   2986  HN  MET A 220      64.099  39.060  62.378  1.00  0.00            
ATOM   2987  CA  MET A 220      65.095  37.914  63.878  1.00  0.00           C
ATOM   2988  HA  MET A 220      64.660  37.148  64.352  1.00  0.00            
ATOM   2989  CB  MET A 220      66.050  37.424  62.786  1.00  0.00           C
ATOM   2990  HB1 MET A 220      66.317  38.206  62.223  1.00  0.00            
ATOM   2991  HB2 MET A 220      66.861  37.036  63.224  1.00  0.00            
ATOM   2992  CG  MET A 220      65.444  36.364  61.875  1.00  0.00           C
ATOM   2993  HG1 MET A 220      66.129  36.216  61.161  1.00  0.00            
ATOM   2994  HG2 MET A 220      64.636  36.798  61.477  1.00  0.00            
ATOM   2995  SD  MET A 220      65.038  34.841  62.763  1.00  0.00           S
ATOM   2996  CE  MET A 220      64.228  33.877  61.480  1.00  0.00           C
ATOM   2997  HE1 MET A 220      63.949  32.992  61.854  1.00  0.00            
ATOM   2998  HE2 MET A 220      63.422  34.369  61.152  1.00  0.00            
ATOM   2999  HE3 MET A 220      64.862  33.733  60.720  1.00  0.00            
ATOM   3000  C   MET A 220      65.861  38.745  64.909  1.00  0.00           C
ATOM   3001  O   MET A 220      66.238  38.240  65.958  1.00  0.00           O
ATOM   3002  N   GLU A 221      66.067  40.022  64.619  1.00  0.00           N
ATOM   3003  HN  GLU A 221      65.618  40.418  63.818  1.00  0.00            
ATOM   3004  CA  GLU A 221      66.930  40.864  65.437  1.00  0.00           C
ATOM   3005  HA  GLU A 221      67.470  40.224  65.984  1.00  0.00            
ATOM   3006  CB  GLU A 221      67.812  41.718  64.523  1.00  0.00           C
ATOM   3007  HB1 GLU A 221      67.223  42.259  63.922  1.00  0.00            
ATOM   3008  HB2 GLU A 221      68.363  42.331  65.089  1.00  0.00            
ATOM   3009  CG  GLU A 221      68.749  40.894  63.659  1.00  0.00           C
ATOM   3010  HG1 GLU A 221      69.253  41.509  63.053  1.00  0.00            
ATOM   3011  HG2 GLU A 221      68.206  40.258  63.111  1.00  0.00            
ATOM   3012  CD  GLU A 221      69.743  40.100  64.475  1.00  0.00           C
ATOM   3013  OE1 GLU A 221      70.032  40.501  65.618  1.00  0.00           O
ATOM   3014  OE2 GLU A 221      70.243  39.074  63.973  1.00  0.00           O
ATOM   3015  C   GLU A 221      66.141  41.765  66.389  1.00  0.00           C
ATOM   3016  O   GLU A 221      66.727  42.557  67.133  1.00  0.00           O
ATOM   3017  N   ASP A 222      64.815  41.659  66.353  1.00  0.00           N
ATOM   3018  HN  ASP A 222      64.399  40.921  65.822  1.00  0.00            
ATOM   3019  CA  ASP A 222      63.955  42.592  67.069  1.00  0.00           C
ATOM   3020  HA  ASP A 222      63.027  42.464  66.720  1.00  0.00            
ATOM   3021  CB  ASP A 222      63.956  42.290  68.575  1.00  0.00           C
ATOM   3022  HB1 ASP A 222      64.289  41.357  68.716  1.00  0.00            
ATOM   3023  HB2 ASP A 222      64.569  42.935  69.032  1.00  0.00            
ATOM   3024  CG  ASP A 222      62.570  42.410  69.204  1.00  0.00           C
ATOM   3025  OD1 ASP A 222      61.568  42.533  68.464  1.00  0.00           O
ATOM   3026  OD2 ASP A 222      62.478  42.360  70.450  1.00  0.00           O
ATOM   3027  C   ASP A 222      64.441  44.013  66.785  1.00  0.00           C
ATOM   3028  O   ASP A 222      64.533  44.854  67.677  1.00  0.00           O
ATOM   3029  N   TRP A 223      64.786  44.254  65.528  1.00  0.00           N
ATOM   3030  HN  TRP A 223      64.907  43.484  64.901  1.00  0.00            
ATOM   3031  CA  TRP A 223      64.992  45.600  65.037  1.00  0.00           C
ATOM   3032  HA  TRP A 223      65.318  46.149  65.807  1.00  0.00            
ATOM   3033  CB  TRP A 223      66.035  45.605  63.918  1.00  0.00           C
ATOM   3034  HB1 TRP A 223      65.740  44.973  63.202  1.00  0.00            
ATOM   3035  HB2 TRP A 223      66.097  46.529  63.542  1.00  0.00            
ATOM   3036  CG  TRP A 223      67.411  45.193  64.359  1.00  0.00           C
ATOM   3037  CD1 TRP A 223      67.897  45.187  65.635  1.00  0.00           C
ATOM   3038  HD1 TRP A 223      67.378  45.456  66.446  1.00  0.00            
ATOM   3039  NE1 TRP A 223      69.202  44.758  65.644  1.00  0.00           N
ATOM   3040  HE1 TRP A 223      69.776  44.660  66.457  1.00  0.00            
ATOM   3041  CE2 TRP A 223      69.590  44.486  64.358  1.00  0.00           C
ATOM   3042  CD2 TRP A 223      68.487  44.752  63.520  1.00  0.00           C
ATOM   3043  CE3 TRP A 223      68.623  44.552  62.145  1.00  0.00           C
ATOM   3044  HE3 TRP A 223      67.858  44.730  61.526  1.00  0.00            
ATOM   3045  CZ3 TRP A 223      69.832  44.105  61.658  1.00  0.00           C
ATOM   3046  HZ3 TRP A 223      69.939  43.954  60.675  1.00  0.00            
ATOM   3047  CZ2 TRP A 223      70.815  44.038  63.864  1.00  0.00           C
ATOM   3048  HZ2 TRP A 223      71.587  43.857  64.474  1.00  0.00            
ATOM   3049  CH2 TRP A 223      70.918  43.857  62.517  1.00  0.00           C
ATOM   3050  HH2 TRP A 223      71.785  43.541  62.131  1.00  0.00            
ATOM   3051  C   TRP A 223      63.661  46.109  64.498  1.00  0.00           C
ATOM   3052  O   TRP A 223      62.750  45.326  64.231  1.00  0.00           O
ATOM   3053  N   SER A 224      63.546  47.425  64.354  1.00  0.00           N
ATOM   3054  HN  SER A 224      64.277  48.020  64.687  1.00  0.00            
ATOM   3055  CA  SER A 224      62.376  48.017  63.720  1.00  0.00           C
ATOM   3056  HA  SER A 224      61.589  47.486  64.034  1.00  0.00            
ATOM   3057  CB  SER A 224      62.225  49.480  64.136  1.00  0.00           C
ATOM   3058  HB1 SER A 224      62.285  49.574  65.130  1.00  0.00            
ATOM   3059  HB2 SER A 224      61.353  49.851  63.818  1.00  0.00            
ATOM   3060  OG  SER A 224      63.254  50.267  63.571  1.00  0.00           O
ATOM   3061  HG1 SER A 224      63.221  50.193  62.574  1.00  0.00            
ATOM   3062  C   SER A 224      62.511  47.925  62.209  1.00  0.00           C
ATOM   3063  O   SER A 224      63.603  47.698  61.693  1.00  0.00           O
ATOM   3064  N   LYS A 225      61.404  48.119  61.498  1.00  0.00           N
ATOM   3065  HN  LYS A 225      60.534  48.262  61.971  1.00  0.00            
ATOM   3066  CA  LYS A 225      61.438  48.126  60.044  1.00  0.00           C
ATOM   3067  HA  LYS A 225      61.616  47.177  59.784  1.00  0.00            
ATOM   3068  CB  LYS A 225      60.092  48.580  59.450  1.00  0.00           C
ATOM   3069  HB1 LYS A 225      60.151  48.498  58.455  1.00  0.00            
ATOM   3070  HB2 LYS A 225      59.381  47.966  59.793  1.00  0.00            
ATOM   3071  CG  LYS A 225      59.667  50.017  59.777  1.00  0.00           C
ATOM   3072  HG1 LYS A 225      60.306  50.653  59.344  1.00  0.00            
ATOM   3073  HG2 LYS A 225      59.689  50.146  60.768  1.00  0.00            
ATOM   3074  CD  LYS A 225      58.252  50.309  59.268  1.00  0.00           C
ATOM   3075  HD1 LYS A 225      57.599  49.800  59.829  1.00  0.00            
ATOM   3076  HD2 LYS A 225      58.185  50.004  58.318  1.00  0.00            
ATOM   3077  CE  LYS A 225      57.890  51.791  59.328  1.00  0.00           C
ATOM   3078  HE1 LYS A 225      57.002  51.930  58.889  1.00  0.00            
ATOM   3079  HE2 LYS A 225      58.588  52.319  58.844  1.00  0.00            
ATOM   3080  NZ  LYS A 225      57.803  52.308  60.722  1.00  0.00           N
ATOM   3081  HZ1 LYS A 225      57.110  51.793  61.226  1.00  0.00            
ATOM   3082  HZ2 LYS A 225      58.690  52.203  61.173  1.00  0.00            
ATOM   3083  HZ3 LYS A 225      57.551  53.276  60.704  1.00  0.00            
ATOM   3084  C   LYS A 225      62.566  49.024  59.552  1.00  0.00           C
ATOM   3085  O   LYS A 225      63.330  48.637  58.681  1.00  0.00           O
ATOM   3086  N   LEU A 226      62.677  50.218  60.125  1.00  0.00           N
ATOM   3087  HN  LEU A 226      62.075  50.448  60.890  1.00  0.00            
ATOM   3088  CA  LEU A 226      63.655  51.206  59.669  1.00  0.00           C
ATOM   3089  HA  LEU A 226      63.573  51.198  58.672  1.00  0.00            
ATOM   3090  CB  LEU A 226      63.306  52.580  60.234  1.00  0.00           C
ATOM   3091  HB1 LEU A 226      62.372  52.799  59.950  1.00  0.00            
ATOM   3092  HB2 LEU A 226      63.345  52.519  61.231  1.00  0.00            
ATOM   3093  CG  LEU A 226      64.208  53.734  59.801  1.00  0.00           C
ATOM   3094  HG  LEU A 226      64.604  53.511  58.910  1.00  0.00            
ATOM   3095  CD1 LEU A 226      63.409  55.016  59.654  1.00  0.00           C
ATOM   3096 HD11 LEU A 226      64.017  55.757  59.370  1.00  0.00            
ATOM   3097 HD12 LEU A 226      62.696  54.887  58.964  1.00  0.00            
ATOM   3098 HD13 LEU A 226      62.987  55.248  60.530  1.00  0.00            
ATOM   3099  CD2 LEU A 226      65.339  53.927  60.799  1.00  0.00           C
ATOM   3100 HD21 LEU A 226      65.920  54.685  60.502  1.00  0.00            
ATOM   3101 HD22 LEU A 226      64.957  54.133  61.700  1.00  0.00            
ATOM   3102 HD23 LEU A 226      65.884  53.090  60.851  1.00  0.00            
ATOM   3103  C   LEU A 226      65.096  50.831  60.031  1.00  0.00           C
ATOM   3104  O   LEU A 226      66.017  51.021  59.233  1.00  0.00           O
ATOM   3105  N   GLU A 227      65.299  50.312  61.234  1.00  0.00           N
ATOM   3106  HN  GLU A 227      64.537  50.238  61.877  1.00  0.00            
ATOM   3107  CA  GLU A 227      66.625  49.848  61.627  1.00  0.00           C
ATOM   3108  HA  GLU A 227      67.208  50.660  61.597  1.00  0.00            
ATOM   3109  CB  GLU A 227      66.600  49.283  63.046  1.00  0.00           C
ATOM   3110  HB1 GLU A 227      65.812  48.673  63.130  1.00  0.00            
ATOM   3111  HB2 GLU A 227      67.441  48.763  63.194  1.00  0.00            
ATOM   3112  CG  GLU A 227      66.499  50.345  64.130  1.00  0.00           C
ATOM   3113  HG1 GLU A 227      65.725  50.943  63.922  1.00  0.00            
ATOM   3114  HG2 GLU A 227      67.343  50.881  64.133  1.00  0.00            
ATOM   3115  CD  GLU A 227      66.296  49.752  65.514  1.00  0.00           C
ATOM   3116  OE1 GLU A 227      65.444  48.848  65.658  1.00  0.00           O
ATOM   3117  OE2 GLU A 227      66.978  50.194  66.463  1.00  0.00           O
ATOM   3118  C   GLU A 227      67.147  48.795  60.644  1.00  0.00           C
ATOM   3119  O   GLU A 227      68.295  48.860  60.204  1.00  0.00           O
ATOM   3120  N   ALA A 228      66.282  47.859  60.266  1.00  0.00           N
ATOM   3121  HN  ALA A 228      65.339  47.908  60.596  1.00  0.00            
ATOM   3122  CA  ALA A 228      66.668  46.759  59.381  1.00  0.00           C
ATOM   3123  HA  ALA A 228      67.467  46.348  59.820  1.00  0.00            
ATOM   3124  CB  ALA A 228      65.532  45.755  59.277  1.00  0.00           C
ATOM   3125  HB1 ALA A 228      65.803  45.007  58.671  1.00  0.00            
ATOM   3126  HB2 ALA A 228      65.325  45.390  60.185  1.00  0.00            
ATOM   3127  HB3 ALA A 228      64.721  46.207  58.906  1.00  0.00            
ATOM   3128  C   ALA A 228      67.077  47.235  57.989  1.00  0.00           C
ATOM   3129  O   ALA A 228      68.050  46.743  57.423  1.00  0.00           O
ATOM   3130  N   ILE A 229      66.322  48.180  57.438  1.00  0.00           N
ATOM   3131  HN  ILE A 229      65.530  48.530  57.938  1.00  0.00            
ATOM   3132  CA  ILE A 229      66.628  48.716  56.116  1.00  0.00           C
ATOM   3133  HA  ILE A 229      66.703  47.915  55.522  1.00  0.00            
ATOM   3134  CB  ILE A 229      65.520  49.656  55.600  1.00  0.00           C
ATOM   3135  HB  ILE A 229      65.411  50.416  56.241  1.00  0.00            
ATOM   3136  CG2 ILE A 229      65.898  50.216  54.237  1.00  0.00           C
ATOM   3137 HG21 ILE A 229      65.173  50.823  53.913  1.00  0.00            
ATOM   3138 HG22 ILE A 229      66.753  50.729  54.313  1.00  0.00            
ATOM   3139 HG23 ILE A 229      66.017  49.464  53.589  1.00  0.00            
ATOM   3140  CG1 ILE A 229      64.198  48.896  55.485  1.00  0.00           C
ATOM   3141 HG11 ILE A 229      64.076  48.350  56.314  1.00  0.00            
ATOM   3142 HG12 ILE A 229      64.251  48.290  54.691  1.00  0.00            
ATOM   3143  CD  ILE A 229      62.974  49.778  55.320  1.00  0.00           C
ATOM   3144  HD1 ILE A 229      62.157  49.205  55.253  1.00  0.00            
ATOM   3145  HD2 ILE A 229      62.891  50.385  56.110  1.00  0.00            
ATOM   3146  HD3 ILE A 229      63.067  50.325  54.488  1.00  0.00            
ATOM   3147  C   ILE A 229      67.932  49.480  56.177  1.00  0.00           C
ATOM   3148  O   ILE A 229      68.770  49.369  55.287  1.00  0.00           O
ATOM   3149  N   TYR A 230      68.085  50.273  57.229  1.00  0.00           N
ATOM   3150  HN  TYR A 230      67.330  50.369  57.878  1.00  0.00            
ATOM   3151  CA  TYR A 230      69.312  51.003  57.466  1.00  0.00           C
ATOM   3152  HA  TYR A 230      69.413  51.670  56.728  1.00  0.00            
ATOM   3153  CB  TYR A 230      69.224  51.719  58.809  1.00  0.00           C
ATOM   3154  HB1 TYR A 230      68.534  52.439  58.736  1.00  0.00            
ATOM   3155  HB2 TYR A 230      68.940  51.055  59.500  1.00  0.00            
ATOM   3156  CG  TYR A 230      70.504  52.356  59.284  1.00  0.00           C
ATOM   3157  CD1 TYR A 230      70.988  53.514  58.696  1.00  0.00           C
ATOM   3158  HD1 TYR A 230      70.489  53.922  57.931  1.00  0.00            
ATOM   3159  CE1 TYR A 230      72.147  54.115  59.148  1.00  0.00           C
ATOM   3160  HE1 TYR A 230      72.499  54.934  58.695  1.00  0.00            
ATOM   3161  CZ  TYR A 230      72.818  53.577  60.231  1.00  0.00           C
ATOM   3162  OH  TYR A 230      73.973  54.167  60.702  1.00  0.00           O
ATOM   3163  HH  TYR A 230      74.318  53.647  61.483  1.00  0.00            
ATOM   3164  CD2 TYR A 230      71.183  51.846  60.371  1.00  0.00           C
ATOM   3165  HD2 TYR A 230      70.833  51.028  60.827  1.00  0.00            
ATOM   3166  CE2 TYR A 230      72.339  52.444  60.844  1.00  0.00           C
ATOM   3167  HE2 TYR A 230      72.823  52.054  61.627  1.00  0.00            
ATOM   3168  C   TYR A 230      70.478  50.034  57.448  1.00  0.00           C
ATOM   3169  O   TYR A 230      71.473  50.267  56.769  1.00  0.00           O
ATOM   3170  N   PHE A 231      70.332  48.928  58.166  1.00  0.00           N
ATOM   3171  HN  PHE A 231      69.477  48.780  58.662  1.00  0.00            
ATOM   3172  CA  PHE A 231      71.385  47.920  58.252  1.00  0.00           C
ATOM   3173  HA  PHE A 231      72.177  48.405  58.623  1.00  0.00            
ATOM   3174  CB  PHE A 231      70.955  46.766  59.164  1.00  0.00           C
ATOM   3175  HB1 PHE A 231      70.975  47.079  60.114  1.00  0.00            
ATOM   3176  HB2 PHE A 231      70.024  46.492  58.923  1.00  0.00            
ATOM   3177  CG  PHE A 231      71.840  45.556  59.053  1.00  0.00           C
ATOM   3178  CD1 PHE A 231      73.171  45.632  59.433  1.00  0.00           C
ATOM   3179  HD1 PHE A 231      73.535  46.494  59.787  1.00  0.00            
ATOM   3180  CE1 PHE A 231      74.003  44.531  59.329  1.00  0.00           C
ATOM   3181  HE1 PHE A 231      74.962  44.600  59.604  1.00  0.00            
ATOM   3182  CZ  PHE A 231      73.506  43.334  58.844  1.00  0.00           C
ATOM   3183  HZ  PHE A 231      74.104  42.536  58.768  1.00  0.00            
ATOM   3184  CD2 PHE A 231      71.351  44.352  58.564  1.00  0.00           C
ATOM   3185  HD2 PHE A 231      70.394  44.284  58.282  1.00  0.00            
ATOM   3186  CE2 PHE A 231      72.175  43.245  58.463  1.00  0.00           C
ATOM   3187  HE2 PHE A 231      71.811  42.381  58.115  1.00  0.00            
ATOM   3188  C   PHE A 231      71.716  47.360  56.887  1.00  0.00           C
ATOM   3189  O   PHE A 231      72.857  47.401  56.435  1.00  0.00           O
ATOM   3190  N   VAL A 232      70.695  46.805  56.248  1.00  0.00           N
ATOM   3191  HN  VAL A 232      69.800  46.785  56.693  1.00  0.00            
ATOM   3192  CA  VAL A 232      70.834  46.227  54.926  1.00  0.00           C
ATOM   3193  HA  VAL A 232      71.344  45.382  55.086  1.00  0.00            
ATOM   3194  CB  VAL A 232      69.457  45.956  54.317  1.00  0.00           C
ATOM   3195  HB  VAL A 232      68.833  46.706  54.537  1.00  0.00            
ATOM   3196  CG1 VAL A 232      69.567  45.876  52.809  1.00  0.00           C
ATOM   3197 HG11 VAL A 232      68.664  45.699  52.418  1.00  0.00            
ATOM   3198 HG12 VAL A 232      69.920  46.742  52.454  1.00  0.00            
ATOM   3199 HG13 VAL A 232      70.190  45.135  52.559  1.00  0.00            
ATOM   3200  CG2 VAL A 232      68.877  44.676  54.896  1.00  0.00           C
ATOM   3201 HG21 VAL A 232      67.978  44.506  54.493  1.00  0.00            
ATOM   3202 HG22 VAL A 232      69.486  43.910  54.688  1.00  0.00            
ATOM   3203 HG23 VAL A 232      68.786  44.770  55.887  1.00  0.00            
ATOM   3204  C   VAL A 232      71.617  47.135  53.983  1.00  0.00           C
ATOM   3205  O   VAL A 232      72.623  46.722  53.392  1.00  0.00           O
ATOM   3206  N   ILE A 233      71.174  48.382  53.871  1.00  0.00           N
ATOM   3207  HN  ILE A 233      70.411  48.688  54.440  1.00  0.00            
ATOM   3208  CA  ILE A 233      71.784  49.306  52.932  1.00  0.00           C
ATOM   3209  HA  ILE A 233      71.855  48.780  52.085  1.00  0.00            
ATOM   3210  CB  ILE A 233      70.873  50.517  52.696  1.00  0.00           C
ATOM   3211  HB  ILE A 233      70.405  50.775  53.541  1.00  0.00            
ATOM   3212  CG2 ILE A 233      71.682  51.733  52.283  1.00  0.00           C
ATOM   3213 HG21 ILE A 233      71.067  52.508  52.135  1.00  0.00            
ATOM   3214 HG22 ILE A 233      72.336  51.959  53.005  1.00  0.00            
ATOM   3215 HG23 ILE A 233      72.176  51.533  51.437  1.00  0.00            
ATOM   3216  CG1 ILE A 233      69.839  50.133  51.633  1.00  0.00           C
ATOM   3217 HG11 ILE A 233      69.319  49.348  51.969  1.00  0.00            
ATOM   3218 HG12 ILE A 233      70.326  49.878  50.798  1.00  0.00            
ATOM   3219  CD  ILE A 233      68.852  51.225  51.279  1.00  0.00           C
ATOM   3220  HD1 ILE A 233      68.219  50.889  50.582  1.00  0.00            
ATOM   3221  HD2 ILE A 233      68.339  51.489  52.096  1.00  0.00            
ATOM   3222  HD3 ILE A 233      69.346  52.019  50.925  1.00  0.00            
ATOM   3223  C   ILE A 233      73.212  49.704  53.332  1.00  0.00           C
ATOM   3224  O   ILE A 233      74.125  49.675  52.498  1.00  0.00           O
ATOM   3225  N   VAL A 234      73.417  50.008  54.611  1.00  0.00           N
ATOM   3226  HN  VAL A 234      72.637  50.054  55.235  1.00  0.00            
ATOM   3227  CA  VAL A 234      74.767  50.277  55.123  1.00  0.00           C
ATOM   3228  HA  VAL A 234      75.057  51.108  54.649  1.00  0.00            
ATOM   3229  CB  VAL A 234      74.749  50.498  56.650  1.00  0.00           C
ATOM   3230  HB  VAL A 234      74.288  49.721  57.078  1.00  0.00            
ATOM   3231  CG1 VAL A 234      76.161  50.575  57.214  1.00  0.00           C
ATOM   3232 HG11 VAL A 234      76.118  50.718  58.203  1.00  0.00            
ATOM   3233 HG12 VAL A 234      76.644  49.721  57.022  1.00  0.00            
ATOM   3234 HG13 VAL A 234      76.649  51.337  56.788  1.00  0.00            
ATOM   3235  CG2 VAL A 234      73.987  51.767  56.993  1.00  0.00           C
ATOM   3236 HG21 VAL A 234      73.984  51.896  57.985  1.00  0.00            
ATOM   3237 HG22 VAL A 234      74.430  52.550  56.556  1.00  0.00            
ATOM   3238 HG23 VAL A 234      73.046  51.690  56.664  1.00  0.00            
ATOM   3239  C   VAL A 234      75.713  49.116  54.797  1.00  0.00           C
ATOM   3240  O   VAL A 234      76.892  49.310  54.488  1.00  0.00           O
ATOM   3241  N   THR A 235      75.167  47.907  54.842  1.00  0.00           N
ATOM   3242  HN  THR A 235      74.202  47.821  55.091  1.00  0.00            
ATOM   3243  CA  THR A 235      75.925  46.706  54.541  1.00  0.00           C
ATOM   3244  HA  THR A 235      76.783  46.829  55.040  1.00  0.00            
ATOM   3245  CB  THR A 235      75.156  45.470  55.015  1.00  0.00           C
ATOM   3246  HB  THR A 235      74.290  45.372  54.525  1.00  0.00            
ATOM   3247  OG1 THR A 235      74.825  45.634  56.395  1.00  0.00           O
ATOM   3248  HG1 THR A 235      74.322  44.831  56.715  1.00  0.00            
ATOM   3249  CG2 THR A 235      75.984  44.213  54.826  1.00  0.00           C
ATOM   3250 HG21 THR A 235      75.463  43.420  55.142  1.00  0.00            
ATOM   3251 HG22 THR A 235      76.205  44.102  53.857  1.00  0.00            
ATOM   3252 HG23 THR A 235      76.830  44.288  55.355  1.00  0.00            
ATOM   3253  C   THR A 235      76.213  46.563  53.046  1.00  0.00           C
ATOM   3254  O   THR A 235      77.365  46.373  52.656  1.00  0.00           O
ATOM   3255  N   LEU A 236      75.185  46.658  52.206  1.00  0.00           N
ATOM   3256  HN  LEU A 236      74.287  46.934  52.549  1.00  0.00            
ATOM   3257  CA  LEU A 236      75.360  46.360  50.780  1.00  0.00           C
ATOM   3258  HA  LEU A 236      75.941  45.546  50.785  1.00  0.00            
ATOM   3259  CB  LEU A 236      74.019  46.057  50.115  1.00  0.00           C
ATOM   3260  HB1 LEU A 236      73.418  46.845  50.249  1.00  0.00            
ATOM   3261  HB2 LEU A 236      74.178  45.922  49.137  1.00  0.00            
ATOM   3262  CG  LEU A 236      73.316  44.811  50.668  1.00  0.00           C
ATOM   3263  HG  LEU A 236      73.002  45.014  51.595  1.00  0.00            
ATOM   3264  CD1 LEU A 236      72.104  44.462  49.825  1.00  0.00           C
ATOM   3265 HD11 LEU A 236      71.660  43.649  50.201  1.00  0.00            
ATOM   3266 HD12 LEU A 236      71.460  45.227  49.834  1.00  0.00            
ATOM   3267 HD13 LEU A 236      72.393  44.280  48.885  1.00  0.00            
ATOM   3268  CD2 LEU A 236      74.272  43.626  50.745  1.00  0.00           C
ATOM   3269 HD21 LEU A 236      73.788  42.830  51.108  1.00  0.00            
ATOM   3270 HD22 LEU A 236      74.618  43.417  49.830  1.00  0.00            
ATOM   3271 HD23 LEU A 236      75.037  43.854  51.347  1.00  0.00            
ATOM   3272  C   LEU A 236      76.091  47.464  50.012  1.00  0.00           C
ATOM   3273  O   LEU A 236      76.709  47.201  48.985  1.00  0.00           O
ATOM   3274  N   THR A 237      76.052  48.684  50.532  1.00  0.00           N
ATOM   3275  HN  THR A 237      75.419  48.877  51.281  1.00  0.00            
ATOM   3276  CA  THR A 237      76.911  49.746  50.035  1.00  0.00           C
ATOM   3277  HA  THR A 237      76.820  49.699  49.040  1.00  0.00            
ATOM   3278  CB  THR A 237      76.458  51.103  50.583  1.00  0.00           C
ATOM   3279  HB  THR A 237      77.178  51.790  50.484  1.00  0.00            
ATOM   3280  OG1 THR A 237      76.178  50.982  51.984  1.00  0.00           O
ATOM   3281  HG1 THR A 237      75.882  51.867  52.342  1.00  0.00            
ATOM   3282  CG2 THR A 237      75.212  51.556  49.878  1.00  0.00           C
ATOM   3283 HG21 THR A 237      74.926  52.442  50.243  1.00  0.00            
ATOM   3284 HG22 THR A 237      75.396  51.643  48.899  1.00  0.00            
ATOM   3285 HG23 THR A 237      74.485  50.885  50.022  1.00  0.00            
ATOM   3286  C   THR A 237      78.357  49.521  50.462  1.00  0.00           C
ATOM   3287  O   THR A 237      79.260  50.224  50.012  1.00  0.00           O
ATOM   3288  N   THR A 238      78.561  48.554  51.355  1.00  0.00           N
ATOM   3289  HN  THR A 238      77.793  47.962  51.598  1.00  0.00            
ATOM   3290  CA  THR A 238      79.856  48.314  52.000  1.00  0.00           C
ATOM   3291  HA  THR A 238      79.626  47.546  52.598  1.00  0.00            
ATOM   3292  CB  THR A 238      80.967  47.933  50.986  1.00  0.00           C
ATOM   3293  HB  THR A 238      81.704  47.427  51.435  1.00  0.00            
ATOM   3294  OG1 THR A 238      81.601  49.117  50.465  1.00  0.00           O
ATOM   3295  HG1 THR A 238      82.313  48.855  49.814  1.00  0.00            
ATOM   3296  CG2 THR A 238      80.396  47.087  49.855  1.00  0.00           C
ATOM   3297 HG21 THR A 238      81.126  46.852  49.213  1.00  0.00            
ATOM   3298 HG22 THR A 238      80.001  46.249  50.232  1.00  0.00            
ATOM   3299 HG23 THR A 238      79.686  47.604  49.377  1.00  0.00            
ATOM   3300  C   THR A 238      80.346  49.479  52.862  1.00  0.00           C
ATOM   3301  O   THR A 238      81.549  49.599  53.123  1.00  0.00           O
ATOM   3302  N   VAL A 239      79.424  50.315  53.335  1.00  0.00           N
ATOM   3303  HN  VAL A 239      78.476  50.228  53.029  1.00  0.00            
ATOM   3304  CA  VAL A 239      79.780  51.362  54.299  1.00  0.00           C
ATOM   3305  HA  VAL A 239      80.579  51.801  53.888  1.00  0.00            
ATOM   3306  CB  VAL A 239      78.646  52.388  54.474  1.00  0.00           C
ATOM   3307  HB  VAL A 239      77.837  51.925  54.835  1.00  0.00            
ATOM   3308  CG1 VAL A 239      79.063  53.469  55.459  1.00  0.00           C
ATOM   3309 HG11 VAL A 239      78.319  54.129  55.564  1.00  0.00            
ATOM   3310 HG12 VAL A 239      79.267  53.052  56.345  1.00  0.00            
ATOM   3311 HG13 VAL A 239      79.877  53.937  55.116  1.00  0.00            
ATOM   3312  CG2 VAL A 239      78.279  53.011  53.135  1.00  0.00           C
ATOM   3313 HG21 VAL A 239      77.542  53.674  53.267  1.00  0.00            
ATOM   3314 HG22 VAL A 239      79.079  53.473  52.752  1.00  0.00            
ATOM   3315 HG23 VAL A 239      77.975  52.295  52.506  1.00  0.00            
ATOM   3316  C   VAL A 239      80.139  50.762  55.669  1.00  0.00           C
ATOM   3317  O   VAL A 239      81.134  51.140  56.273  1.00  0.00           O
ATOM   3318  N   GLY A 240      79.323  49.818  56.132  1.00  0.00           N
ATOM   3319  HN  GLY A 240      78.478  49.634  55.630  1.00  0.00            
ATOM   3320  CA  GLY A 240      79.598  49.035  57.339  1.00  0.00           C
ATOM   3321  HA1 GLY A 240      80.354  48.417  57.123  1.00  0.00            
ATOM   3322  HA2 GLY A 240      78.776  48.500  57.536  1.00  0.00            
ATOM   3323  C   GLY A 240      79.964  49.843  58.573  1.00  0.00           C
ATOM   3324  O   GLY A 240      81.087  49.736  59.080  1.00  0.00           O
ATOM   3325  N   PHE A 241      79.011  50.633  59.066  1.00  0.00           N
ATOM   3326  HN  PHE A 241      78.124  50.665  58.605  1.00  0.00            
ATOM   3327  CA  PHE A 241      79.219  51.455  60.259  1.00  0.00           C
ATOM   3328  HA  PHE A 241      80.003  52.027  60.019  1.00  0.00            
ATOM   3329  CB  PHE A 241      77.983  52.297  60.568  1.00  0.00           C
ATOM   3330  HB1 PHE A 241      77.167  51.743  60.401  1.00  0.00            
ATOM   3331  HB2 PHE A 241      78.011  52.567  61.530  1.00  0.00            
ATOM   3332  CG  PHE A 241      77.870  53.543  59.743  1.00  0.00           C
ATOM   3333  CD1 PHE A 241      78.963  54.366  59.549  1.00  0.00           C
ATOM   3334  HD1 PHE A 241      79.842  54.129  59.963  1.00  0.00            
ATOM   3335  CE1 PHE A 241      78.851  55.514  58.788  1.00  0.00           C
ATOM   3336  HE1 PHE A 241      79.651  56.096  58.644  1.00  0.00            
ATOM   3337  CZ  PHE A 241      77.635  55.861  58.225  1.00  0.00           C
ATOM   3338  HZ  PHE A 241      77.559  56.686  57.665  1.00  0.00            
ATOM   3339  CD2 PHE A 241      76.647  53.914  59.192  1.00  0.00           C
ATOM   3340  HD2 PHE A 241      75.843  53.339  59.344  1.00  0.00            
ATOM   3341  CE2 PHE A 241      76.528  55.065  58.438  1.00  0.00           C
ATOM   3342  HE2 PHE A 241      75.643  55.321  58.048  1.00  0.00            
ATOM   3343  C   PHE A 241      79.531  50.609  61.489  1.00  0.00           C
ATOM   3344  O   PHE A 241      80.444  50.927  62.255  1.00  0.00           O
ATOM   3345  N   GLY A 242      78.743  49.557  61.694  1.00  0.00           N
ATOM   3346  HN  GLY A 242      78.002  49.367  61.050  1.00  0.00            
ATOM   3347  CA  GLY A 242      78.940  48.673  62.842  1.00  0.00           C
ATOM   3348  HA1 GLY A 242      79.864  48.841  63.187  1.00  0.00            
ATOM   3349  HA2 GLY A 242      78.876  47.734  62.504  1.00  0.00            
ATOM   3350  C   GLY A 242      77.942  48.861  63.981  1.00  0.00           C
ATOM   3351  O   GLY A 242      77.903  48.057  64.918  1.00  0.00           O
ATOM   3352  N   ASP A 243      77.141  49.922  63.914  1.00  0.00           N
ATOM   3353  HN  ASP A 243      77.272  50.588  63.180  1.00  0.00            
ATOM   3354  CA  ASP A 243      76.073  50.134  64.892  1.00  0.00           C
ATOM   3355  HA  ASP A 243      76.551  50.116  65.770  1.00  0.00            
ATOM   3356  CB  ASP A 243      75.390  51.506  64.692  1.00  0.00           C
ATOM   3357  HB1 ASP A 243      74.502  51.490  65.151  1.00  0.00            
ATOM   3358  HB2 ASP A 243      75.965  52.212  65.104  1.00  0.00            
ATOM   3359  CG  ASP A 243      75.165  51.867  63.218  1.00  0.00           C
ATOM   3360  OD1 ASP A 243      75.294  50.985  62.339  1.00  0.00           O
ATOM   3361  OD2 ASP A 243      74.831  53.043  62.941  1.00  0.00           O
ATOM   3362  C   ASP A 243      75.037  48.999  64.875  1.00  0.00           C
ATOM   3363  O   ASP A 243      74.346  48.748  65.867  1.00  0.00           O
ATOM   3364  N   TYR A 244      74.903  48.342  63.731  1.00  0.00           N
ATOM   3365  HN  TYR A 244      75.410  48.659  62.929  1.00  0.00            
ATOM   3366  CA  TYR A 244      74.044  47.177  63.603  1.00  0.00           C
ATOM   3367  HA  TYR A 244      73.823  46.891  64.536  1.00  0.00            
ATOM   3368  CB  TYR A 244      72.768  47.548  62.836  1.00  0.00           C
ATOM   3369  HB1 TYR A 244      73.030  47.990  61.978  1.00  0.00            
ATOM   3370  HB2 TYR A 244      72.261  46.709  62.638  1.00  0.00            
ATOM   3371  CG  TYR A 244      71.842  48.487  63.580  1.00  0.00           C
ATOM   3372  CD1 TYR A 244      70.693  48.017  64.203  1.00  0.00           C
ATOM   3373  HD1 TYR A 244      70.469  47.044  64.149  1.00  0.00            
ATOM   3374  CE1 TYR A 244      69.853  48.869  64.897  1.00  0.00           C
ATOM   3375  HE1 TYR A 244      69.030  48.514  65.341  1.00  0.00            
ATOM   3376  CZ  TYR A 244      70.160  50.214  64.972  1.00  0.00           C
ATOM   3377  OH  TYR A 244      69.339  51.076  65.658  1.00  0.00           O
ATOM   3378  HH  TYR A 244      69.712  52.002  65.608  1.00  0.00            
ATOM   3379  CD2 TYR A 244      72.121  49.845  63.662  1.00  0.00           C
ATOM   3380  HD2 TYR A 244      72.938  50.206  63.213  1.00  0.00            
ATOM   3381  CE2 TYR A 244      71.288  50.709  64.355  1.00  0.00           C
ATOM   3382  HE2 TYR A 244      71.504  51.684  64.407  1.00  0.00            
ATOM   3383  C   TYR A 244      74.789  46.066  62.855  1.00  0.00           C
ATOM   3384  O   TYR A 244      75.416  46.318  61.828  1.00  0.00           O
ATOM   3385  N   VAL A 245      74.694  44.841  63.360  1.00  0.00           N
ATOM   3386  HN  VAL A 245      74.124  44.695  64.168  1.00  0.00            
ATOM   3387  CA  VAL A 245      75.389  43.708  62.779  1.00  0.00           C
ATOM   3388  HA  VAL A 245      75.507  43.899  61.805  1.00  0.00            
ATOM   3389  CB  VAL A 245      76.757  43.517  63.457  1.00  0.00           C
ATOM   3390  HB  VAL A 245      76.601  43.178  64.385  1.00  0.00            
ATOM   3391  CG1 VAL A 245      77.600  42.487  62.717  1.00  0.00           C
ATOM   3392 HG11 VAL A 245      78.481  42.384  63.179  1.00  0.00            
ATOM   3393 HG12 VAL A 245      77.122  41.608  62.710  1.00  0.00            
ATOM   3394 HG13 VAL A 245      77.750  42.793  61.777  1.00  0.00            
ATOM   3395  CG2 VAL A 245      77.506  44.842  63.546  1.00  0.00           C
ATOM   3396 HG21 VAL A 245      78.391  44.696  63.989  1.00  0.00            
ATOM   3397 HG22 VAL A 245      77.650  45.206  62.626  1.00  0.00            
ATOM   3398 HG23 VAL A 245      76.969  45.493  64.082  1.00  0.00            
ATOM   3399  C   VAL A 245      74.534  42.472  63.021  1.00  0.00           C
ATOM   3400  O   VAL A 245      73.993  42.313  64.110  1.00  0.00           O
ATOM   3401  N   ALA A 246      74.405  41.596  62.027  1.00  0.00           N
ATOM   3402  HN  ALA A 246      74.945  41.714  61.194  1.00  0.00            
ATOM   3403  CA  ALA A 246      73.485  40.464  62.135  1.00  0.00           C
ATOM   3404  HA  ALA A 246      73.060  40.635  63.024  1.00  0.00            
ATOM   3405  CB  ALA A 246      72.499  40.503  60.981  1.00  0.00           C
ATOM   3406  HB1 ALA A 246      71.870  39.729  61.054  1.00  0.00            
ATOM   3407  HB2 ALA A 246      71.981  41.358  61.014  1.00  0.00            
ATOM   3408  HB3 ALA A 246      72.997  40.447  60.115  1.00  0.00            
ATOM   3409  C   ALA A 246      74.115  39.066  62.217  1.00  0.00           C
ATOM   3410  O   ALA A 246      73.605  38.206  62.948  1.00  0.00           O
ATOM   3411  N   GLY A 247      75.179  38.822  61.454  1.00  0.00           N
ATOM   3412  HN  GLY A 247      75.678  39.589  61.049  1.00  0.00            
ATOM   3413  CA  GLY A 247      75.635  37.451  61.195  1.00  0.00           C
ATOM   3414  HA1 GLY A 247      75.884  37.411  60.227  1.00  0.00            
ATOM   3415  HA2 GLY A 247      74.851  36.853  61.363  1.00  0.00            
ATOM   3416  C   GLY A 247      76.811  36.939  62.013  1.00  0.00           C
ATOM   3417  O   GLY A 247      77.328  35.858  61.738  1.00  0.00           O
ATOM   3418  N   ALA A 248      77.223  37.696  63.026  1.00  0.00           N
ATOM   3419  HN  ALA A 248      76.676  38.489  63.294  1.00  0.00            
ATOM   3420  CA  ALA A 248      78.455  37.401  63.760  1.00  0.00           C
ATOM   3421  HA  ALA A 248      79.133  37.315  63.030  1.00  0.00            
ATOM   3422  CB  ALA A 248      78.793  38.550  64.703  1.00  0.00           C
ATOM   3423  HB1 ALA A 248      79.635  38.338  65.198  1.00  0.00            
ATOM   3424  HB2 ALA A 248      78.920  39.389  64.174  1.00  0.00            
ATOM   3425  HB3 ALA A 248      78.046  38.677  65.355  1.00  0.00            
ATOM   3426  C   ALA A 248      78.440  36.072  64.530  1.00  0.00           C
ATOM   3427  O   ALA A 248      79.470  35.403  64.624  1.00  0.00           O
ATOM   3428  N   ASP A 249      77.282  35.704  65.083  1.00  0.00           N
ATOM   3429  HN  ASP A 249      76.480  36.290  64.962  1.00  0.00            
ATOM   3430  CA  ASP A 249      77.147  34.466  65.864  1.00  0.00           C
ATOM   3431  HA  ASP A 249      77.962  33.928  65.649  1.00  0.00            
ATOM   3432  CB  ASP A 249      77.100  34.791  67.368  1.00  0.00           C
ATOM   3433  HB1 ASP A 249      76.779  35.731  67.483  1.00  0.00            
ATOM   3434  HB2 ASP A 249      76.460  34.163  67.812  1.00  0.00            
ATOM   3435  CG  ASP A 249      78.465  34.657  68.051  1.00  0.00           C
ATOM   3436  OD1 ASP A 249      79.509  34.741  67.367  1.00  0.00           O
ATOM   3437  OD2 ASP A 249      78.497  34.471  69.286  1.00  0.00           O
ATOM   3438  C   ASP A 249      75.898  33.670  65.447  1.00  0.00           C
ATOM   3439  O   ASP A 249      74.896  34.252  65.022  1.00  0.00           O
ATOM   3440  N   PRO A 250      75.955  32.330  65.578  1.00  0.00           N
ATOM   3441  CD  PRO A 250      77.014  31.572  66.272  1.00  0.00           C
ATOM   3442  HD1 PRO A 250      77.062  31.842  67.234  1.00  0.00            
ATOM   3443  HD2 PRO A 250      77.899  31.733  65.836  1.00  0.00            
ATOM   3444  CA  PRO A 250      74.862  31.461  65.157  1.00  0.00           C
ATOM   3445  HA  PRO A 250      74.474  31.783  64.293  1.00  0.00            
ATOM   3446  CB  PRO A 250      75.519  30.083  65.094  1.00  0.00           C
ATOM   3447  HB1 PRO A 250      74.861  29.361  65.308  1.00  0.00            
ATOM   3448  HB2 PRO A 250      75.917  29.915  64.192  1.00  0.00            
ATOM   3449  CG  PRO A 250      76.592  30.130  66.132  1.00  0.00           C
ATOM   3450  HG1 PRO A 250      77.368  29.569  65.844  1.00  0.00            
ATOM   3451  HG2 PRO A 250      76.238  29.787  67.002  1.00  0.00            
ATOM   3452  C   PRO A 250      73.731  31.456  66.177  1.00  0.00           C
ATOM   3453  O   PRO A 250      73.961  31.721  67.358  1.00  0.00           O
ATOM   3454  N   ARG A 251      72.517  31.164  65.722  1.00  0.00           N
ATOM   3455  HN  ARG A 251      72.398  30.939  64.755  1.00  0.00            
ATOM   3456  CA  ARG A 251      71.359  31.165  66.600  1.00  0.00           C
ATOM   3457  HA  ARG A 251      71.697  31.504  67.478  1.00  0.00            
ATOM   3458  CB  ARG A 251      70.271  32.086  66.047  1.00  0.00           C
ATOM   3459  HB1 ARG A 251      70.674  32.986  65.878  1.00  0.00            
ATOM   3460  HB2 ARG A 251      69.939  31.702  65.185  1.00  0.00            
ATOM   3461  CG  ARG A 251      69.081  32.261  66.985  1.00  0.00           C
ATOM   3462  HG1 ARG A 251      69.102  31.537  67.674  1.00  0.00            
ATOM   3463  HG2 ARG A 251      68.236  32.192  66.454  1.00  0.00            
ATOM   3464  CD  ARG A 251      69.115  33.615  67.688  1.00  0.00           C
ATOM   3465  HD1 ARG A 251      70.044  33.813  68.002  1.00  0.00            
ATOM   3466  HD2 ARG A 251      68.493  33.608  68.471  1.00  0.00            
ATOM   3467  NE  ARG A 251      68.703  34.691  66.793  1.00  0.00           N
ATOM   3468  HE  ARG A 251      69.418  35.246  66.368  1.00  0.00            
ATOM   3469  CZ  ARG A 251      67.437  34.980  66.506  1.00  0.00           C
ATOM   3470  NH1 ARG A 251      66.445  34.280  67.053  1.00  0.00           N
ATOM   3471 HH11 ARG A 251      65.495  34.504  66.834  1.00  0.00            
ATOM   3472 HH12 ARG A 251      66.650  33.530  67.682  1.00  0.00            
ATOM   3473  NH2 ARG A 251      67.159  35.972  65.673  1.00  0.00           N
ATOM   3474 HH21 ARG A 251      66.208  36.192  65.458  1.00  0.00            
ATOM   3475 HH22 ARG A 251      67.901  36.501  65.260  1.00  0.00            
ATOM   3476  C   ARG A 251      70.805  29.759  66.772  1.00  0.00           C
ATOM   3477  O   ARG A 251      70.338  29.147  65.812  1.00  0.00           O
ATOM   3478  N   GLN A 252      70.874  29.250  67.999  1.00  0.00           N
ATOM   3479  HN  GLN A 252      71.397  29.735  68.700  1.00  0.00            
ATOM   3480  CA  GLN A 252      70.205  28.001  68.345  1.00  0.00           C
ATOM   3481  HA  GLN A 252      70.554  27.311  67.711  1.00  0.00            
ATOM   3482  CB  GLN A 252      70.553  27.576  69.775  1.00  0.00           C
ATOM   3483  HB1 GLN A 252      70.427  26.586  69.845  1.00  0.00            
ATOM   3484  HB2 GLN A 252      71.512  27.803  69.943  1.00  0.00            
ATOM   3485  CG  GLN A 252      69.720  28.231  70.867  1.00  0.00           C
ATOM   3486  HG1 GLN A 252      68.756  28.013  70.712  1.00  0.00            
ATOM   3487  HG2 GLN A 252      69.849  29.222  70.821  1.00  0.00            
ATOM   3488  CD  GLN A 252      70.110  27.753  72.253  1.00  0.00           C
ATOM   3489  OE1 GLN A 252      71.292  27.695  72.586  1.00  0.00           O
ATOM   3490  NE2 GLN A 252      69.118  27.401  73.065  1.00  0.00           N
ATOM   3491 HE21 GLN A 252      68.170  27.459  72.751  1.00  0.00            
ATOM   3492 HE22 GLN A 252      69.319  27.079  73.990  1.00  0.00            
ATOM   3493  C   GLN A 252      68.690  28.160  68.165  1.00  0.00           C
ATOM   3494  O   GLN A 252      68.127  29.215  68.465  1.00  0.00           O
ATOM   3495  N   ASP A 253      68.057  27.115  67.633  1.00  0.00           N
ATOM   3496  HN  ASP A 253      68.586  26.290  67.434  1.00  0.00            
ATOM   3497  CA  ASP A 253      66.618  27.113  67.324  1.00  0.00           C
ATOM   3498  HA  ASP A 253      66.364  26.146  67.353  1.00  0.00            
ATOM   3499  CB  ASP A 253      65.823  27.894  68.377  1.00  0.00           C
ATOM   3500  HB1 ASP A 253      65.946  28.873  68.214  1.00  0.00            
ATOM   3501  HB2 ASP A 253      64.855  27.661  68.289  1.00  0.00            
ATOM   3502  CG  ASP A 253      66.268  27.581  69.798  1.00  0.00           C
ATOM   3503  OD1 ASP A 253      66.489  28.527  70.584  1.00  0.00           O
ATOM   3504  OD2 ASP A 253      66.416  26.385  70.120  1.00  0.00           O
ATOM   3505  C   ASP A 253      66.323  27.659  65.922  1.00  0.00           C
ATOM   3506  O   ASP A 253      65.163  27.743  65.512  1.00  0.00           O
ATOM   3507  N   SER A 254      67.376  28.049  65.209  1.00  0.00           N
ATOM   3508  HN  SER A 254      68.261  28.125  65.669  1.00  0.00            
ATOM   3509  CA  SER A 254      67.302  28.371  63.786  1.00  0.00           C
ATOM   3510  HA  SER A 254      66.691  27.698  63.368  1.00  0.00            
ATOM   3511  CB  SER A 254      66.732  29.770  63.585  1.00  0.00           C
ATOM   3512  HB1 SER A 254      66.871  30.075  62.643  1.00  0.00            
ATOM   3513  HB2 SER A 254      67.162  30.419  64.212  1.00  0.00            
ATOM   3514  OG  SER A 254      65.338  29.787  63.840  1.00  0.00           O
ATOM   3515  HG1 SER A 254      65.167  29.486  64.778  1.00  0.00            
ATOM   3516  C   SER A 254      68.708  28.296  63.186  1.00  0.00           C
ATOM   3517  O   SER A 254      69.428  29.299  63.174  1.00  0.00           O
ATOM   3518  N   PRO A 255      69.109  27.101  62.714  1.00  0.00           N
ATOM   3519  CD  PRO A 255      68.265  25.892  62.634  1.00  0.00           C
ATOM   3520  HD1 PRO A 255      67.414  26.089  62.148  1.00  0.00            
ATOM   3521  HD2 PRO A 255      68.054  25.549  63.549  1.00  0.00            
ATOM   3522  CA  PRO A 255      70.480  26.853  62.242  1.00  0.00           C
ATOM   3523  HA  PRO A 255      71.128  27.231  62.903  1.00  0.00            
ATOM   3524  CB  PRO A 255      70.526  25.327  62.078  1.00  0.00           C
ATOM   3525  HB1 PRO A 255      71.076  25.066  61.285  1.00  0.00            
ATOM   3526  HB2 PRO A 255      70.894  24.888  62.898  1.00  0.00            
ATOM   3527  CG  PRO A 255      69.110  24.916  61.872  1.00  0.00           C
ATOM   3528  HG1 PRO A 255      68.968  23.989  62.219  1.00  0.00            
ATOM   3529  HG2 PRO A 255      68.883  24.946  60.899  1.00  0.00            
ATOM   3530  C   PRO A 255      70.809  27.550  60.919  1.00  0.00           C
ATOM   3531  O   PRO A 255      71.898  28.111  60.768  1.00  0.00           O
ATOM   3532  N   ALA A 256      69.869  27.518  59.980  1.00  0.00           N
ATOM   3533  HN  ALA A 256      68.989  27.094  60.192  1.00  0.00            
ATOM   3534  CA  ALA A 256      70.078  28.083  58.645  1.00  0.00           C
ATOM   3535  HA  ALA A 256      70.894  27.615  58.306  1.00  0.00            
ATOM   3536  CB  ALA A 256      68.871  27.779  57.766  1.00  0.00           C
ATOM   3537  HB1 ALA A 256      69.016  28.166  56.855  1.00  0.00            
ATOM   3538  HB2 ALA A 256      68.753  26.789  57.693  1.00  0.00            
ATOM   3539  HB3 ALA A 256      68.052  28.183  58.173  1.00  0.00            
ATOM   3540  C   ALA A 256      70.372  29.595  58.655  1.00  0.00           C
ATOM   3541  O   ALA A 256      70.990  30.120  57.722  1.00  0.00           O
ATOM   3542  N   TYR A 257      69.932  30.284  59.707  1.00  0.00           N
ATOM   3543  HN  TYR A 257      69.461  29.793  60.440  1.00  0.00            
ATOM   3544  CA  TYR A 257      70.113  31.743  59.833  1.00  0.00           C
ATOM   3545  HA  TYR A 257      69.513  32.119  59.127  1.00  0.00            
ATOM   3546  CB  TYR A 257      69.676  32.226  61.231  1.00  0.00           C
ATOM   3547  HB1 TYR A 257      68.721  31.963  61.369  1.00  0.00            
ATOM   3548  HB2 TYR A 257      70.248  31.770  61.913  1.00  0.00            
ATOM   3549  CG  TYR A 257      69.783  33.730  61.464  1.00  0.00           C
ATOM   3550  CD1 TYR A 257      68.767  34.587  61.058  1.00  0.00           C
ATOM   3551  HD1 TYR A 257      67.962  34.210  60.599  1.00  0.00            
ATOM   3552  CE1 TYR A 257      68.847  35.953  61.276  1.00  0.00           C
ATOM   3553  HE1 TYR A 257      68.108  36.553  60.969  1.00  0.00            
ATOM   3554  CZ  TYR A 257      69.949  36.485  61.918  1.00  0.00           C
ATOM   3555  OH  TYR A 257      70.015  37.848  62.121  1.00  0.00           O
ATOM   3556  HH  TYR A 257      70.867  38.074  62.594  1.00  0.00            
ATOM   3557  CD2 TYR A 257      70.883  34.287  62.121  1.00  0.00           C
ATOM   3558  HD2 TYR A 257      71.620  33.690  62.437  1.00  0.00            
ATOM   3559  CE2 TYR A 257      70.971  35.658  62.344  1.00  0.00           C
ATOM   3560  HE2 TYR A 257      71.768  36.042  62.809  1.00  0.00            
ATOM   3561  C   TYR A 257      71.543  32.211  59.516  1.00  0.00           C
ATOM   3562  O   TYR A 257      71.740  33.024  58.602  1.00  0.00           O
ATOM   3563  N   GLN A 258      72.529  31.690  60.250  1.00  0.00           N
ATOM   3564  HN  GLN A 258      72.326  30.920  60.854  1.00  0.00            
ATOM   3565  CA  GLN A 258      73.906  32.211  60.200  1.00  0.00           C
ATOM   3566  HA  GLN A 258      73.778  33.176  60.429  1.00  0.00            
ATOM   3567  CB  GLN A 258      74.803  31.501  61.228  1.00  0.00           C
ATOM   3568  HB1 GLN A 258      74.495  31.748  62.147  1.00  0.00            
ATOM   3569  HB2 GLN A 258      74.714  30.513  61.101  1.00  0.00            
ATOM   3570  CG  GLN A 258      76.281  31.875  61.097  1.00  0.00           C
ATOM   3571  HG1 GLN A 258      76.360  32.663  60.487  1.00  0.00            
ATOM   3572  HG2 GLN A 258      76.775  31.099  60.705  1.00  0.00            
ATOM   3573  CD  GLN A 258      76.926  32.231  62.423  1.00  0.00           C
ATOM   3574  OE1 GLN A 258      77.330  31.358  63.183  1.00  0.00           O
ATOM   3575  NE2 GLN A 258      77.049  33.525  62.690  1.00  0.00           N
ATOM   3576 HE21 GLN A 258      76.724  34.204  62.032  1.00  0.00            
ATOM   3577 HE22 GLN A 258      77.467  33.821  63.549  1.00  0.00            
ATOM   3578  C   GLN A 258      74.559  32.135  58.812  1.00  0.00           C
ATOM   3579  O   GLN A 258      75.237  33.080  58.390  1.00  0.00           O
ATOM   3580  N   PRO A 259      74.395  30.996  58.114  1.00  0.00           N
ATOM   3581  CD  PRO A 259      73.892  29.700  58.606  1.00  0.00           C
ATOM   3582  HD1 PRO A 259      72.963  29.796  58.962  1.00  0.00            
ATOM   3583  HD2 PRO A 259      74.489  29.341  59.324  1.00  0.00            
ATOM   3584  CA  PRO A 259      74.942  30.911  56.755  1.00  0.00           C
ATOM   3585  HA  PRO A 259      75.859  31.310  56.731  1.00  0.00            
ATOM   3586  CB  PRO A 259      74.896  29.409  56.434  1.00  0.00           C
ATOM   3587  HB1 PRO A 259      74.588  29.253  55.495  1.00  0.00            
ATOM   3588  HB2 PRO A 259      75.793  28.987  56.565  1.00  0.00            
ATOM   3589  CG  PRO A 259      73.918  28.821  57.390  1.00  0.00           C
ATOM   3590  HG1 PRO A 259      74.203  27.896  57.640  1.00  0.00            
ATOM   3591  HG2 PRO A 259      73.011  28.788  56.970  1.00  0.00            
ATOM   3592  C   PRO A 259      74.107  31.706  55.754  1.00  0.00           C
ATOM   3593  O   PRO A 259      74.657  32.422  54.913  1.00  0.00           O
ATOM   3594  N   LEU A 260      72.788  31.613  55.879  1.00  0.00           N
ATOM   3595  HN  LEU A 260      72.400  31.080  56.631  1.00  0.00            
ATOM   3596  CA  LEU A 260      71.901  32.275  54.937  1.00  0.00           C
ATOM   3597  HA  LEU A 260      72.017  31.785  54.073  1.00  0.00            
ATOM   3598  CB  LEU A 260      70.448  32.183  55.396  1.00  0.00           C
ATOM   3599  HB1 LEU A 260      70.198  31.217  55.460  1.00  0.00            
ATOM   3600  HB2 LEU A 260      70.375  32.606  56.299  1.00  0.00            
ATOM   3601  CG  LEU A 260      69.464  32.881  54.448  1.00  0.00           C
ATOM   3602  HG  LEU A 260      69.795  33.813  54.297  1.00  0.00            
ATOM   3603  CD1 LEU A 260      69.408  32.169  53.100  1.00  0.00           C
ATOM   3604 HD11 LEU A 260      68.762  32.641  52.500  1.00  0.00            
ATOM   3605 HD12 LEU A 260      70.316  32.175  52.682  1.00  0.00            
ATOM   3606 HD13 LEU A 260      69.109  31.224  53.234  1.00  0.00            
ATOM   3607  CD2 LEU A 260      68.075  32.992  55.059  1.00  0.00           C
ATOM   3608 HD21 LEU A 260      67.463  33.451  54.415  1.00  0.00            
ATOM   3609 HD22 LEU A 260      67.724  32.077  55.258  1.00  0.00            
ATOM   3610 HD23 LEU A 260      68.125  33.521  55.906  1.00  0.00            
ATOM   3611  C   LEU A 260      72.300  33.736  54.783  1.00  0.00           C
ATOM   3612  O   LEU A 260      72.315  34.268  53.675  1.00  0.00           O
ATOM   3613  N   VAL A 261      72.640  34.370  55.900  1.00  0.00           N
ATOM   3614  HN  VAL A 261      72.558  33.893  56.775  1.00  0.00            
ATOM   3615  CA  VAL A 261      73.131  35.748  55.884  1.00  0.00           C
ATOM   3616  HA  VAL A 261      72.395  36.236  55.414  1.00  0.00            
ATOM   3617  CB  VAL A 261      73.347  36.302  57.310  1.00  0.00           C
ATOM   3618  HB  VAL A 261      73.972  35.699  57.805  1.00  0.00            
ATOM   3619  CG1 VAL A 261      73.982  37.693  57.260  1.00  0.00           C
ATOM   3620 HG11 VAL A 261      74.113  38.033  58.191  1.00  0.00            
ATOM   3621 HG12 VAL A 261      74.867  37.639  56.797  1.00  0.00            
ATOM   3622 HG13 VAL A 261      73.381  38.316  56.759  1.00  0.00            
ATOM   3623  CG2 VAL A 261      72.026  36.336  58.071  1.00  0.00           C
ATOM   3624 HG21 VAL A 261      72.180  36.696  58.991  1.00  0.00            
ATOM   3625 HG22 VAL A 261      71.378  36.924  57.587  1.00  0.00            
ATOM   3626 HG23 VAL A 261      71.654  35.410  58.134  1.00  0.00            
ATOM   3627  C   VAL A 261      74.436  35.889  55.100  1.00  0.00           C
ATOM   3628  O   VAL A 261      74.597  36.824  54.318  1.00  0.00           O
ATOM   3629  N   TRP A 262      75.370  34.967  55.306  1.00  0.00           N
ATOM   3630  HN  TRP A 262      75.222  34.252  55.989  1.00  0.00            
ATOM   3631  CA  TRP A 262      76.609  34.994  54.540  1.00  0.00           C
ATOM   3632  HA  TRP A 262      77.036  35.873  54.751  1.00  0.00            
ATOM   3633  CB  TRP A 262      77.535  33.854  54.955  1.00  0.00           C
ATOM   3634  HB1 TRP A 262      77.083  32.983  54.764  1.00  0.00            
ATOM   3635  HB2 TRP A 262      78.381  33.914  54.425  1.00  0.00            
ATOM   3636  CG  TRP A 262      77.905  33.859  56.387  1.00  0.00           C
ATOM   3637  CD1 TRP A 262      77.821  34.906  57.254  1.00  0.00           C
ATOM   3638  HD1 TRP A 262      77.481  35.817  57.021  1.00  0.00            
ATOM   3639  NE1 TRP A 262      78.272  34.528  58.495  1.00  0.00           N
ATOM   3640  HE1 TRP A 262      78.293  35.110  59.308  1.00  0.00            
ATOM   3641  CE2 TRP A 262      78.688  33.224  58.438  1.00  0.00           C
ATOM   3642  CD2 TRP A 262      78.475  32.772  57.120  1.00  0.00           C
ATOM   3643  CE3 TRP A 262      78.825  31.457  56.792  1.00  0.00           C
ATOM   3644  HE3 TRP A 262      78.693  31.111  55.863  1.00  0.00            
ATOM   3645  CZ3 TRP A 262      79.357  30.645  57.778  1.00  0.00           C
ATOM   3646  HZ3 TRP A 262      79.608  29.702  57.557  1.00  0.00            
ATOM   3647  CZ2 TRP A 262      79.224  32.407  59.428  1.00  0.00           C
ATOM   3648  HZ2 TRP A 262      79.366  32.744  60.359  1.00  0.00            
ATOM   3649  CH2 TRP A 262      79.550  31.122  59.080  1.00  0.00           C
ATOM   3650  HH2 TRP A 262      79.935  30.511  59.772  1.00  0.00            
ATOM   3651  C   TRP A 262      76.298  34.876  53.050  1.00  0.00           C
ATOM   3652  O   TRP A 262      76.831  35.625  52.231  1.00  0.00           O
ATOM   3653  N   PHE A 263      75.443  33.917  52.708  1.00  0.00           N
ATOM   3654  HN  PHE A 263      75.094  33.306  53.418  1.00  0.00            
ATOM   3655  CA  PHE A 263      74.997  33.725  51.334  1.00  0.00           C
ATOM   3656  HA  PHE A 263      75.808  33.517  50.788  1.00  0.00            
ATOM   3657  CB  PHE A 263      73.991  32.569  51.279  1.00  0.00           C
ATOM   3658  HB1 PHE A 263      74.367  31.793  51.785  1.00  0.00            
ATOM   3659  HB2 PHE A 263      73.138  32.866  51.709  1.00  0.00            
ATOM   3660  CG  PHE A 263      73.666  32.098  49.888  1.00  0.00           C
ATOM   3661  CD1 PHE A 263      74.669  31.907  48.949  1.00  0.00           C
ATOM   3662  HD1 PHE A 263      75.620  32.092  49.197  1.00  0.00            
ATOM   3663  CE1 PHE A 263      74.368  31.463  47.671  1.00  0.00           C
ATOM   3664  HE1 PHE A 263      75.098  31.346  46.998  1.00  0.00            
ATOM   3665  CZ  PHE A 263      73.058  31.181  47.325  1.00  0.00           C
ATOM   3666  HZ  PHE A 263      72.841  30.857  46.404  1.00  0.00            
ATOM   3667  CD2 PHE A 263      72.354  31.799  49.531  1.00  0.00           C
ATOM   3668  HD2 PHE A 263      71.622  31.911  50.203  1.00  0.00            
ATOM   3669  CE2 PHE A 263      72.049  31.349  48.257  1.00  0.00           C
ATOM   3670  HE2 PHE A 263      71.101  31.146  48.011  1.00  0.00            
ATOM   3671  C   PHE A 263      74.345  35.000  50.831  1.00  0.00           C
ATOM   3672  O   PHE A 263      74.638  35.474  49.734  1.00  0.00           O
ATOM   3673  N   TRP A 264      73.480  35.572  51.659  1.00  0.00           N
ATOM   3674  HN  TRP A 264      73.318  35.163  52.557  1.00  0.00            
ATOM   3675  CA  TRP A 264      72.767  36.775  51.288  1.00  0.00           C
ATOM   3676  HA  TRP A 264      72.259  36.521  50.465  1.00  0.00            
ATOM   3677  CB  TRP A 264      71.816  37.208  52.404  1.00  0.00           C
ATOM   3678  HB1 TRP A 264      70.989  36.646  52.381  1.00  0.00            
ATOM   3679  HB2 TRP A 264      72.266  37.104  53.291  1.00  0.00            
ATOM   3680  CG  TRP A 264      71.418  38.618  52.253  1.00  0.00           C
ATOM   3681  CD1 TRP A 264      70.652  39.138  51.265  1.00  0.00           C
ATOM   3682  HD1 TRP A 264      70.233  38.609  50.528  1.00  0.00            
ATOM   3683  NE1 TRP A 264      70.535  40.489  51.421  1.00  0.00           N
ATOM   3684  HE1 TRP A 264      70.018  41.101  50.822  1.00  0.00            
ATOM   3685  CE2 TRP A 264      71.240  40.869  52.530  1.00  0.00           C
ATOM   3686  CD2 TRP A 264      71.822  39.716  53.070  1.00  0.00           C
ATOM   3687  CE3 TRP A 264      72.605  39.834  54.219  1.00  0.00           C
ATOM   3688  HE3 TRP A 264      73.042  39.031  54.625  1.00  0.00            
ATOM   3689  CZ3 TRP A 264      72.762  41.083  54.781  1.00  0.00           C
ATOM   3690  HZ3 TRP A 264      73.317  41.183  55.607  1.00  0.00            
ATOM   3691  CZ2 TRP A 264      71.402  42.120  53.096  1.00  0.00           C
ATOM   3692  HZ2 TRP A 264      70.975  42.930  52.694  1.00  0.00            
ATOM   3693  CH2 TRP A 264      72.162  42.209  54.219  1.00  0.00           C
ATOM   3694  HH2 TRP A 264      72.294  43.101  54.651  1.00  0.00            
ATOM   3695  C   TRP A 264      73.732  37.908  50.979  1.00  0.00           C
ATOM   3696  O   TRP A 264      73.597  38.599  49.967  1.00  0.00           O
ATOM   3697  N   ILE A 265      74.717  38.088  51.846  1.00  0.00           N
ATOM   3698  HN  ILE A 265      74.820  37.461  52.618  1.00  0.00            
ATOM   3699  CA  ILE A 265      75.643  39.185  51.683  1.00  0.00           C
ATOM   3700  HA  ILE A 265      75.063  39.999  51.709  1.00  0.00            
ATOM   3701  CB  ILE A 265      76.688  39.240  52.810  1.00  0.00           C
ATOM   3702  HB  ILE A 265      77.159  38.360  52.870  1.00  0.00            
ATOM   3703  CG2 ILE A 265      77.729  40.317  52.508  1.00  0.00           C
ATOM   3704 HG21 ILE A 265      78.403  40.345  53.246  1.00  0.00            
ATOM   3705 HG22 ILE A 265      78.188  40.105  51.645  1.00  0.00            
ATOM   3706 HG23 ILE A 265      77.277  41.206  52.435  1.00  0.00            
ATOM   3707  CG1 ILE A 265      75.999  39.514  54.151  1.00  0.00           C
ATOM   3708 HG11 ILE A 265      75.342  38.781  54.328  1.00  0.00            
ATOM   3709 HG12 ILE A 265      75.515  40.387  54.088  1.00  0.00            
ATOM   3710  CD  ILE A 265      76.948  39.587  55.328  1.00  0.00           C
ATOM   3711  HD1 ILE A 265      76.429  39.767  56.164  1.00  0.00            
ATOM   3712  HD2 ILE A 265      77.434  38.718  55.419  1.00  0.00            
ATOM   3713  HD3 ILE A 265      77.607  40.324  55.179  1.00  0.00            
ATOM   3714  C   ILE A 265      76.364  39.047  50.355  1.00  0.00           C
ATOM   3715  O   ILE A 265      76.590  40.038  49.660  1.00  0.00           O
ATOM   3716  N   LEU A 266      76.716  37.814  50.002  1.00  0.00           N
ATOM   3717  HN  LEU A 266      76.482  37.046  50.598  1.00  0.00            
ATOM   3718  CA  LEU A 266      77.435  37.566  48.764  1.00  0.00           C
ATOM   3719  HA  LEU A 266      78.258  38.132  48.822  1.00  0.00            
ATOM   3720  CB  LEU A 266      77.820  36.092  48.638  1.00  0.00           C
ATOM   3721  HB1 LEU A 266      78.408  35.861  49.413  1.00  0.00            
ATOM   3722  HB2 LEU A 266      76.980  35.551  48.684  1.00  0.00            
ATOM   3723  CG  LEU A 266      78.560  35.708  47.353  1.00  0.00           C
ATOM   3724  HG  LEU A 266      77.947  35.853  46.576  1.00  0.00            
ATOM   3725  CD1 LEU A 266      79.780  36.593  47.133  1.00  0.00           C
ATOM   3726 HD11 LEU A 266      80.242  36.320  46.289  1.00  0.00            
ATOM   3727 HD12 LEU A 266      79.491  37.548  47.061  1.00  0.00            
ATOM   3728 HD13 LEU A 266      80.408  36.492  47.905  1.00  0.00            
ATOM   3729  CD2 LEU A 266      78.946  34.234  47.385  1.00  0.00           C
ATOM   3730 HD21 LEU A 266      79.428  33.997  46.541  1.00  0.00            
ATOM   3731 HD22 LEU A 266      79.543  34.063  48.169  1.00  0.00            
ATOM   3732 HD23 LEU A 266      78.121  33.675  47.466  1.00  0.00            
ATOM   3733  C   LEU A 266      76.600  37.988  47.569  1.00  0.00           C
ATOM   3734  O   LEU A 266      77.035  38.806  46.762  1.00  0.00           O
ATOM   3735  N   LEU A 267      75.387  37.454  47.479  1.00  0.00           N
ATOM   3736  HN  LEU A 267      75.087  36.799  48.172  1.00  0.00            
ATOM   3737  CA  LEU A 267      74.486  37.805  46.389  1.00  0.00           C
ATOM   3738  HA  LEU A 267      74.976  37.569  45.550  1.00  0.00            
ATOM   3739  CB  LEU A 267      73.196  36.985  46.471  1.00  0.00           C
ATOM   3740  HB1 LEU A 267      72.695  37.272  47.288  1.00  0.00            
ATOM   3741  HB2 LEU A 267      72.649  37.182  45.658  1.00  0.00            
ATOM   3742  CG  LEU A 267      73.408  35.471  46.548  1.00  0.00           C
ATOM   3743  HG  LEU A 267      73.929  35.282  47.380  1.00  0.00            
ATOM   3744  CD1 LEU A 267      72.087  34.720  46.651  1.00  0.00           C
ATOM   3745 HD11 LEU A 267      72.265  33.737  46.699  1.00  0.00            
ATOM   3746 HD12 LEU A 267      71.601  35.011  47.475  1.00  0.00            
ATOM   3747 HD13 LEU A 267      71.527  34.918  45.846  1.00  0.00            
ATOM   3748  CD2 LEU A 267      74.215  34.971  45.362  1.00  0.00           C
ATOM   3749 HD21 LEU A 267      74.339  33.981  45.436  1.00  0.00            
ATOM   3750 HD22 LEU A 267      73.728  35.183  44.515  1.00  0.00            
ATOM   3751 HD23 LEU A 267      75.109  35.419  45.354  1.00  0.00            
ATOM   3752  C   LEU A 267      74.180  39.311  46.408  1.00  0.00           C
ATOM   3753  O   LEU A 267      74.450  40.020  45.435  1.00  0.00           O
ATOM   3754  N   GLY A 268      73.660  39.803  47.532  1.00  0.00           N
ATOM   3755  HN  GLY A 268      73.506  39.191  48.307  1.00  0.00            
ATOM   3756  CA  GLY A 268      73.310  41.214  47.658  1.00  0.00           C
ATOM   3757  HA1 GLY A 268      73.112  41.397  48.621  1.00  0.00            
ATOM   3758  HA2 GLY A 268      72.488  41.377  47.112  1.00  0.00            
ATOM   3759  C   GLY A 268      74.428  42.126  47.184  1.00  0.00           C
ATOM   3760  O   GLY A 268      74.192  43.089  46.449  1.00  0.00           O
ATOM   3761  N   LEU A 269      75.653  41.825  47.596  1.00  0.00           N
ATOM   3762  HN  LEU A 269      75.794  41.030  48.187  1.00  0.00            
ATOM   3763  CA  LEU A 269      76.793  42.635  47.200  1.00  0.00           C
ATOM   3764  HA  LEU A 269      76.576  43.563  47.504  1.00  0.00            
ATOM   3765  CB  LEU A 269      78.066  42.131  47.875  1.00  0.00           C
ATOM   3766  HB1 LEU A 269      77.996  41.137  47.959  1.00  0.00            
ATOM   3767  HB2 LEU A 269      78.839  42.362  47.285  1.00  0.00            
ATOM   3768  CG  LEU A 269      78.342  42.708  49.267  1.00  0.00           C
ATOM   3769  HG  LEU A 269      77.474  42.795  49.756  1.00  0.00            
ATOM   3770  CD1 LEU A 269      79.241  41.775  50.061  1.00  0.00           C
ATOM   3771 HD11 LEU A 269      79.411  42.166  50.966  1.00  0.00            
ATOM   3772 HD12 LEU A 269      78.794  40.886  50.161  1.00  0.00            
ATOM   3773 HD13 LEU A 269      80.110  41.659  49.579  1.00  0.00            
ATOM   3774  CD2 LEU A 269      78.966  44.093  49.162  1.00  0.00           C
ATOM   3775 HD21 LEU A 269      79.138  44.452  50.080  1.00  0.00            
ATOM   3776 HD22 LEU A 269      79.829  44.033  48.660  1.00  0.00            
ATOM   3777 HD23 LEU A 269      78.341  44.704  48.677  1.00  0.00            
ATOM   3778  C   LEU A 269      76.970  42.626  45.696  1.00  0.00           C
ATOM   3779  O   LEU A 269      77.298  43.645  45.093  1.00  0.00           O
ATOM   3780  N   ALA A 270      76.949  41.991  44.738  1.00  0.00           N
ATOM   3781  HN  ALA A 270      76.761  41.059  45.048  1.00  0.00            
ATOM   3782  CA  ALA A 270      77.065  41.891  43.287  1.00  0.00           C
ATOM   3783  HA  ALA A 270      77.950  42.290  43.049  1.00  0.00            
ATOM   3784  CB  ALA A 270      77.014  40.434  42.856  1.00  0.00           C
ATOM   3785  HB1 ALA A 270      77.094  40.378  41.861  1.00  0.00            
ATOM   3786  HB2 ALA A 270      77.769  39.934  43.280  1.00  0.00            
ATOM   3787  HB3 ALA A 270      76.145  40.032  43.144  1.00  0.00            
ATOM   3788  C   ALA A 270      75.941  42.666  42.614  1.00  0.00           C
ATOM   3789  O   ALA A 270      76.168  43.474  41.702  1.00  0.00           O
ATOM   3790  N   TYR A 271      74.719  42.398  43.058  1.00  0.00           N
ATOM   3791  HN  TYR A 271      74.597  41.706  43.769  1.00  0.00            
ATOM   3792  CA  TYR A 271      73.555  43.089  42.532  1.00  0.00           C
ATOM   3793  HA  TYR A 271      73.522  42.889  41.553  1.00  0.00            
ATOM   3794  CB  TYR A 271      72.283  42.573  43.207  1.00  0.00           C
ATOM   3795  HB1 TYR A 271      72.068  41.670  42.834  1.00  0.00            
ATOM   3796  HB2 TYR A 271      72.452  42.496  44.190  1.00  0.00            
ATOM   3797  CG  TYR A 271      71.076  43.456  43.011  1.00  0.00           C
ATOM   3798  CD1 TYR A 271      70.309  43.378  41.851  1.00  0.00           C
ATOM   3799  HD1 TYR A 271      70.561  42.723  41.139  1.00  0.00            
ATOM   3800  CE1 TYR A 271      69.206  44.191  41.667  1.00  0.00           C
ATOM   3801  HE1 TYR A 271      68.672  44.131  40.824  1.00  0.00            
ATOM   3802  CZ  TYR A 271      68.846  45.088  42.658  1.00  0.00           C
ATOM   3803  OH  TYR A 271      67.736  45.890  42.473  1.00  0.00           O
ATOM   3804  HH  TYR A 271      67.612  46.477  43.273  1.00  0.00            
ATOM   3805  CD2 TYR A 271      70.698  44.370  43.988  1.00  0.00           C
ATOM   3806  HD2 TYR A 271      71.237  44.443  44.827  1.00  0.00            
ATOM   3807  CE2 TYR A 271      69.590  45.179  43.820  1.00  0.00           C
ATOM   3808  HE2 TYR A 271      69.328  45.827  44.535  1.00  0.00            
ATOM   3809  C   TYR A 271      73.711  44.588  42.761  1.00  0.00           C
ATOM   3810  O   TYR A 271      73.384  45.402  41.895  1.00  0.00           O
ATOM   3811  N   PHE A 272      74.228  44.947  43.930  1.00  0.00           N
ATOM   3812  HN  PHE A 272      74.522  44.245  44.579  1.00  0.00            
ATOM   3813  CA  PHE A 272      74.369  46.343  44.272  1.00  0.00           C
ATOM   3814  HA  PHE A 272      73.473  46.724  44.044  1.00  0.00            
ATOM   3815  CB  PHE A 272      74.658  46.530  45.748  1.00  0.00           C
ATOM   3816  HB1 PHE A 272      74.452  45.678  46.230  1.00  0.00            
ATOM   3817  HB2 PHE A 272      75.626  46.753  45.864  1.00  0.00            
ATOM   3818  CG  PHE A 272      73.848  47.623  46.362  1.00  0.00           C
ATOM   3819  CD1 PHE A 272      74.300  48.932  46.318  1.00  0.00           C
ATOM   3820  HD1 PHE A 272      75.187  49.135  45.903  1.00  0.00            
ATOM   3821  CE1 PHE A 272      73.540  49.959  46.841  1.00  0.00           C
ATOM   3822  HE1 PHE A 272      73.885  50.898  46.823  1.00  0.00            
ATOM   3823  CZ  PHE A 272      72.301  49.686  47.390  1.00  0.00           C
ATOM   3824  HZ  PHE A 272      71.746  50.428  47.767  1.00  0.00            
ATOM   3825  CD2 PHE A 272      72.593  47.364  46.893  1.00  0.00           C
ATOM   3826  HD2 PHE A 272      72.239  46.429  46.895  1.00  0.00            
ATOM   3827  CE2 PHE A 272      71.828  48.385  47.418  1.00  0.00           C
ATOM   3828  HE2 PHE A 272      70.933  48.186  47.818  1.00  0.00            
ATOM   3829  C   PHE A 272      75.444  47.032  43.449  1.00  0.00           C
ATOM   3830  O   PHE A 272      75.275  48.176  43.046  1.00  0.00           O
ATOM   3831  N   ALA A 273      76.545  46.335  43.196  1.00  0.00           N
ATOM   3832  HN  ALA A 273      76.632  45.408  43.560  1.00  0.00            
ATOM   3833  CA  ALA A 273      77.631  46.894  42.398  1.00  0.00           C
ATOM   3834  HA  ALA A 273      77.969  47.702  42.880  1.00  0.00            
ATOM   3835  CB  ALA A 273      78.761  45.886  42.256  1.00  0.00           C
ATOM   3836  HB1 ALA A 273      79.496  46.284  41.707  1.00  0.00            
ATOM   3837  HB2 ALA A 273      79.112  45.649  43.162  1.00  0.00            
ATOM   3838  HB3 ALA A 273      78.418  45.062  41.806  1.00  0.00            
ATOM   3839  C   ALA A 273      77.090  47.273  41.033  1.00  0.00           C
ATOM   3840  O   ALA A 273      77.385  48.354  40.515  1.00  0.00           O
ATOM   3841  N   SER A 274      76.279  46.383  40.466  1.00  0.00           N
ATOM   3842  HN  SER A 274      76.084  45.526  40.942  1.00  0.00            
ATOM   3843  CA  SER A 274      75.670  46.632  39.166  1.00  0.00           C
ATOM   3844  HA  SER A 274      76.426  46.679  38.513  1.00  0.00            
ATOM   3845  CB  SER A 274      74.719  45.496  38.783  1.00  0.00           C
ATOM   3846  HB1 SER A 274      74.262  45.695  37.916  1.00  0.00            
ATOM   3847  HB2 SER A 274      74.033  45.354  39.497  1.00  0.00            
ATOM   3848  OG  SER A 274      75.418  44.278  38.621  1.00  0.00           O
ATOM   3849  HG1 SER A 274      75.889  44.048  39.473  1.00  0.00            
ATOM   3850  C   SER A 274      74.911  47.949  39.200  1.00  0.00           C
ATOM   3851  O   SER A 274      74.982  48.732  38.255  1.00  0.00           O
ATOM   3852  N   VAL A 275      74.205  48.188  40.305  1.00  0.00           N
ATOM   3853  HN  VAL A 275      74.209  47.501  41.032  1.00  0.00            
ATOM   3854  CA  VAL A 275      73.423  49.411  40.504  1.00  0.00           C
ATOM   3855  HA  VAL A 275      72.946  49.494  39.629  1.00  0.00            
ATOM   3856  CB  VAL A 275      72.449  49.267  41.698  1.00  0.00           C
ATOM   3857  HB  VAL A 275      72.972  49.046  42.521  1.00  0.00            
ATOM   3858  CG1 VAL A 275      71.709  50.572  41.971  1.00  0.00           C
ATOM   3859 HG11 VAL A 275      71.089  50.448  42.746  1.00  0.00            
ATOM   3860 HG12 VAL A 275      72.370  51.291  42.185  1.00  0.00            
ATOM   3861 HG13 VAL A 275      71.183  50.833  41.161  1.00  0.00            
ATOM   3862  CG2 VAL A 275      71.465  48.135  41.438  1.00  0.00           C
ATOM   3863 HG21 VAL A 275      70.841  48.051  42.215  1.00  0.00            
ATOM   3864 HG22 VAL A 275      70.941  48.333  40.609  1.00  0.00            
ATOM   3865 HG23 VAL A 275      71.967  47.278  41.319  1.00  0.00            
ATOM   3866  C   VAL A 275      74.278  50.662  40.726  1.00  0.00           C
ATOM   3867  O   VAL A 275      74.007  51.704  40.135  1.00  0.00           O
ATOM   3868  N   LEU A 276      75.289  50.566  41.584  1.00  0.00           N
ATOM   3869  HN  LEU A 276      75.533  49.673  41.962  1.00  0.00            
ATOM   3870  CA  LEU A 276      76.047  51.748  41.980  1.00  0.00           C
ATOM   3871  HA  LEU A 276      75.357  52.382  42.328  1.00  0.00            
ATOM   3872  CB  LEU A 276      77.043  51.417  43.105  1.00  0.00           C
ATOM   3873  HB1 LEU A 276      77.378  50.488  42.948  1.00  0.00            
ATOM   3874  HB2 LEU A 276      77.804  52.062  43.034  1.00  0.00            
ATOM   3875  CG  LEU A 276      76.504  51.484  44.549  1.00  0.00           C
ATOM   3876  HG  LEU A 276      75.634  50.991  44.559  1.00  0.00            
ATOM   3877  CD1 LEU A 276      77.447  50.799  45.534  1.00  0.00           C
ATOM   3878 HD11 LEU A 276      77.067  50.861  46.457  1.00  0.00            
ATOM   3879 HD12 LEU A 276      77.552  49.837  45.281  1.00  0.00            
ATOM   3880 HD13 LEU A 276      78.339  51.250  45.509  1.00  0.00            
ATOM   3881  CD2 LEU A 276      76.216  52.912  44.994  1.00  0.00           C
ATOM   3882 HD21 LEU A 276      75.870  52.905  45.932  1.00  0.00            
ATOM   3883 HD22 LEU A 276      77.058  53.450  44.953  1.00  0.00            
ATOM   3884 HD23 LEU A 276      75.531  53.318  44.389  1.00  0.00            
ATOM   3885  C   LEU A 276      76.750  52.396  40.776  1.00  0.00           C
ATOM   3886  O   LEU A 276      76.742  53.620  40.640  1.00  0.00           O
ATOM   3887  N   THR A 277      77.322  51.581  39.885  1.00  0.00           N
ATOM   3888  HN  THR A 277      77.365  50.599  40.071  1.00  0.00            
ATOM   3889  CA  THR A 277      77.891  52.109  38.632  1.00  0.00           C
ATOM   3890  HA  THR A 277      78.618  52.719  38.947  1.00  0.00            
ATOM   3891  CB  THR A 277      78.495  51.009  37.717  1.00  0.00           C
ATOM   3892  HB  THR A 277      78.928  51.422  36.916  1.00  0.00            
ATOM   3893  OG1 THR A 277      77.457  50.170  37.191  1.00  0.00           O
ATOM   3894  HG1 THR A 277      77.861  49.468  36.605  1.00  0.00            
ATOM   3895  CG2 THR A 277      79.521  50.160  38.468  1.00  0.00           C
ATOM   3896 HG21 THR A 277      79.891  49.463  37.854  1.00  0.00            
ATOM   3897 HG22 THR A 277      80.264  50.745  38.793  1.00  0.00            
ATOM   3898 HG23 THR A 277      79.080  49.717  39.248  1.00  0.00            
ATOM   3899  C   THR A 277      76.819  52.867  37.844  1.00  0.00           C
ATOM   3900  O   THR A 277      77.070  53.957  37.324  1.00  0.00           O
ATOM   3901  N   THR A 278      75.620  52.289  37.785  1.00  0.00           N
ATOM   3902  HN  THR A 278      75.468  51.451  38.309  1.00  0.00            
ATOM   3903  CA  THR A 278      74.510  52.827  36.984  1.00  0.00           C
ATOM   3904  HA  THR A 278      74.962  52.984  36.106  1.00  0.00            
ATOM   3905  CB  THR A 278      73.348  51.811  36.877  1.00  0.00           C
ATOM   3906  HB  THR A 278      72.563  52.222  36.413  1.00  0.00            
ATOM   3907  OG1 THR A 278      72.887  51.464  38.188  1.00  0.00           O
ATOM   3908  HG1 THR A 278      72.136  50.807  38.114  1.00  0.00            
ATOM   3909  CG2 THR A 278      73.789  50.544  36.134  1.00  0.00           C
ATOM   3910 HG21 THR A 278      73.021  49.906  36.079  1.00  0.00            
ATOM   3911 HG22 THR A 278      74.088  50.786  35.211  1.00  0.00            
ATOM   3912 HG23 THR A 278      74.545  50.114  36.628  1.00  0.00            
ATOM   3913  C   THR A 278      73.951  54.169  37.478  1.00  0.00           C
ATOM   3914  O   THR A 278      73.681  55.057  36.676  1.00  0.00           O
ATOM   3915  N   ILE A 279      73.751  54.328  38.780  1.00  0.00           N
ATOM   3916  HN  ILE A 279      73.834  53.550  39.403  1.00  0.00            
ATOM   3917  CA  ILE A 279      73.409  55.651  39.294  1.00  0.00           C
ATOM   3918  HA  ILE A 279      72.557  55.916  38.843  1.00  0.00            
ATOM   3919  CB  ILE A 279      73.155  55.656  40.815  1.00  0.00           C
ATOM   3920  HB  ILE A 279      72.425  55.005  41.023  1.00  0.00            
ATOM   3921  CG2 ILE A 279      74.399  55.218  41.568  1.00  0.00           C
ATOM   3922 HG21 ILE A 279      74.214  55.228  42.551  1.00  0.00            
ATOM   3923 HG22 ILE A 279      74.651  54.293  41.285  1.00  0.00            
ATOM   3924 HG23 ILE A 279      75.150  55.845  41.364  1.00  0.00            
ATOM   3925  CG1 ILE A 279      72.722  57.050  41.279  1.00  0.00           C
ATOM   3926 HG11 ILE A 279      72.070  57.420  40.617  1.00  0.00            
ATOM   3927 HG12 ILE A 279      73.529  57.640  41.317  1.00  0.00            
ATOM   3928  CD  ILE A 279      72.066  57.060  42.643  1.00  0.00           C
ATOM   3929  HD1 ILE A 279      71.810  57.996  42.883  1.00  0.00            
ATOM   3930  HD2 ILE A 279      71.248  56.485  42.624  1.00  0.00            
ATOM   3931  HD3 ILE A 279      72.707  56.705  43.324  1.00  0.00            
ATOM   3932  C   ILE A 279      74.559  56.584  38.942  1.00  0.00           C
ATOM   3933  O   ILE A 279      74.363  57.782  38.748  1.00  0.00           O
ATOM   3934  N   GLY A 280      75.759  56.021  38.848  1.00  0.00           N
ATOM   3935  HN  GLY A 280      75.872  55.061  39.104  1.00  0.00            
ATOM   3936  CA  GLY A 280      76.916  56.777  38.378  1.00  0.00           C
ATOM   3937  HA1 GLY A 280      77.712  56.173  38.418  1.00  0.00            
ATOM   3938  HA2 GLY A 280      77.051  57.548  39.000  1.00  0.00            
ATOM   3939  C   GLY A 280      76.743  57.294  36.962  1.00  0.00           C
ATOM   3940  O   GLY A 280      77.036  58.454  36.682  1.00  0.00           O
ATOM   3941  N   ASN A 281      76.254  56.437  36.070  1.00  0.00           N
ATOM   3942  HN  ASN A 281      76.058  55.499  36.356  1.00  0.00            
ATOM   3943  CA  ASN A 281      75.994  56.825  34.681  1.00  0.00           C
ATOM   3944  HA  ASN A 281      76.874  57.148  34.334  1.00  0.00            
ATOM   3945  CB  ASN A 281      75.510  55.617  33.871  1.00  0.00           C
ATOM   3946  HB1 ASN A 281      74.744  55.192  34.352  1.00  0.00            
ATOM   3947  HB2 ASN A 281      75.205  55.932  32.972  1.00  0.00            
ATOM   3948  CG  ASN A 281      76.594  54.570  33.672  1.00  0.00           C
ATOM   3949  OD1 ASN A 281      77.786  54.852  33.810  1.00  0.00           O
ATOM   3950  ND2 ASN A 281      76.183  53.350  33.345  1.00  0.00           N
ATOM   3951 HD21 ASN A 281      75.206  53.162  33.243  1.00  0.00            
ATOM   3952 HD22 ASN A 281      76.850  52.619  33.201  1.00  0.00            
ATOM   3953  C   ASN A 281      74.970  57.963  34.594  1.00  0.00           C
ATOM   3954  O   ASN A 281      75.174  58.932  33.860  1.00  0.00           O
ATOM   3955  N   TRP A 282      73.883  57.848  35.361  1.00  0.00           N
ATOM   3956  HN  TRP A 282      73.777  57.034  35.931  1.00  0.00            
ATOM   3957  CA  TRP A 282      72.840  58.879  35.393  1.00  0.00           C
ATOM   3958  HA  TRP A 282      72.507  58.961  34.454  1.00  0.00            
ATOM   3959  CB  TRP A 282      71.690  58.461  36.320  1.00  0.00           C
ATOM   3960  HB1 TRP A 282      71.436  57.516  36.115  1.00  0.00            
ATOM   3961  HB2 TRP A 282      72.000  58.524  37.269  1.00  0.00            
ATOM   3962  CG  TRP A 282      70.460  59.316  36.174  1.00  0.00           C
ATOM   3963  CD1 TRP A 282      69.394  59.090  35.352  1.00  0.00           C
ATOM   3964  HD1 TRP A 282      69.298  58.303  34.743  1.00  0.00            
ATOM   3965  NE1 TRP A 282      68.470  60.104  35.483  1.00  0.00           N
ATOM   3966  HE1 TRP A 282      67.603  60.169  34.988  1.00  0.00            
ATOM   3967  CE2 TRP A 282      68.932  61.008  36.401  1.00  0.00           C
ATOM   3968  CD2 TRP A 282      70.184  60.545  36.858  1.00  0.00           C
ATOM   3969  CE3 TRP A 282      70.873  61.299  37.811  1.00  0.00           C
ATOM   3970  HE3 TRP A 282      71.763  60.998  38.153  1.00  0.00            
ATOM   3971  CZ3 TRP A 282      70.297  62.477  38.275  1.00  0.00           C
ATOM   3972  HZ3 TRP A 282      70.780  63.024  38.959  1.00  0.00            
ATOM   3973  CZ2 TRP A 282      68.355  62.192  36.865  1.00  0.00           C
ATOM   3974  HZ2 TRP A 282      67.467  62.504  36.527  1.00  0.00            
ATOM   3975  CH2 TRP A 282      69.052  62.910  37.801  1.00  0.00           C
ATOM   3976  HH2 TRP A 282      68.664  63.761  38.153  1.00  0.00            
ATOM   3977  C   TRP A 282      73.429  60.209  35.856  1.00  0.00           C
ATOM   3978  O   TRP A 282      73.128  61.267  35.301  1.00  0.00           O
ATOM   3979  N   LEU A 283      74.296  60.131  36.859  1.00  0.00           N
ATOM   3980  HN  LEU A 283      74.518  59.231  37.235  1.00  0.00            
ATOM   3981  CA  LEU A 283      74.934  61.305  37.429  1.00  0.00           C
ATOM   3982  HA  LEU A 283      74.190  61.932  37.658  1.00  0.00            
ATOM   3983  CB  LEU A 283      75.715  60.912  38.682  1.00  0.00           C
ATOM   3984  HB1 LEU A 283      76.183  60.047  38.500  1.00  0.00            
ATOM   3985  HB2 LEU A 283      76.392  61.625  38.865  1.00  0.00            
ATOM   3986  CG  LEU A 283      74.853  60.737  39.934  1.00  0.00           C
ATOM   3987  HG  LEU A 283      73.976  60.334  39.673  1.00  0.00            
ATOM   3988  CD1 LEU A 283      75.525  59.787  40.911  1.00  0.00           C
ATOM   3989 HD11 LEU A 283      74.951  59.683  41.723  1.00  0.00            
ATOM   3990 HD12 LEU A 283      75.652  58.896  40.476  1.00  0.00            
ATOM   3991 HD13 LEU A 283      76.415  60.157  41.177  1.00  0.00            
ATOM   3992  CD2 LEU A 283      74.558  62.082  40.578  1.00  0.00           C
ATOM   3993 HD21 LEU A 283      73.995  61.945  41.393  1.00  0.00            
ATOM   3994 HD22 LEU A 283      75.417  62.523  40.837  1.00  0.00            
ATOM   3995 HD23 LEU A 283      74.068  62.663  39.928  1.00  0.00            
ATOM   3996  C   LEU A 283      75.859  61.972  36.417  1.00  0.00           C
ATOM   3997  O   LEU A 283      75.914  63.197  36.341  1.00  0.00           O
ATOM   3998  N   ARG A 284      76.576  61.168  35.637  1.00  0.00           N
ATOM   3999  HN  ARG A 284      76.494  60.177  35.747  1.00  0.00            
ATOM   4000  CA  ARG A 284      77.480  61.702  34.624  1.00  0.00           C
ATOM   4001  HA  ARG A 284      78.063  62.361  35.098  1.00  0.00            
ATOM   4002  CB  ARG A 284      78.351  60.593  34.019  1.00  0.00           C
ATOM   4003  HB1 ARG A 284      79.147  61.019  33.589  1.00  0.00            
ATOM   4004  HB2 ARG A 284      78.653  59.992  34.759  1.00  0.00            
ATOM   4005  CG  ARG A 284      77.655  59.734  32.972  1.00  0.00           C
ATOM   4006  HG1 ARG A 284      77.308  60.325  32.244  1.00  0.00            
ATOM   4007  HG2 ARG A 284      76.892  59.251  33.402  1.00  0.00            
ATOM   4008  CD  ARG A 284      78.613  58.713  32.369  1.00  0.00           C
ATOM   4009  HD1 ARG A 284      79.151  59.139  31.642  1.00  0.00            
ATOM   4010  HD2 ARG A 284      78.097  57.943  31.994  1.00  0.00            
ATOM   4011  NE  ARG A 284      79.539  58.194  33.375  1.00  0.00           N
ATOM   4012  HE  ARG A 284      79.150  57.845  34.227  1.00  0.00            
ATOM   4013  CZ  ARG A 284      80.860  58.153  33.239  1.00  0.00           C
ATOM   4014  NH1 ARG A 284      81.433  58.572  32.117  1.00  0.00           N
ATOM   4015 HH11 ARG A 284      82.426  58.522  32.014  1.00  0.00            
ATOM   4016 HH12 ARG A 284      80.871  58.938  31.375  1.00  0.00            
ATOM   4017  NH2 ARG A 284      81.609  57.668  34.221  1.00  0.00           N
ATOM   4018 HH21 ARG A 284      82.602  57.619  34.115  1.00  0.00            
ATOM   4019 HH22 ARG A 284      81.180  57.352  35.067  1.00  0.00            
ATOM   4020  C   ARG A 284      76.676  62.399  33.536  1.00  0.00           C
ATOM   4021  O   ARG A 284      77.096  63.431  33.011  1.00  0.00           O
ATOM   4022  N   VAL A 285      75.505  61.844  33.222  1.00  0.00           N
ATOM   4023  HN  VAL A 285      75.194  61.047  33.740  1.00  0.00            
ATOM   4024  CA  VAL A 285      74.658  62.361  32.144  1.00  0.00           C
ATOM   4025  HA  VAL A 285      75.274  62.364  31.356  1.00  0.00            
ATOM   4026  CB  VAL A 285      73.438  61.444  31.908  1.00  0.00           C
ATOM   4027  HB  VAL A 285      72.959  61.307  32.775  1.00  0.00            
ATOM   4028  CG1 VAL A 285      72.456  62.087  30.938  1.00  0.00           C
ATOM   4029 HG11 VAL A 285      71.676  61.477  30.800  1.00  0.00            
ATOM   4030 HG12 VAL A 285      72.137  62.957  31.314  1.00  0.00            
ATOM   4031 HG13 VAL A 285      72.911  62.250  30.062  1.00  0.00            
ATOM   4032  CG2 VAL A 285      73.888  60.081  31.397  1.00  0.00           C
ATOM   4033 HG21 VAL A 285      73.088  59.500  31.249  1.00  0.00            
ATOM   4034 HG22 VAL A 285      74.381  60.195  30.535  1.00  0.00            
ATOM   4035 HG23 VAL A 285      74.490  59.654  32.072  1.00  0.00            
ATOM   4036  C   VAL A 285      74.170  63.791  32.403  1.00  0.00           C
ATOM   4037  O   VAL A 285      74.201  64.636  31.505  1.00  0.00           O
ATOM   4038  N   VAL A 286      73.708  64.056  33.623  1.00  0.00           N
ATOM   4039  HN  VAL A 286      73.644  63.317  34.293  1.00  0.00            
ATOM   4040  CA  VAL A 286      73.294  65.400  34.002  1.00  0.00           C
ATOM   4041  HA  VAL A 286      72.698  65.704  33.259  1.00  0.00            
ATOM   4042  CB  VAL A 286      72.523  65.413  35.335  1.00  0.00           C
ATOM   4043  HB  VAL A 286      73.117  65.059  36.057  1.00  0.00            
ATOM   4044  CG1 VAL A 286      72.123  66.837  35.701  1.00  0.00           C
ATOM   4045 HG11 VAL A 286      71.624  66.831  36.567  1.00  0.00            
ATOM   4046 HG12 VAL A 286      72.944  67.401  35.793  1.00  0.00            
ATOM   4047 HG13 VAL A 286      71.539  67.214  34.982  1.00  0.00            
ATOM   4048  CG2 VAL A 286      71.296  64.512  35.261  1.00  0.00           C
ATOM   4049 HG21 VAL A 286      70.812  64.536  36.136  1.00  0.00            
ATOM   4050 HG22 VAL A 286      70.689  64.835  34.535  1.00  0.00            
ATOM   4051 HG23 VAL A 286      71.582  63.574  35.064  1.00  0.00            
ATOM   4052  C   VAL A 286      74.530  66.282  34.145  1.00  0.00           C
ATOM   4053  O   VAL A 286      74.532  67.439  33.740  1.00  0.00           O
ATOM   4054  N   NME A 287      75.040  66.739  34.934  1.00  0.00           N
ATOM   4055  HN  NME A 287      74.603  66.242  35.683  1.00  0.00           H
ATOM   4056  CH3 NME A 287      76.338  67.314  35.189  1.00  0.00           C
ATOM   4057 HH31 NME A 287      76.612  67.114  36.130  1.00  0.00           H
ATOM   4058 HH32 NME A 287      77.006  66.922  34.556  1.00  0.00           H
ATOM   4059 HH33 NME A 287      76.295  68.304  35.058  1.00  0.00           H
ATOM   4060  CH3 ACE B  27      81.101  33.114  34.098  1.00  0.00           C
ATOM   4061 HH31 ACE B  27      81.975  33.586  33.986  1.00  0.00           H
ATOM   4062 HH32 ACE B  27      80.431  33.497  33.462  1.00  0.00           H
ATOM   4063 HH33 ACE B  27      80.776  33.233  35.036  1.00  0.00           H
ATOM   4064  C   ACE B  27      81.279  31.676  33.817  1.00  0.00           C
ATOM   4065  O   ACE B  27      80.320  30.919  33.900  1.00  0.00           O
ATOM   4066  N   ARG B  28      82.641  31.196  33.476  1.00  0.00           N
ATOM   4067  HN  ARG B  28      83.351  31.889  33.352  1.00  0.00            
ATOM   4068  CA  ARG B  28      83.042  29.774  33.303  1.00  0.00           C
ATOM   4069  HA  ARG B  28      82.507  29.395  32.548  1.00  0.00            
ATOM   4070  CB  ARG B  28      84.531  29.678  32.979  1.00  0.00           C
ATOM   4071  HB1 ARG B  28      85.042  30.176  33.680  1.00  0.00            
ATOM   4072  HB2 ARG B  28      84.798  28.714  32.993  1.00  0.00            
ATOM   4073  CG  ARG B  28      84.904  30.251  31.628  1.00  0.00           C
ATOM   4074  HG1 ARG B  28      84.623  31.210  31.595  1.00  0.00            
ATOM   4075  HG2 ARG B  28      84.424  29.739  30.916  1.00  0.00            
ATOM   4076  CD  ARG B  28      86.401  30.164  31.377  1.00  0.00           C
ATOM   4077  HD1 ARG B  28      86.697  29.210  31.427  1.00  0.00            
ATOM   4078  HD2 ARG B  28      86.891  30.702  32.063  1.00  0.00            
ATOM   4079  NE  ARG B  28      86.755  30.682  30.056  1.00  0.00           N
ATOM   4080  HE  ARG B  28      86.013  31.001  29.467  1.00  0.00            
ATOM   4081  CZ  ARG B  28      87.996  30.758  29.584  1.00  0.00           C
ATOM   4082  NH1 ARG B  28      89.019  30.354  30.325  1.00  0.00           N
ATOM   4083 HH11 ARG B  28      89.951  30.415  29.967  1.00  0.00            
ATOM   4084 HH12 ARG B  28      88.859  29.988  31.242  1.00  0.00            
ATOM   4085  NH2 ARG B  28      88.215  31.243  28.366  1.00  0.00           N
ATOM   4086 HH21 ARG B  28      89.148  31.302  28.012  1.00  0.00            
ATOM   4087 HH22 ARG B  28      87.447  31.549  27.804  1.00  0.00            
ATOM   4088  C   ARG B  28      82.757  29.017  34.586  1.00  0.00           C
ATOM   4089  O   ARG B  28      83.525  29.111  35.537  1.00  0.00           O
ATOM   4090  N   SER B  29      81.670  28.248  34.606  1.00  0.00           N
ATOM   4091  HN  SER B  29      81.204  28.041  33.746  1.00  0.00            
ATOM   4092  CA  SER B  29      81.137  27.695  35.859  1.00  0.00           C
ATOM   4093  HA  SER B  29      80.835  28.502  36.366  1.00  0.00            
ATOM   4094  CB  SER B  29      79.973  26.746  35.564  1.00  0.00           C
ATOM   4095  HB1 SER B  29      79.728  26.223  36.380  1.00  0.00            
ATOM   4096  HB2 SER B  29      80.209  26.117  34.823  1.00  0.00            
ATOM   4097  OG  SER B  29      78.822  27.463  35.160  1.00  0.00           O
ATOM   4098  HG1 SER B  29      79.033  27.999  34.343  1.00  0.00            
ATOM   4099  C   SER B  29      82.190  26.965  36.699  1.00  0.00           C
ATOM   4100  O   SER B  29      82.219  27.087  37.928  1.00  0.00           O
ATOM   4101  N   THR B  30      83.041  26.189  36.035  1.00  0.00           N
ATOM   4102  HN  THR B  30      82.946  26.086  35.045  1.00  0.00            
ATOM   4103  CA  THR B  30      84.108  25.488  36.729  1.00  0.00           C
ATOM   4104  HA  THR B  30      83.635  24.861  37.348  1.00  0.00            
ATOM   4105  CB  THR B  30      85.017  24.703  35.763  1.00  0.00           C
ATOM   4106  HB  THR B  30      84.497  23.984  35.302  1.00  0.00            
ATOM   4107  OG1 THR B  30      86.050  24.056  36.511  1.00  0.00           O
ATOM   4108  HG1 THR B  30      86.643  23.545  35.888  1.00  0.00            
ATOM   4109  CG2 THR B  30      85.658  25.623  34.728  1.00  0.00           C
ATOM   4110 HG21 THR B  30      86.240  25.085  34.118  1.00  0.00            
ATOM   4111 HG22 THR B  30      84.943  26.074  34.194  1.00  0.00            
ATOM   4112 HG23 THR B  30      86.212  26.314  35.193  1.00  0.00            
ATOM   4113  C   THR B  30      84.956  26.486  37.486  1.00  0.00           C
ATOM   4114  O   THR B  30      85.244  26.296  38.664  1.00  0.00           O
ATOM   4115  N   THR B  31      85.329  27.568  36.810  1.00  0.00           N
ATOM   4116  HN  THR B  31      84.989  27.702  35.879  1.00  0.00            
ATOM   4117  CA  THR B  31      86.219  28.562  37.389  1.00  0.00           C
ATOM   4118  HA  THR B  31      87.024  28.043  37.676  1.00  0.00            
ATOM   4119  CB  THR B  31      86.601  29.640  36.357  1.00  0.00           C
ATOM   4120  HB  THR B  31      87.195  30.329  36.773  1.00  0.00            
ATOM   4121  OG1 THR B  31      85.422  30.333  35.923  1.00  0.00           O
ATOM   4122  HG1 THR B  31      85.674  31.032  35.253  1.00  0.00            
ATOM   4123  CG2 THR B  31      87.292  29.016  35.150  1.00  0.00           C
ATOM   4124 HG21 THR B  31      87.530  29.733  34.495  1.00  0.00            
ATOM   4125 HG22 THR B  31      88.123  28.547  35.448  1.00  0.00            
ATOM   4126 HG23 THR B  31      86.676  28.359  34.716  1.00  0.00            
ATOM   4127  C   THR B  31      85.545  29.239  38.579  1.00  0.00           C
ATOM   4128  O   THR B  31      86.179  29.499  39.597  1.00  0.00           O
ATOM   4129  N   LEU B  32      84.256  29.516  38.441  1.00  0.00           N
ATOM   4130  HN  LEU B  32      83.789  29.244  37.600  1.00  0.00            
ATOM   4131  CA  LEU B  32      83.503  30.202  39.474  1.00  0.00           C
ATOM   4132  HA  LEU B  32      83.986  31.067  39.611  1.00  0.00            
ATOM   4133  CB  LEU B  32      82.062  30.428  39.006  1.00  0.00           C
ATOM   4134  HB1 LEU B  32      82.092  30.909  38.130  1.00  0.00            
ATOM   4135  HB2 LEU B  32      81.633  29.534  38.881  1.00  0.00            
ATOM   4136  CG  LEU B  32      81.187  31.241  39.959  1.00  0.00           C
ATOM   4137  HG  LEU B  32      81.263  30.862  40.881  1.00  0.00            
ATOM   4138  CD1 LEU B  32      81.666  32.682  39.983  1.00  0.00           C
ATOM   4139 HD11 LEU B  32      81.093  33.213  40.607  1.00  0.00            
ATOM   4140 HD12 LEU B  32      82.616  32.712  40.295  1.00  0.00            
ATOM   4141 HD13 LEU B  32      81.605  33.069  39.063  1.00  0.00            
ATOM   4142  CD2 LEU B  32      79.724  31.160  39.557  1.00  0.00           C
ATOM   4143 HD21 LEU B  32      79.173  31.699  40.194  1.00  0.00            
ATOM   4144 HD22 LEU B  32      79.612  31.522  38.631  1.00  0.00            
ATOM   4145 HD23 LEU B  32      79.424  30.206  39.581  1.00  0.00            
ATOM   4146  C   LEU B  32      83.490  29.406  40.776  1.00  0.00           C
ATOM   4147  O   LEU B  32      83.648  29.979  41.856  1.00  0.00           O
ATOM   4148  N   LEU B  33      83.277  28.095  40.672  1.00  0.00           N
ATOM   4149  HN  LEU B  33      83.127  27.697  39.767  1.00  0.00            
ATOM   4150  CA  LEU B  33      83.256  27.219  41.851  1.00  0.00           C
ATOM   4151  HA  LEU B  33      82.673  27.697  42.508  1.00  0.00            
ATOM   4152  CB  LEU B  33      82.669  25.847  41.513  1.00  0.00           C
ATOM   4153  HB1 LEU B  33      82.940  25.623  40.577  1.00  0.00            
ATOM   4154  HB2 LEU B  33      83.068  25.182  42.144  1.00  0.00            
ATOM   4155  CG  LEU B  33      81.146  25.717  41.601  1.00  0.00           C
ATOM   4156  HG  LEU B  33      80.894  24.760  41.459  1.00  0.00            
ATOM   4157  CD1 LEU B  33      80.637  26.114  42.980  1.00  0.00           C
ATOM   4158 HD11 LEU B  33      79.642  26.019  43.008  1.00  0.00            
ATOM   4159 HD12 LEU B  33      81.048  25.519  43.671  1.00  0.00            
ATOM   4160 HD13 LEU B  33      80.887  27.064  43.167  1.00  0.00            
ATOM   4161  CD2 LEU B  33      80.489  26.548  40.511  1.00  0.00           C
ATOM   4162 HD21 LEU B  33      79.495  26.457  40.576  1.00  0.00            
ATOM   4163 HD22 LEU B  33      80.744  27.508  40.624  1.00  0.00            
ATOM   4164 HD23 LEU B  33      80.795  26.225  39.615  1.00  0.00            
ATOM   4165  C   LEU B  33      84.648  27.037  42.437  1.00  0.00           C
ATOM   4166  O   LEU B  33      84.807  26.949  43.657  1.00  0.00           O
ATOM   4167  N   ALA B  34      85.651  26.972  41.564  1.00  0.00           N
ATOM   4168  HN  ALA B  34      85.455  26.976  40.583  1.00  0.00            
ATOM   4169  CA  ALA B  34      87.027  26.896  42.021  1.00  0.00           C
ATOM   4170  HA  ALA B  34      87.116  26.056  42.556  1.00  0.00            
ATOM   4171  CB  ALA B  34      87.985  26.829  40.847  1.00  0.00           C
ATOM   4172  HB1 ALA B  34      88.924  26.777  41.186  1.00  0.00            
ATOM   4173  HB2 ALA B  34      87.784  26.018  40.298  1.00  0.00            
ATOM   4174  HB3 ALA B  34      87.879  27.648  40.283  1.00  0.00            
ATOM   4175  C   ALA B  34      87.313  28.131  42.860  1.00  0.00           C
ATOM   4176  O   ALA B  34      87.867  28.048  43.954  1.00  0.00           O
ATOM   4177  N   LEU B  35      86.900  29.280  42.339  1.00  0.00           N
ATOM   4178  HN  LEU B  35      86.401  29.271  41.472  1.00  0.00            
ATOM   4179  CA  LEU B  35      87.153  30.542  42.993  1.00  0.00           C
ATOM   4180  HA  LEU B  35      88.141  30.627  43.121  1.00  0.00            
ATOM   4181  CB  LEU B  35      86.641  31.678  42.112  1.00  0.00           C
ATOM   4182  HB1 LEU B  35      86.589  31.334  41.174  1.00  0.00            
ATOM   4183  HB2 LEU B  35      85.724  31.919  42.430  1.00  0.00            
ATOM   4184  CG  LEU B  35      87.474  32.957  42.091  1.00  0.00           C
ATOM   4185  HG  LEU B  35      87.372  33.428  42.967  1.00  0.00            
ATOM   4186  CD1 LEU B  35      88.952  32.646  41.918  1.00  0.00           C
ATOM   4187 HD11 LEU B  35      89.473  33.499  41.908  1.00  0.00            
ATOM   4188 HD12 LEU B  35      89.263  32.074  42.677  1.00  0.00            
ATOM   4189 HD13 LEU B  35      89.092  32.160  41.055  1.00  0.00            
ATOM   4190  CD2 LEU B  35      86.977  33.864  40.974  1.00  0.00           C
ATOM   4191 HD21 LEU B  35      87.521  34.703  40.958  1.00  0.00            
ATOM   4192 HD22 LEU B  35      87.066  33.392  40.097  1.00  0.00            
ATOM   4193 HD23 LEU B  35      86.017  34.093  41.133  1.00  0.00            
ATOM   4194  C   LEU B  35      86.449  30.541  44.337  1.00  0.00           C
ATOM   4195  O   LEU B  35      87.016  30.939  45.345  1.00  0.00           O
ATOM   4196  N   LEU B  36      85.217  30.050  44.343  1.00  0.00           N
ATOM   4197  HN  LEU B  36      84.814  29.725  43.488  1.00  0.00            
ATOM   4198  CA  LEU B  36      84.448  29.977  45.562  1.00  0.00           C
ATOM   4199  HA  LEU B  36      84.359  30.922  45.877  1.00  0.00            
ATOM   4200  CB  LEU B  36      83.074  29.373  45.286  1.00  0.00           C
ATOM   4201  HB1 LEU B  36      82.796  29.650  44.366  1.00  0.00            
ATOM   4202  HB2 LEU B  36      83.163  28.378  45.322  1.00  0.00            
ATOM   4203  CG  LEU B  36      81.967  29.783  46.258  1.00  0.00           C
ATOM   4204  HG  LEU B  36      82.316  29.689  47.190  1.00  0.00            
ATOM   4205  CD1 LEU B  36      81.573  31.237  46.038  1.00  0.00           C
ATOM   4206 HD11 LEU B  36      80.849  31.487  46.681  1.00  0.00            
ATOM   4207 HD12 LEU B  36      82.369  31.824  46.187  1.00  0.00            
ATOM   4208 HD13 LEU B  36      81.242  31.355  45.102  1.00  0.00            
ATOM   4209  CD2 LEU B  36      80.754  28.873  46.116  1.00  0.00           C
ATOM   4210 HD21 LEU B  36      80.045  29.160  46.760  1.00  0.00            
ATOM   4211 HD22 LEU B  36      80.400  28.932  45.183  1.00  0.00            
ATOM   4212 HD23 LEU B  36      81.020  27.929  46.312  1.00  0.00            
ATOM   4213  C   LEU B  36      85.182  29.144  46.602  1.00  0.00           C
ATOM   4214  O   LEU B  36      85.312  29.559  47.747  1.00  0.00           O
ATOM   4215  N   ALA B  37      85.657  27.969  46.211  1.00  0.00           N
ATOM   4216  HN  ALA B  37      85.552  27.684  45.258  1.00  0.00            
ATOM   4217  CA  ALA B  37      86.329  27.093  47.156  1.00  0.00           C
ATOM   4218  HA  ALA B  37      85.691  26.910  47.904  1.00  0.00            
ATOM   4219  CB  ALA B  37      86.707  25.777  46.497  1.00  0.00           C
ATOM   4220  HB1 ALA B  37      87.167  25.191  47.164  1.00  0.00            
ATOM   4221  HB2 ALA B  37      85.881  25.321  46.166  1.00  0.00            
ATOM   4222  HB3 ALA B  37      87.321  25.954  45.728  1.00  0.00            
ATOM   4223  C   ALA B  37      87.568  27.804  47.651  1.00  0.00           C
ATOM   4224  O   ALA B  37      87.874  27.791  48.840  1.00  0.00           O
ATOM   4225  N   LEU B  38      88.267  28.448  46.728  1.00  0.00           N
ATOM   4226  HN  LEU B  38      87.929  28.477  45.787  1.00  0.00            
ATOM   4227  CA  LEU B  38      89.505  29.107  47.054  1.00  0.00           C
ATOM   4228  HA  LEU B  38      90.130  28.394  47.373  1.00  0.00            
ATOM   4229  CB  LEU B  38      90.075  29.783  45.810  1.00  0.00           C
ATOM   4230  HB1 LEU B  38      90.322  29.067  45.157  1.00  0.00            
ATOM   4231  HB2 LEU B  38      89.359  30.360  45.418  1.00  0.00            
ATOM   4232  CG  LEU B  38      91.308  30.655  46.042  1.00  0.00           C
ATOM   4233  HG  LEU B  38      91.936  30.192  46.668  1.00  0.00            
ATOM   4234  CD1 LEU B  38      92.042  30.885  44.727  1.00  0.00           C
ATOM   4235 HD11 LEU B  38      92.846  31.456  44.890  1.00  0.00            
ATOM   4236 HD12 LEU B  38      92.329  30.006  44.347  1.00  0.00            
ATOM   4237 HD13 LEU B  38      91.432  31.344  44.081  1.00  0.00            
ATOM   4238  CD2 LEU B  38      90.887  31.975  46.672  1.00  0.00           C
ATOM   4239 HD21 LEU B  38      91.695  32.545  46.823  1.00  0.00            
ATOM   4240 HD22 LEU B  38      90.254  32.450  46.060  1.00  0.00            
ATOM   4241 HD23 LEU B  38      90.435  31.798  47.546  1.00  0.00            
ATOM   4242  C   LEU B  38      89.259  30.133  48.157  1.00  0.00           C
ATOM   4243  O   LEU B  38      89.758  30.003  49.270  1.00  0.00           O
ATOM   4244  N   VAL B  39      88.467  31.150  47.843  1.00  0.00           N
ATOM   4245  HN  VAL B  39      88.063  31.190  46.929  1.00  0.00            
ATOM   4246  CA  VAL B  39      88.173  32.205  48.794  1.00  0.00           C
ATOM   4247  HA  VAL B  39      89.015  32.734  48.902  1.00  0.00            
ATOM   4248  CB  VAL B  39      87.039  33.119  48.277  1.00  0.00           C
ATOM   4249  HB  VAL B  39      86.283  32.560  47.935  1.00  0.00            
ATOM   4250  CG1 VAL B  39      86.490  33.985  49.400  1.00  0.00           C
ATOM   4251 HG11 VAL B  39      85.759  34.568  49.045  1.00  0.00            
ATOM   4252 HG12 VAL B  39      86.127  33.400  50.125  1.00  0.00            
ATOM   4253 HG13 VAL B  39      87.223  34.557  49.768  1.00  0.00            
ATOM   4254  CG2 VAL B  39      87.550  33.977  47.133  1.00  0.00           C
ATOM   4255 HG21 VAL B  39      86.812  34.566  46.803  1.00  0.00            
ATOM   4256 HG22 VAL B  39      88.310  34.543  47.454  1.00  0.00            
ATOM   4257 HG23 VAL B  39      87.864  33.388  46.389  1.00  0.00            
ATOM   4258  C   VAL B  39      87.762  31.560  50.102  1.00  0.00           C
ATOM   4259  O   VAL B  39      88.341  31.824  51.148  1.00  0.00           O
ATOM   4260  N   LEU B  40      86.783  30.678  50.018  1.00  0.00           N
ATOM   4261  HN  LEU B  40      86.395  30.462  49.122  1.00  0.00            
ATOM   4262  CA  LEU B  40      86.264  30.023  51.185  1.00  0.00           C
ATOM   4263  HA  LEU B  40      85.737  30.712  51.683  1.00  0.00            
ATOM   4264  CB  LEU B  40      85.362  28.869  50.773  1.00  0.00           C
ATOM   4265  HB1 LEU B  40      84.644  29.239  50.183  1.00  0.00            
ATOM   4266  HB2 LEU B  40      85.917  28.219  50.254  1.00  0.00            
ATOM   4267  CG  LEU B  40      84.687  28.106  51.908  1.00  0.00           C
ATOM   4268  HG  LEU B  40      85.387  27.791  52.549  1.00  0.00            
ATOM   4269  CD1 LEU B  40      83.728  29.024  52.646  1.00  0.00           C
ATOM   4270 HD11 LEU B  40      83.288  28.519  53.389  1.00  0.00            
ATOM   4271 HD12 LEU B  40      84.233  29.800  53.024  1.00  0.00            
ATOM   4272 HD13 LEU B  40      83.031  29.358  52.011  1.00  0.00            
ATOM   4273  CD2 LEU B  40      83.952  26.884  51.371  1.00  0.00           C
ATOM   4274 HD21 LEU B  40      83.517  26.397  52.128  1.00  0.00            
ATOM   4275 HD22 LEU B  40      83.254  27.176  50.717  1.00  0.00            
ATOM   4276 HD23 LEU B  40      84.603  26.277  50.915  1.00  0.00            
ATOM   4277  C   LEU B  40      87.419  29.513  52.034  1.00  0.00           C
ATOM   4278  O   LEU B  40      87.338  29.527  53.258  1.00  0.00           O
ATOM   4279  N   LEU B  41      88.494  29.069  51.389  1.00  0.00           N
ATOM   4280  HN  LEU B  41      88.477  29.010  50.391  1.00  0.00            
ATOM   4281  CA  LEU B  41      89.703  28.665  52.113  1.00  0.00           C
ATOM   4282  HA  LEU B  41      89.341  28.191  52.916  1.00  0.00            
ATOM   4283  CB  LEU B  41      90.560  27.721  51.256  1.00  0.00           C
ATOM   4284  HB1 LEU B  41      90.736  28.167  50.379  1.00  0.00            
ATOM   4285  HB2 LEU B  41      91.426  27.566  51.731  1.00  0.00            
ATOM   4286  CG  LEU B  41      89.916  26.358  50.978  1.00  0.00           C
ATOM   4287  HG  LEU B  41      89.185  26.488  50.308  1.00  0.00            
ATOM   4288  CD1 LEU B  41      90.918  25.385  50.370  1.00  0.00           C
ATOM   4289 HD11 LEU B  41      90.470  24.507  50.200  1.00  0.00            
ATOM   4290 HD12 LEU B  41      91.262  25.756  49.507  1.00  0.00            
ATOM   4291 HD13 LEU B  41      91.681  25.253  51.003  1.00  0.00            
ATOM   4292  CD2 LEU B  41      89.295  25.786  52.247  1.00  0.00           C
ATOM   4293 HD21 LEU B  41      88.881  24.898  52.045  1.00  0.00            
ATOM   4294 HD22 LEU B  41      90.004  25.672  52.943  1.00  0.00            
ATOM   4295 HD23 LEU B  41      88.593  26.412  52.586  1.00  0.00            
ATOM   4296  C   LEU B  41      90.545  29.846  52.608  1.00  0.00           C
ATOM   4297  O   LEU B  41      91.139  29.783  53.685  1.00  0.00           O
ATOM   4298  N   TYR B  42      90.610  30.910  51.817  1.00  0.00           N
ATOM   4299  HN  TYR B  42      90.205  30.864  50.904  1.00  0.00            
ATOM   4300  CA  TYR B  42      91.258  32.144  52.247  1.00  0.00           C
ATOM   4301  HA  TYR B  42      92.213  31.897  52.411  1.00  0.00            
ATOM   4302  CB  TYR B  42      91.154  33.201  51.157  1.00  0.00           C
ATOM   4303  HB1 TYR B  42      91.402  32.785  50.282  1.00  0.00            
ATOM   4304  HB2 TYR B  42      90.210  33.527  51.115  1.00  0.00            
ATOM   4305  CG  TYR B  42      92.051  34.387  51.385  1.00  0.00           C
ATOM   4306  CD1 TYR B  42      91.576  35.533  51.989  1.00  0.00           C
ATOM   4307  HD1 TYR B  42      90.623  35.574  52.288  1.00  0.00            
ATOM   4308  CE1 TYR B  42      92.400  36.626  52.186  1.00  0.00           C
ATOM   4309  HE1 TYR B  42      92.040  37.454  52.615  1.00  0.00            
ATOM   4310  CZ  TYR B  42      93.719  36.570  51.789  1.00  0.00           C
ATOM   4311  OH  TYR B  42      94.558  37.644  51.991  1.00  0.00           O
ATOM   4312  HH  TYR B  42      95.469  37.425  51.643  1.00  0.00            
ATOM   4313  CD2 TYR B  42      93.379  34.355  50.994  1.00  0.00           C
ATOM   4314  HD2 TYR B  42      93.742  33.532  50.557  1.00  0.00            
ATOM   4315  CE2 TYR B  42      94.211  35.436  51.195  1.00  0.00           C
ATOM   4316  HE2 TYR B  42      95.168  35.393  50.909  1.00  0.00            
ATOM   4317  C   TYR B  42      90.626  32.679  53.530  1.00  0.00           C
ATOM   4318  O   TYR B  42      91.275  33.363  54.324  1.00  0.00           O
ATOM   4319  N   LEU B  43      89.353  32.361  53.731  1.00  0.00           N
ATOM   4320  HN  LEU B  43      88.876  31.798  53.056  1.00  0.00            
ATOM   4321  CA  LEU B  43      88.639  32.814  54.912  1.00  0.00           C
ATOM   4322  HA  LEU B  43      88.990  33.735  55.082  1.00  0.00            
ATOM   4323  CB  LEU B  43      87.131  32.836  54.668  1.00  0.00           C
ATOM   4324  HB1 LEU B  43      86.868  31.954  54.278  1.00  0.00            
ATOM   4325  HB2 LEU B  43      86.676  32.959  55.550  1.00  0.00            
ATOM   4326  CG  LEU B  43      86.640  33.933  53.727  1.00  0.00           C
ATOM   4327  HG  LEU B  43      87.155  33.883  52.871  1.00  0.00            
ATOM   4328  CD1 LEU B  43      85.173  33.744  53.378  1.00  0.00           C
ATOM   4329 HD11 LEU B  43      84.880  34.475  52.762  1.00  0.00            
ATOM   4330 HD12 LEU B  43      85.049  32.860  52.928  1.00  0.00            
ATOM   4331 HD13 LEU B  43      84.625  33.773  54.214  1.00  0.00            
ATOM   4332  CD2 LEU B  43      86.874  35.291  54.367  1.00  0.00           C
ATOM   4333 HD21 LEU B  43      86.552  36.010  53.751  1.00  0.00            
ATOM   4334 HD22 LEU B  43      86.373  35.343  55.231  1.00  0.00            
ATOM   4335 HD23 LEU B  43      87.851  35.414  54.541  1.00  0.00            
ATOM   4336  C   LEU B  43      88.930  31.925  56.093  1.00  0.00           C
ATOM   4337  O   LEU B  43      89.205  32.407  57.178  1.00  0.00           O
ATOM   4338  N   VAL B  44      88.792  30.621  55.904  1.00  0.00           N
ATOM   4339  HN  VAL B  44      88.478  30.274  55.021  1.00  0.00            
ATOM   4340  CA  VAL B  44      89.097  29.699  56.979  1.00  0.00           C
ATOM   4341  HA  VAL B  44      88.453  29.909  57.715  1.00  0.00            
ATOM   4342  CB  VAL B  44      88.906  28.227  56.563  1.00  0.00           C
ATOM   4343  HB  VAL B  44      89.406  28.059  55.713  1.00  0.00            
ATOM   4344  CG1 VAL B  44      89.461  27.304  57.638  1.00  0.00           C
ATOM   4345 HG11 VAL B  44      89.332  26.352  57.359  1.00  0.00            
ATOM   4346 HG12 VAL B  44      90.436  27.486  57.763  1.00  0.00            
ATOM   4347 HG13 VAL B  44      88.979  27.467  58.499  1.00  0.00            
ATOM   4348  CG2 VAL B  44      87.432  27.923  56.310  1.00  0.00           C
ATOM   4349 HG21 VAL B  44      87.330  26.965  56.042  1.00  0.00            
ATOM   4350 HG22 VAL B  44      86.909  28.093  57.145  1.00  0.00            
ATOM   4351 HG23 VAL B  44      87.091  28.512  55.577  1.00  0.00            
ATOM   4352  C   VAL B  44      90.539  29.941  57.388  1.00  0.00           C
ATOM   4353  O   VAL B  44      90.865  29.918  58.565  1.00  0.00           O
ATOM   4354  N   SER B  45      91.400  30.209  56.414  1.00  0.00           N
ATOM   4355  HN  SER B  45      91.092  30.213  55.463  1.00  0.00            
ATOM   4356  CA  SER B  45      92.786  30.496  56.727  1.00  0.00           C
ATOM   4357  HA  SER B  45      93.126  29.699  57.226  1.00  0.00            
ATOM   4358  CB  SER B  45      93.625  30.649  55.459  1.00  0.00           C
ATOM   4359  HB1 SER B  45      93.520  29.854  54.862  1.00  0.00            
ATOM   4360  HB2 SER B  45      94.592  30.773  55.682  1.00  0.00            
ATOM   4361  OG  SER B  45      93.204  31.784  54.737  1.00  0.00           O
ATOM   4362  HG1 SER B  45      93.298  32.598  55.311  1.00  0.00            
ATOM   4363  C   SER B  45      92.854  31.753  57.605  1.00  0.00           C
ATOM   4364  O   SER B  45      93.433  31.736  58.694  1.00  0.00           O
ATOM   4365  N   GLY B  46      92.221  32.828  57.168  1.00  0.00           N
ATOM   4366  HN  GLY B  46      91.778  32.815  56.271  1.00  0.00            
ATOM   4367  CA  GLY B  46      92.165  34.035  57.988  1.00  0.00           C
ATOM   4368  HA1 GLY B  46      91.577  34.695  57.520  1.00  0.00            
ATOM   4369  HA2 GLY B  46      93.093  34.403  58.055  1.00  0.00            
ATOM   4370  C   GLY B  46      91.619  33.760  59.386  1.00  0.00           C
ATOM   4371  O   GLY B  46      92.167  34.221  60.387  1.00  0.00           O
ATOM   4372  N   ALA B  47      90.535  32.999  59.457  1.00  0.00           N
ATOM   4373  HN  ALA B  47      90.149  32.620  58.616  1.00  0.00            
ATOM   4374  CA  ALA B  47      89.899  32.704  60.721  1.00  0.00           C
ATOM   4375  HA  ALA B  47      89.582  33.582  61.079  1.00  0.00            
ATOM   4376  CB  ALA B  47      88.716  31.783  60.504  1.00  0.00           C
ATOM   4377  HB1 ALA B  47      88.282  31.584  61.383  1.00  0.00            
ATOM   4378  HB2 ALA B  47      88.055  32.227  59.899  1.00  0.00            
ATOM   4379  HB3 ALA B  47      89.030  30.930  60.087  1.00  0.00            
ATOM   4380  C   ALA B  47      90.900  32.073  61.690  1.00  0.00           C
ATOM   4381  O   ALA B  47      91.078  32.531  62.820  1.00  0.00           O
ATOM   4382  N   LEU B  48      91.558  31.015  61.245  1.00  0.00           N
ATOM   4383  HN  LEU B  48      91.406  30.697  60.309  1.00  0.00            
ATOM   4384  CA  LEU B  48      92.496  30.311  62.095  1.00  0.00           C
ATOM   4385  HA  LEU B  48      91.950  29.914  62.833  1.00  0.00            
ATOM   4386  CB  LEU B  48      93.205  29.208  61.303  1.00  0.00           C
ATOM   4387  HB1 LEU B  48      93.631  29.627  60.501  1.00  0.00            
ATOM   4388  HB2 LEU B  48      93.913  28.813  61.888  1.00  0.00            
ATOM   4389  CG  LEU B  48      92.303  28.072  60.820  1.00  0.00           C
ATOM   4390  HG  LEU B  48      91.488  28.462  60.391  1.00  0.00            
ATOM   4391  CD1 LEU B  48      93.002  27.229  59.764  1.00  0.00           C
ATOM   4392 HD11 LEU B  48      92.392  26.495  59.466  1.00  0.00            
ATOM   4393 HD12 LEU B  48      93.239  27.804  58.981  1.00  0.00            
ATOM   4394 HD13 LEU B  48      93.835  26.834  60.151  1.00  0.00            
ATOM   4395  CD2 LEU B  48      91.862  27.223  62.004  1.00  0.00           C
ATOM   4396 HD21 LEU B  48      91.273  26.482  61.682  1.00  0.00            
ATOM   4397 HD22 LEU B  48      92.666  26.837  62.455  1.00  0.00            
ATOM   4398 HD23 LEU B  48      91.357  27.792  62.653  1.00  0.00            
ATOM   4399  C   LEU B  48      93.516  31.285  62.669  1.00  0.00           C
ATOM   4400  O   LEU B  48      93.906  31.168  63.835  1.00  0.00           O
ATOM   4401  N   VAL B  49      93.955  32.236  61.848  1.00  0.00           N
ATOM   4402  HN  VAL B  49      93.524  32.353  60.953  1.00  0.00            
ATOM   4403  CA  VAL B  49      95.057  33.111  62.237  1.00  0.00           C
ATOM   4404  HA  VAL B  49      95.724  32.500  62.662  1.00  0.00            
ATOM   4405  CB  VAL B  49      95.687  33.804  61.008  1.00  0.00           C
ATOM   4406  HB  VAL B  49      94.970  34.280  60.498  1.00  0.00            
ATOM   4407  CG1 VAL B  49      96.721  34.838  61.435  1.00  0.00           C
ATOM   4408 HG11 VAL B  49      97.113  35.272  60.624  1.00  0.00            
ATOM   4409 HG12 VAL B  49      96.282  35.533  62.005  1.00  0.00            
ATOM   4410 HG13 VAL B  49      97.446  34.388  61.957  1.00  0.00            
ATOM   4411  CG2 VAL B  49      96.329  32.768  60.096  1.00  0.00           C
ATOM   4412 HG21 VAL B  49      96.734  33.226  59.304  1.00  0.00            
ATOM   4413 HG22 VAL B  49      97.042  32.278  60.598  1.00  0.00            
ATOM   4414 HG23 VAL B  49      95.633  32.120  59.787  1.00  0.00            
ATOM   4415  C   VAL B  49      94.599  34.145  63.263  1.00  0.00           C
ATOM   4416  O   VAL B  49      95.213  34.323  64.315  1.00  0.00           O
ATOM   4417  N   PHE B  50      93.492  34.803  62.969  1.00  0.00           N
ATOM   4418  HN  PHE B  50      93.033  34.632  62.097  1.00  0.00            
ATOM   4419  CA  PHE B  50      92.932  35.775  63.899  1.00  0.00           C
ATOM   4420  HA  PHE B  50      93.677  36.422  64.059  1.00  0.00            
ATOM   4421  CB  PHE B  50      91.720  36.480  63.294  1.00  0.00           C
ATOM   4422  HB1 PHE B  50      91.138  35.797  62.853  1.00  0.00            
ATOM   4423  HB2 PHE B  50      91.210  36.928  64.028  1.00  0.00            
ATOM   4424  CG  PHE B  50      92.071  37.521  62.270  1.00  0.00           C
ATOM   4425  CD1 PHE B  50      92.912  38.577  62.596  1.00  0.00           C
ATOM   4426  HD1 PHE B  50      93.303  38.632  63.515  1.00  0.00            
ATOM   4427  CE1 PHE B  50      93.215  39.552  61.667  1.00  0.00           C
ATOM   4428  HE1 PHE B  50      93.814  40.313  61.915  1.00  0.00            
ATOM   4429  CZ  PHE B  50      92.683  39.470  60.385  1.00  0.00           C
ATOM   4430  HZ  PHE B  50      92.907  40.167  59.704  1.00  0.00            
ATOM   4431  CD2 PHE B  50      91.535  37.464  61.000  1.00  0.00           C
ATOM   4432  HD2 PHE B  50      90.914  36.718  60.759  1.00  0.00            
ATOM   4433  CE2 PHE B  50      91.846  38.426  60.056  1.00  0.00           C
ATOM   4434  HE2 PHE B  50      91.463  38.364  59.134  1.00  0.00            
ATOM   4435  C   PHE B  50      92.524  35.121  65.206  1.00  0.00           C
ATOM   4436  O   PHE B  50      92.771  35.678  66.268  1.00  0.00           O
ATOM   4437  N   ARG B  51      91.889  33.955  65.148  1.00  0.00           N
ATOM   4438  HN  ARG B  51      91.624  33.560  64.268  1.00  0.00            
ATOM   4439  CA  ARG B  51      91.590  33.271  66.386  1.00  0.00           C
ATOM   4440  HA  ARG B  51      90.899  33.828  66.847  1.00  0.00            
ATOM   4441  CB  ARG B  51      90.996  31.883  66.196  1.00  0.00           C
ATOM   4442  HB1 ARG B  51      90.060  31.970  65.855  1.00  0.00            
ATOM   4443  HB2 ARG B  51      91.547  31.377  65.533  1.00  0.00            
ATOM   4444  CG  ARG B  51      90.981  31.126  67.519  1.00  0.00           C
ATOM   4445  HG1 ARG B  51      90.647  31.741  68.233  1.00  0.00            
ATOM   4446  HG2 ARG B  51      91.916  30.842  67.733  1.00  0.00            
ATOM   4447  CD  ARG B  51      90.103  29.893  67.508  1.00  0.00           C
ATOM   4448  HD1 ARG B  51      89.241  30.099  67.045  1.00  0.00            
ATOM   4449  HD2 ARG B  51      89.916  29.606  68.447  1.00  0.00            
ATOM   4450  NE  ARG B  51      90.737  28.777  66.810  1.00  0.00           N
ATOM   4451  HE  ARG B  51      91.575  28.959  66.295  1.00  0.00            
ATOM   4452  CZ  ARG B  51      90.265  27.533  66.820  1.00  0.00           C
ATOM   4453  NH1 ARG B  51      90.896  26.573  66.155  1.00  0.00           N
ATOM   4454 HH11 ARG B  51      90.530  25.642  66.153  1.00  0.00            
ATOM   4455 HH12 ARG B  51      91.738  26.780  65.656  1.00  0.00            
ATOM   4456  NH2 ARG B  51      89.151  27.254  67.479  1.00  0.00           N
ATOM   4457 HH21 ARG B  51      88.787  26.322  67.475  1.00  0.00            
ATOM   4458 HH22 ARG B  51      88.673  27.975  67.981  1.00  0.00            
ATOM   4459  C   ARG B  51      92.902  33.155  67.135  1.00  0.00           C
ATOM   4460  O   ARG B  51      93.089  33.746  68.196  1.00  0.00           O
ATOM   4461  N   ALA B  52      93.850  32.445  66.549  1.00  0.00           N
ATOM   4462  HN  ALA B  52      93.722  32.118  65.613  1.00  0.00            
ATOM   4463  CA  ALA B  52      95.083  32.137  67.266  1.00  0.00           C
ATOM   4464  HA  ALA B  52      94.791  31.587  68.049  1.00  0.00            
ATOM   4465  CB  ALA B  52      96.014  31.326  66.388  1.00  0.00           C
ATOM   4466  HB1 ALA B  52      96.854  31.122  66.891  1.00  0.00            
ATOM   4467  HB2 ALA B  52      95.566  30.471  66.127  1.00  0.00            
ATOM   4468  HB3 ALA B  52      96.237  31.849  65.566  1.00  0.00            
ATOM   4469  C   ALA B  52      95.785  33.394  67.788  1.00  0.00           C
ATOM   4470  O   ALA B  52      96.492  33.343  68.798  1.00  0.00           O
ATOM   4471  N   LEU B  53      95.544  34.524  67.131  1.00  0.00           N
ATOM   4472  HN  LEU B  53      94.878  34.515  66.385  1.00  0.00            
ATOM   4473  CA  LEU B  53      96.217  35.779  67.459  1.00  0.00           C
ATOM   4474  HA  LEU B  53      97.060  35.472  67.901  1.00  0.00            
ATOM   4475  CB  LEU B  53      96.444  36.565  66.174  1.00  0.00           C
ATOM   4476  HB1 LEU B  53      95.560  36.660  65.716  1.00  0.00            
ATOM   4477  HB2 LEU B  53      96.786  37.470  66.428  1.00  0.00            
ATOM   4478  CG  LEU B  53      97.424  35.961  65.173  1.00  0.00           C
ATOM   4479  HG  LEU B  53      97.174  35.012  64.980  1.00  0.00            
ATOM   4480  CD1 LEU B  53      97.373  36.723  63.861  1.00  0.00           C
ATOM   4481 HD11 LEU B  53      98.019  36.317  63.215  1.00  0.00            
ATOM   4482 HD12 LEU B  53      96.449  36.674  63.483  1.00  0.00            
ATOM   4483 HD13 LEU B  53      97.618  37.679  64.021  1.00  0.00            
ATOM   4484  CD2 LEU B  53      98.822  35.988  65.767  1.00  0.00           C
ATOM   4485 HD21 LEU B  53      99.469  35.593  65.115  1.00  0.00            
ATOM   4486 HD22 LEU B  53      99.082  36.933  65.964  1.00  0.00            
ATOM   4487 HD23 LEU B  53      98.835  35.456  66.613  1.00  0.00            
ATOM   4488  C   LEU B  53      95.453  36.689  68.437  1.00  0.00           C
ATOM   4489  O   LEU B  53      96.030  37.601  69.011  1.00  0.00           O
ATOM   4490  N   GLU B  54      94.151  36.489  68.591  1.00  0.00           N
ATOM   4491  HN  GLU B  54      93.732  35.660  68.221  1.00  0.00            
ATOM   4492  CA  GLU B  54      93.321  37.466  69.295  1.00  0.00           C
ATOM   4493  HA  GLU B  54      93.985  38.092  69.704  1.00  0.00            
ATOM   4494  CB  GLU B  54      92.389  38.172  68.304  1.00  0.00           C
ATOM   4495  HB1 GLU B  54      91.898  37.477  67.779  1.00  0.00            
ATOM   4496  HB2 GLU B  54      91.735  38.724  68.821  1.00  0.00            
ATOM   4497  CG  GLU B  54      93.111  39.085  67.324  1.00  0.00           C
ATOM   4498  HG1 GLU B  54      92.496  39.275  66.559  1.00  0.00            
ATOM   4499  HG2 GLU B  54      93.923  38.608  66.988  1.00  0.00            
ATOM   4500  CD  GLU B  54      93.548  40.414  67.937  1.00  0.00           C
ATOM   4501  OE1 GLU B  54      92.875  40.888  68.888  1.00  0.00           O
ATOM   4502  OE2 GLU B  54      94.556  40.994  67.456  1.00  0.00           O
ATOM   4503  C   GLU B  54      92.494  36.861  70.417  1.00  0.00           C
ATOM   4504  O   GLU B  54      92.168  37.531  71.404  1.00  0.00           O
ATOM   4505  N   GLN B  55      92.141  35.596  70.271  1.00  0.00           N
ATOM   4506  HN  GLN B  55      92.456  35.080  69.474  1.00  0.00            
ATOM   4507  CA  GLN B  55      91.309  34.959  71.249  1.00  0.00           C
ATOM   4508  HA  GLN B  55      90.484  35.524  71.244  1.00  0.00            
ATOM   4509  CB  GLN B  55      91.002  33.532  70.841  1.00  0.00           C
ATOM   4510  HB1 GLN B  55      90.686  33.516  69.892  1.00  0.00            
ATOM   4511  HB2 GLN B  55      91.828  32.974  70.927  1.00  0.00            
ATOM   4512  CG  GLN B  55      89.933  32.963  71.723  1.00  0.00           C
ATOM   4513  HG1 GLN B  55      89.173  33.613  71.753  1.00  0.00            
ATOM   4514  HG2 GLN B  55      90.312  32.850  72.642  1.00  0.00            
ATOM   4515  CD  GLN B  55      89.403  31.634  71.262  1.00  0.00           C
ATOM   4516  OE1 GLN B  55      90.063  30.896  70.529  1.00  0.00           O
ATOM   4517  NE2 GLN B  55      88.198  31.304  71.723  1.00  0.00           N
ATOM   4518 HE21 GLN B  55      87.709  31.926  72.334  1.00  0.00            
ATOM   4519 HE22 GLN B  55      87.782  30.434  71.458  1.00  0.00            
ATOM   4520  C   GLN B  55      91.937  34.960  72.642  1.00  0.00           C
ATOM   4521  O   GLN B  55      91.232  35.123  73.623  1.00  0.00           O
ATOM   4522  N   PRO B  56      93.260  34.754  72.741  1.00  0.00           N
ATOM   4523  CD  PRO B  56      94.215  34.349  71.698  1.00  0.00           C
ATOM   4524  HD1 PRO B  56      94.480  35.136  71.141  1.00  0.00            
ATOM   4525  HD2 PRO B  56      93.814  33.645  71.111  1.00  0.00            
ATOM   4526  CA  PRO B  56      93.836  34.693  74.090  1.00  0.00           C
ATOM   4527  HA  PRO B  56      93.340  34.015  74.632  1.00  0.00            
ATOM   4528  CB  PRO B  56      95.306  34.356  73.846  1.00  0.00           C
ATOM   4529  HB1 PRO B  56      95.875  35.175  73.917  1.00  0.00            
ATOM   4530  HB2 PRO B  56      95.626  33.670  74.499  1.00  0.00            
ATOM   4531  CG  PRO B  56      95.386  33.811  72.470  1.00  0.00           C
ATOM   4532  HG1 PRO B  56      95.349  32.812  72.501  1.00  0.00            
ATOM   4533  HG2 PRO B  56      96.243  34.100  72.043  1.00  0.00            
ATOM   4534  C   PRO B  56      93.708  36.015  74.846  1.00  0.00           C
ATOM   4535  O   PRO B  56      93.438  36.026  76.035  1.00  0.00           O
ATOM   4536  N   HISDB  57      93.856  37.116  74.123  1.00  0.00           N
ATOM   4537  HN  HISDB  57      94.092  37.030  73.155  1.00  0.00            
ATOM   4538  CA  HISDB  57      93.687  38.445  74.691  1.00  0.00           C
ATOM   4539  HA  HISDB  57      94.311  38.531  75.468  1.00  0.00            
ATOM   4540  CB  HISDB  57      94.010  39.501  73.623  1.00  0.00           C
ATOM   4541  HB1 HISDB  57      94.891  39.277  73.206  1.00  0.00            
ATOM   4542  HB2 HISDB  57      93.295  39.480  72.924  1.00  0.00            
ATOM   4543  ND1 HISDB  57      92.987  41.646  74.511  1.00  0.00           N
ATOM   4544  HD1 HISDB  57      92.041  41.325  74.473  1.00  0.00            
ATOM   4545  CG  HISDB  57      94.097  40.906  74.146  1.00  0.00           C
ATOM   4546  CE1 HISDB  57      93.370  42.843  74.918  1.00  0.00           C
ATOM   4547  HE1 HISDB  57      92.768  43.567  75.255  1.00  0.00            
ATOM   4548  NE2 HISDB  57      94.686  42.920  74.803  1.00  0.00           N
ATOM   4549  CD2 HISDB  57      95.165  41.724  74.319  1.00  0.00           C
ATOM   4550  HD2 HISDB  57      96.121  41.500  74.130  1.00  0.00            
ATOM   4551  C   HISDB  57      92.240  38.587  75.139  1.00  0.00           C
ATOM   4552  O   HISDB  57      91.941  39.160  76.179  1.00  0.00           O
ATOM   4553  N   GLU B  58      91.336  38.048  74.343  1.00  0.00           N
ATOM   4554  HN  GLU B  58      91.632  37.533  73.539  1.00  0.00            
ATOM   4555  CA  GLU B  58      89.927  38.191  74.616  1.00  0.00           C
ATOM   4556  HA  GLU B  58      89.806  39.168  74.790  1.00  0.00            
ATOM   4557  CB  GLU B  58      89.099  37.736  73.427  1.00  0.00           C
ATOM   4558  HB1 GLU B  58      89.396  38.244  72.618  1.00  0.00            
ATOM   4559  HB2 GLU B  58      89.256  36.759  73.284  1.00  0.00            
ATOM   4560  CG  GLU B  58      87.612  37.962  73.619  1.00  0.00           C
ATOM   4561  HG1 GLU B  58      87.396  38.900  73.348  1.00  0.00            
ATOM   4562  HG2 GLU B  58      87.394  37.836  74.587  1.00  0.00            
ATOM   4563  CD  GLU B  58      86.753  37.012  72.802  1.00  0.00           C
ATOM   4564  OE1 GLU B  58      87.170  35.848  72.529  1.00  0.00           O
ATOM   4565  OE2 GLU B  58      85.641  37.448  72.427  1.00  0.00           O
ATOM   4566  C   GLU B  58      89.520  37.387  75.829  1.00  0.00           C
ATOM   4567  O   GLU B  58      88.733  37.849  76.639  1.00  0.00           O
ATOM   4568  N   GLN B  59      90.026  36.172  75.954  1.00  0.00           N
ATOM   4569  HN  GLN B  59      90.672  35.820  75.277  1.00  0.00            
ATOM   4570  CA  GLN B  59      89.635  35.363  77.077  1.00  0.00           C
ATOM   4571  HA  GLN B  59      88.635  35.361  77.103  1.00  0.00            
ATOM   4572  CB  GLN B  59      90.098  33.931  76.879  1.00  0.00           C
ATOM   4573  HB1 GLN B  59      91.083  33.934  76.705  1.00  0.00            
ATOM   4574  HB2 GLN B  59      89.909  33.415  77.714  1.00  0.00            
ATOM   4575  CG  GLN B  59      89.395  33.251  75.711  1.00  0.00           C
ATOM   4576  HG1 GLN B  59      89.433  33.868  74.925  1.00  0.00            
ATOM   4577  HG2 GLN B  59      88.441  33.099  75.970  1.00  0.00            
ATOM   4578  CD  GLN B  59      90.012  31.900  75.303  1.00  0.00           C
ATOM   4579  OE1 GLN B  59      89.299  31.005  74.843  1.00  0.00           O
ATOM   4580  NE2 GLN B  59      91.337  31.751  75.471  1.00  0.00           N
ATOM   4581 HE21 GLN B  59      91.881  32.501  75.848  1.00  0.00            
ATOM   4582 HE22 GLN B  59      91.779  30.890  75.219  1.00  0.00            
ATOM   4583  C   GLN B  59      90.186  35.989  78.361  1.00  0.00           C
ATOM   4584  O   GLN B  59      89.529  35.982  79.400  1.00  0.00           O
ATOM   4585  N   GLN B  60      91.368  36.591  78.268  1.00  0.00           N
ATOM   4586  HN  GLN B  60      91.869  36.565  77.403  1.00  0.00            
ATOM   4587  CA  GLN B  60      91.938  37.283  79.404  1.00  0.00           C
ATOM   4588  HA  GLN B  60      92.020  36.580  80.111  1.00  0.00            
ATOM   4589  CB  GLN B  60      93.310  37.850  79.065  1.00  0.00           C
ATOM   4590  HB1 GLN B  60      93.846  37.133  78.619  1.00  0.00            
ATOM   4591  HB2 GLN B  60      93.187  38.616  78.434  1.00  0.00            
ATOM   4592  CG  GLN B  60      94.083  38.346  80.286  1.00  0.00           C
ATOM   4593  HG1 GLN B  60      93.767  39.268  80.510  1.00  0.00            
ATOM   4594  HG2 GLN B  60      95.056  38.374  80.057  1.00  0.00            
ATOM   4595  CD  GLN B  60      93.900  37.460  81.515  1.00  0.00           C
ATOM   4596  OE1 GLN B  60      93.752  36.247  81.394  1.00  0.00           O
ATOM   4597  NE2 GLN B  60      93.918  38.062  82.703  1.00  0.00           N
ATOM   4598 HE21 GLN B  60      94.047  39.052  82.760  1.00  0.00            
ATOM   4599 HE22 GLN B  60      93.802  37.524  83.538  1.00  0.00            
ATOM   4600  C   GLN B  60      91.019  38.414  79.867  1.00  0.00           C
ATOM   4601  O   GLN B  60      90.783  38.591  81.066  1.00  0.00           O
ATOM   4602  N   ALA B  61      90.501  39.182  78.916  1.00  0.00           N
ATOM   4603  HN  ALA B  61      90.700  38.981  77.957  1.00  0.00            
ATOM   4604  CA  ALA B  61      89.650  40.309  79.248  1.00  0.00           C
ATOM   4605  HA  ALA B  61      90.184  40.864  79.886  1.00  0.00            
ATOM   4606  CB  ALA B  61      89.329  41.122  78.004  1.00  0.00           C
ATOM   4607  HB1 ALA B  61      88.743  41.893  78.252  1.00  0.00            
ATOM   4608  HB2 ALA B  61      90.178  41.465  77.601  1.00  0.00            
ATOM   4609  HB3 ALA B  61      88.855  40.543  77.340  1.00  0.00            
ATOM   4610  C   ALA B  61      88.362  39.835  79.917  1.00  0.00           C
ATOM   4611  O   ALA B  61      87.895  40.452  80.881  1.00  0.00           O
ATOM   4612  N   GLN B  62      87.795  38.747  79.410  1.00  0.00           N
ATOM   4613  HN  GLN B  62      88.192  38.313  78.601  1.00  0.00            
ATOM   4614  CA  GLN B  62      86.610  38.184  80.016  1.00  0.00           C
ATOM   4615  HA  GLN B  62      85.913  38.901  79.994  1.00  0.00            
ATOM   4616  CB  GLN B  62      86.117  36.973  79.214  1.00  0.00           C
ATOM   4617  HB1 GLN B  62      86.227  37.177  78.241  1.00  0.00            
ATOM   4618  HB2 GLN B  62      86.685  36.186  79.456  1.00  0.00            
ATOM   4619  CG  GLN B  62      84.666  36.585  79.444  1.00  0.00           C
ATOM   4620  HG1 GLN B  62      84.557  36.287  80.392  1.00  0.00            
ATOM   4621  HG2 GLN B  62      84.431  35.833  78.829  1.00  0.00            
ATOM   4622  CD  GLN B  62      83.721  37.743  79.184  1.00  0.00           C
ATOM   4623  OE1 GLN B  62      83.676  38.274  78.077  1.00  0.00           O
ATOM   4624  NE2 GLN B  62      83.011  38.181  80.222  1.00  0.00           N
ATOM   4625 HE21 GLN B  62      83.116  37.749  81.118  1.00  0.00            
ATOM   4626 HE22 GLN B  62      82.373  38.942  80.106  1.00  0.00            
ATOM   4627  C   GLN B  62      86.917  37.805  81.455  1.00  0.00           C
ATOM   4628  O   GLN B  62      86.108  38.040  82.341  1.00  0.00           O
ATOM   4629  N   ARG B  63      88.101  37.260  81.692  1.00  0.00           N
ATOM   4630  HN  ARG B  63      88.719  37.076  80.928  1.00  0.00            
ATOM   4631  CA  ARG B  63      88.518  36.924  83.046  1.00  0.00           C
ATOM   4632  HA  ARG B  63      87.784  36.340  83.392  1.00  0.00            
ATOM   4633  CB  ARG B  63      89.847  36.166  83.059  1.00  0.00           C
ATOM   4634  HB1 ARG B  63      90.436  36.549  82.347  1.00  0.00            
ATOM   4635  HB2 ARG B  63      90.276  36.296  83.953  1.00  0.00            
ATOM   4636  CG  ARG B  63      89.721  34.676  82.812  1.00  0.00           C
ATOM   4637  HG1 ARG B  63      89.425  34.531  81.868  1.00  0.00            
ATOM   4638  HG2 ARG B  63      89.035  34.304  83.438  1.00  0.00            
ATOM   4639  CD  ARG B  63      91.044  33.950  83.035  1.00  0.00           C
ATOM   4640  HD1 ARG B  63      90.910  32.964  82.938  1.00  0.00            
ATOM   4641  HD2 ARG B  63      91.390  34.151  83.951  1.00  0.00            
ATOM   4642  NE  ARG B  63      92.055  34.377  82.056  1.00  0.00           N
ATOM   4643  HE  ARG B  63      92.603  35.184  82.276  1.00  0.00            
ATOM   4644  CZ  ARG B  63      92.292  33.765  80.897  1.00  0.00           C
ATOM   4645  NH1 ARG B  63      91.605  32.686  80.561  1.00  0.00           N
ATOM   4646 HH11 ARG B  63      91.777  32.237  79.684  1.00  0.00            
ATOM   4647 HH12 ARG B  63      90.914  32.319  81.184  1.00  0.00            
ATOM   4648  NH2 ARG B  63      93.208  34.245  80.063  1.00  0.00           N
ATOM   4649 HH21 ARG B  63      93.374  33.791  79.188  1.00  0.00            
ATOM   4650 HH22 ARG B  63      93.731  35.060  80.311  1.00  0.00            
ATOM   4651  C   ARG B  63      88.627  38.159  83.906  1.00  0.00           C
ATOM   4652  O   ARG B  63      88.168  38.156  85.045  1.00  0.00           O
ATOM   4653  N   GLU B  64      89.235  39.211  83.373  1.00  0.00           N
ATOM   4654  HN  GLU B  64      89.557  39.171  82.427  1.00  0.00            
ATOM   4655  CA  GLU B  64      89.437  40.419  84.152  1.00  0.00           C
ATOM   4656  HA  GLU B  64      89.931  40.122  84.969  1.00  0.00            
ATOM   4657  CB  GLU B  64      90.293  41.426  83.402  1.00  0.00           C
ATOM   4658  HB1 GLU B  64      89.972  41.475  82.456  1.00  0.00            
ATOM   4659  HB2 GLU B  64      90.187  42.320  83.836  1.00  0.00            
ATOM   4660  CG  GLU B  64      91.774  41.050  83.402  1.00  0.00           C
ATOM   4661  HG1 GLU B  64      91.854  40.081  83.166  1.00  0.00            
ATOM   4662  HG2 GLU B  64      92.138  41.200  84.321  1.00  0.00            
ATOM   4663  CD  GLU B  64      92.619  41.848  82.421  1.00  0.00           C
ATOM   4664  OE1 GLU B  64      92.058  42.666  81.665  1.00  0.00           O
ATOM   4665  OE2 GLU B  64      93.852  41.640  82.390  1.00  0.00           O
ATOM   4666  C   GLU B  64      88.105  41.027  84.560  1.00  0.00           C
ATOM   4667  O   GLU B  64      87.945  41.475  85.685  1.00  0.00           O
ATOM   4668  N   LEU B  65      87.119  40.979  83.678  1.00  0.00           N
ATOM   4669  HN  LEU B  65      87.263  40.560  82.782  1.00  0.00            
ATOM   4670  CA  LEU B  65      85.822  41.543  84.027  1.00  0.00           C
ATOM   4671  HA  LEU B  65      85.998  42.504  84.238  1.00  0.00            
ATOM   4672  CB  LEU B  65      84.854  41.438  82.853  1.00  0.00           C
ATOM   4673  HB1 LEU B  65      85.270  41.882  82.060  1.00  0.00            
ATOM   4674  HB2 LEU B  65      84.704  40.470  82.653  1.00  0.00            
ATOM   4675  CG  LEU B  65      83.498  42.096  83.126  1.00  0.00           C
ATOM   4676  HG  LEU B  65      83.088  41.628  83.909  1.00  0.00            
ATOM   4677  CD1 LEU B  65      83.678  43.560  83.462  1.00  0.00           C
ATOM   4678 HD11 LEU B  65      82.785  43.974  83.637  1.00  0.00            
ATOM   4679 HD12 LEU B  65      84.251  43.647  84.277  1.00  0.00            
ATOM   4680 HD13 LEU B  65      84.117  44.027  82.694  1.00  0.00            
ATOM   4681  CD2 LEU B  65      82.544  41.953  81.953  1.00  0.00           C
ATOM   4682 HD21 LEU B  65      81.675  42.395  82.174  1.00  0.00            
ATOM   4683 HD22 LEU B  65      82.942  42.387  81.145  1.00  0.00            
ATOM   4684 HD23 LEU B  65      82.387  40.983  81.768  1.00  0.00            
ATOM   4685  C   LEU B  65      85.241  40.838  85.248  1.00  0.00           C
ATOM   4686  O   LEU B  65      84.785  41.481  86.198  1.00  0.00           O
ATOM   4687  N   GLY B  66      85.263  39.509  85.211  1.00  0.00           N
ATOM   4688  HN  GLY B  66      85.639  39.056  84.403  1.00  0.00            
ATOM   4689  CA  GLY B  66      84.760  38.689  86.304  1.00  0.00           C
ATOM   4690  HA1 GLY B  66      84.829  37.731  86.027  1.00  0.00            
ATOM   4691  HA2 GLY B  66      83.799  38.926  86.450  1.00  0.00            
ATOM   4692  C   GLY B  66      85.534  38.902  87.585  1.00  0.00           C
ATOM   4693  O   GLY B  66      84.948  38.951  88.653  1.00  0.00           O
ATOM   4694  N   GLU B  67      86.848  39.083  87.481  1.00  0.00           N
ATOM   4695  HN  GLU B  67      87.290  38.965  86.592  1.00  0.00            
ATOM   4696  CA  GLU B  67      87.656  39.450  88.640  1.00  0.00           C
ATOM   4697  HA  GLU B  67      87.520  38.723  89.313  1.00  0.00            
ATOM   4698  CB  GLU B  67      89.127  39.526  88.246  1.00  0.00           C
ATOM   4699  HB1 GLU B  67      89.207  40.100  87.431  1.00  0.00            
ATOM   4700  HB2 GLU B  67      89.636  39.943  88.999  1.00  0.00            
ATOM   4701  CG  GLU B  67      89.747  38.170  87.941  1.00  0.00           C
ATOM   4702  HG1 GLU B  67      89.067  37.617  87.460  1.00  0.00            
ATOM   4703  HG2 GLU B  67      89.980  37.731  88.809  1.00  0.00            
ATOM   4704  CD  GLU B  67      91.012  38.245  87.078  1.00  0.00           C
ATOM   4705  OE1 GLU B  67      91.517  39.360  86.787  1.00  0.00           O
ATOM   4706  OE2 GLU B  67      91.515  37.165  86.690  1.00  0.00           O
ATOM   4707  C   GLU B  67      87.190  40.791  89.222  1.00  0.00           C
ATOM   4708  O   GLU B  67      87.098  40.962  90.431  1.00  0.00           O
ATOM   4709  N   VAL B  68      86.877  41.747  88.363  1.00  0.00           N
ATOM   4710  HN  VAL B  68      86.940  41.573  87.380  1.00  0.00            
ATOM   4711  CA  VAL B  68      86.445  43.042  88.837  1.00  0.00           C
ATOM   4712  HA  VAL B  68      87.167  43.322  89.470  1.00  0.00            
ATOM   4713  CB  VAL B  68      86.326  44.041  87.683  1.00  0.00           C
ATOM   4714  HB  VAL B  68      85.802  43.632  86.936  1.00  0.00            
ATOM   4715  CG1 VAL B  68      85.606  45.291  88.147  1.00  0.00           C
ATOM   4716 HG11 VAL B  68      85.534  45.936  87.386  1.00  0.00            
ATOM   4717 HG12 VAL B  68      84.690  45.049  88.467  1.00  0.00            
ATOM   4718 HG13 VAL B  68      86.119  45.713  88.894  1.00  0.00            
ATOM   4719  CG2 VAL B  68      87.709  44.400  87.179  1.00  0.00           C
ATOM   4720 HG21 VAL B  68      87.630  45.052  86.425  1.00  0.00            
ATOM   4721 HG22 VAL B  68      88.238  44.811  87.922  1.00  0.00            
ATOM   4722 HG23 VAL B  68      88.172  43.574  86.858  1.00  0.00            
ATOM   4723  C   VAL B  68      85.115  42.943  89.573  1.00  0.00           C
ATOM   4724  O   VAL B  68      84.931  43.585  90.614  1.00  0.00           O
ATOM   4725  N   ARG B  69      84.192  42.142  89.048  1.00  0.00           N
ATOM   4726  HN  ARG B  69      84.370  41.685  88.177  1.00  0.00            
ATOM   4727  CA  ARG B  69      82.922  41.925  89.733  1.00  0.00           C
ATOM   4728  HA  ARG B  69      82.527  42.838  89.837  1.00  0.00            
ATOM   4729  CB  ARG B  69      82.005  41.050  88.897  1.00  0.00           C
ATOM   4730  HB1 ARG B  69      82.393  40.130  88.833  1.00  0.00            
ATOM   4731  HB2 ARG B  69      81.105  41.003  89.331  1.00  0.00            
ATOM   4732  CG  ARG B  69      81.852  41.617  87.509  1.00  0.00           C
ATOM   4733  HG1 ARG B  69      82.695  41.435  87.003  1.00  0.00            
ATOM   4734  HG2 ARG B  69      81.718  42.605  87.589  1.00  0.00            
ATOM   4735  CD  ARG B  69      80.687  41.035  86.728  1.00  0.00           C
ATOM   4736  HD1 ARG B  69      80.648  41.445  85.817  1.00  0.00            
ATOM   4737  HD2 ARG B  69      79.830  41.214  87.211  1.00  0.00            
ATOM   4738  NE  ARG B  69      80.823  39.598  86.569  1.00  0.00           N
ATOM   4739  HE  ARG B  69      81.345  39.249  85.791  1.00  0.00            
ATOM   4740  CZ  ARG B  69      80.286  38.736  87.408  1.00  0.00           C
ATOM   4741  NH1 ARG B  69      79.563  39.205  88.415  1.00  0.00           N
ATOM   4742 HH11 ARG B  69      79.152  38.573  89.073  1.00  0.00            
ATOM   4743 HH12 ARG B  69      79.428  40.191  88.517  1.00  0.00            
ATOM   4744  NH2 ARG B  69      80.483  37.430  87.246  1.00  0.00           N
ATOM   4745 HH21 ARG B  69      80.082  36.780  87.891  1.00  0.00            
ATOM   4746 HH22 ARG B  69      81.032  37.099  86.479  1.00  0.00            
ATOM   4747  C   ARG B  69      83.119  41.314  91.109  1.00  0.00           C
ATOM   4748  O   ARG B  69      82.575  41.794  92.104  1.00  0.00           O
ATOM   4749  N   GLU B  70      83.920  40.269  91.157  1.00  0.00           N
ATOM   4750  HN  GLU B  70      84.393  39.979  90.325  1.00  0.00            
ATOM   4751  CA  GLU B  70      84.132  39.531  92.383  1.00  0.00           C
ATOM   4752  HA  GLU B  70      83.215  39.308  92.714  1.00  0.00            
ATOM   4753  CB  GLU B  70      84.920  38.262  92.091  1.00  0.00           C
ATOM   4754  HB1 GLU B  70      85.701  38.484  91.507  1.00  0.00            
ATOM   4755  HB2 GLU B  70      85.248  37.871  92.951  1.00  0.00            
ATOM   4756  CG  GLU B  70      84.032  37.248  91.382  1.00  0.00           C
ATOM   4757  HG1 GLU B  70      83.731  37.637  90.511  1.00  0.00            
ATOM   4758  HG2 GLU B  70      83.235  37.061  91.957  1.00  0.00            
ATOM   4759  CD  GLU B  70      84.717  35.945  91.097  1.00  0.00           C
ATOM   4760  OE1 GLU B  70      85.622  35.928  90.237  1.00  0.00           O
ATOM   4761  OE2 GLU B  70      84.312  34.936  91.705  1.00  0.00           O
ATOM   4762  C   GLU B  70      84.801  40.365  93.451  1.00  0.00           C
ATOM   4763  O   GLU B  70      84.500  40.241  94.638  1.00  0.00           O
ATOM   4764  N   LYS B  71      85.664  41.262  93.016  1.00  0.00           N
ATOM   4765  HN  LYS B  71      85.831  41.345  92.033  1.00  0.00            
ATOM   4766  CA  LYS B  71      86.378  42.133  93.935  1.00  0.00           C
ATOM   4767  HA  LYS B  71      86.772  41.600  94.684  1.00  0.00            
ATOM   4768  CB  LYS B  71      87.492  42.806  93.138  1.00  0.00           C
ATOM   4769  HB1 LYS B  71      87.778  42.176  92.416  1.00  0.00            
ATOM   4770  HB2 LYS B  71      87.118  43.637  92.726  1.00  0.00            
ATOM   4771  CG  LYS B  71      88.726  43.205  93.886  1.00  0.00           C
ATOM   4772  HG1 LYS B  71      89.258  42.385  94.097  1.00  0.00            
ATOM   4773  HG2 LYS B  71      88.459  43.658  94.737  1.00  0.00            
ATOM   4774  CD  LYS B  71      89.559  44.157  93.032  1.00  0.00           C
ATOM   4775  HD1 LYS B  71      89.055  45.015  92.932  1.00  0.00            
ATOM   4776  HD2 LYS B  71      89.691  43.741  92.132  1.00  0.00            
ATOM   4777  CE  LYS B  71      90.935  44.464  93.637  1.00  0.00           C
ATOM   4778  HE1 LYS B  71      90.890  44.351  94.630  1.00  0.00            
ATOM   4779  HE2 LYS B  71      91.186  45.407  93.420  1.00  0.00            
ATOM   4780  NZ  LYS B  71      92.012  43.564  93.114  1.00  0.00           N
ATOM   4781  HZ1 LYS B  71      91.781  42.613  93.320  1.00  0.00            
ATOM   4782  HZ2 LYS B  71      92.092  43.680  92.124  1.00  0.00            
ATOM   4783  HZ3 LYS B  71      92.882  43.798  93.549  1.00  0.00            
ATOM   4784  C   LYS B  71      85.381  43.138  94.517  1.00  0.00           C
ATOM   4785  O   LYS B  71      85.401  43.447  95.697  1.00  0.00           O
ATOM   4786  N   PHE B  72      84.459  43.607  93.687  1.00  0.00           N
ATOM   4787  HN  PHE B  72      84.439  43.275  92.744  1.00  0.00            
ATOM   4788  CA  PHE B  72      83.476  44.592  94.112  1.00  0.00           C
ATOM   4789  HA  PHE B  72      84.008  45.313  94.556  1.00  0.00            
ATOM   4790  CB  PHE B  72      82.737  45.124  92.898  1.00  0.00           C
ATOM   4791  HB1 PHE B  72      83.385  45.231  92.144  1.00  0.00            
ATOM   4792  HB2 PHE B  72      82.027  44.470  92.637  1.00  0.00            
ATOM   4793  CG  PHE B  72      82.086  46.440  93.136  1.00  0.00           C
ATOM   4794  CD1 PHE B  72      82.833  47.611  93.122  1.00  0.00           C
ATOM   4795  HD1 PHE B  72      83.809  47.567  92.909  1.00  0.00            
ATOM   4796  CE1 PHE B  72      82.256  48.830  93.395  1.00  0.00           C
ATOM   4797  HE1 PHE B  72      82.809  49.663  93.379  1.00  0.00            
ATOM   4798  CZ  PHE B  72      80.917  48.897  93.689  1.00  0.00           C
ATOM   4799  HZ  PHE B  72      80.492  49.778  93.897  1.00  0.00            
ATOM   4800  CD2 PHE B  72      80.754  46.511  93.448  1.00  0.00           C
ATOM   4801  HD2 PHE B  72      80.208  45.674  93.497  1.00  0.00            
ATOM   4802  CE2 PHE B  72      80.159  47.742  93.696  1.00  0.00           C
ATOM   4803  HE2 PHE B  72      79.177  47.792  93.880  1.00  0.00            
ATOM   4804  C   PHE B  72      82.468  44.010  95.114  1.00  0.00           C
ATOM   4805  O   PHE B  72      82.101  44.645  96.112  1.00  0.00           O
ATOM   4806  N   LEU B  73      82.055  42.774  94.868  1.00  0.00           N
ATOM   4807  HN  LEU B  73      82.341  42.318  94.025  1.00  0.00            
ATOM   4808  CA  LEU B  73      81.198  42.077  95.799  1.00  0.00           C
ATOM   4809  HA  LEU B  73      80.380  42.648  95.871  1.00  0.00            
ATOM   4810  CB  LEU B  73      80.858  40.712  95.234  1.00  0.00           C
ATOM   4811  HB1 LEU B  73      81.707  40.243  94.992  1.00  0.00            
ATOM   4812  HB2 LEU B  73      80.374  40.185  95.933  1.00  0.00            
ATOM   4813  CG  LEU B  73      79.980  40.816  93.996  1.00  0.00           C
ATOM   4814  HG  LEU B  73      80.451  41.343  93.289  1.00  0.00            
ATOM   4815  CD1 LEU B  73      79.698  39.437  93.464  1.00  0.00           C
ATOM   4816 HD11 LEU B  73      79.121  39.505  92.650  1.00  0.00            
ATOM   4817 HD12 LEU B  73      80.560  38.989  93.225  1.00  0.00            
ATOM   4818 HD13 LEU B  73      79.226  38.900  94.163  1.00  0.00            
ATOM   4819  CD2 LEU B  73      78.682  41.514  94.343  1.00  0.00           C
ATOM   4820 HD21 LEU B  73      78.110  41.579  93.526  1.00  0.00            
ATOM   4821 HD22 LEU B  73      78.200  40.991  95.046  1.00  0.00            
ATOM   4822 HD23 LEU B  73      78.879  42.432  94.686  1.00  0.00            
ATOM   4823  C   LEU B  73      81.847  41.931  97.192  1.00  0.00           C
ATOM   4824  O   LEU B  73      81.224  42.171  98.232  1.00  0.00           O
ATOM   4825  N   ARG B  74      83.109  41.564  97.212  1.00  0.00           N
ATOM   4826  HN  ARG B  74      83.602  41.427  96.353  1.00  0.00            
ATOM   4827  CA  ARG B  74      83.783  41.359  98.463  1.00  0.00           C
ATOM   4828  HA  ARG B  74      83.206  40.733  98.987  1.00  0.00            
ATOM   4829  CB  ARG B  74      85.153  40.747  98.212  1.00  0.00           C
ATOM   4830  HB1 ARG B  74      85.534  41.122  97.367  1.00  0.00            
ATOM   4831  HB2 ARG B  74      85.759  40.966  98.977  1.00  0.00            
ATOM   4832  CG  ARG B  74      85.046  39.246  98.082  1.00  0.00           C
ATOM   4833  HG1 ARG B  74      84.211  39.029  97.576  1.00  0.00            
ATOM   4834  HG2 ARG B  74      84.993  38.850  98.999  1.00  0.00            
ATOM   4835  CD  ARG B  74      86.207  38.620  97.365  1.00  0.00           C
ATOM   4836  HD1 ARG B  74      87.044  38.760  97.894  1.00  0.00            
ATOM   4837  HD2 ARG B  74      86.309  39.037  96.462  1.00  0.00            
ATOM   4838  NE  ARG B  74      85.996  37.180  97.195  1.00  0.00           N
ATOM   4839  HE  ARG B  74      86.540  36.558  97.758  1.00  0.00            
ATOM   4840  CZ  ARG B  74      85.121  36.644  96.333  1.00  0.00           C
ATOM   4841  NH1 ARG B  74      84.372  37.409  95.551  1.00  0.00           N
ATOM   4842 HH11 ARG B  74      83.720  36.991  94.918  1.00  0.00            
ATOM   4843 HH12 ARG B  74      84.459  38.404  95.594  1.00  0.00            
ATOM   4844  NH2 ARG B  74      84.987  35.332  96.257  1.00  0.00           N
ATOM   4845 HH21 ARG B  74      84.330  34.933  95.618  1.00  0.00            
ATOM   4846 HH22 ARG B  74      85.543  34.738  96.839  1.00  0.00            
ATOM   4847  C   ARG B  74      83.895  42.642  99.232  1.00  0.00           C
ATOM   4848  O   ARG B  74      83.965  42.625 100.449  1.00  0.00           O
ATOM   4849  N   ALA B  75      83.907  43.770  98.531  1.00  0.00           N
ATOM   4850  HN  ALA B  75      83.825  43.736  97.535  1.00  0.00            
ATOM   4851  CA  ALA B  75      84.039  45.060  99.203  1.00  0.00           C
ATOM   4852  HA  ALA B  75      84.564  44.882 100.035  1.00  0.00            
ATOM   4853  CB  ALA B  75      84.772  46.029  98.303  1.00  0.00           C
ATOM   4854  HB1 ALA B  75      84.861  46.911  98.765  1.00  0.00            
ATOM   4855  HB2 ALA B  75      85.681  45.668  98.095  1.00  0.00            
ATOM   4856  HB3 ALA B  75      84.259  46.148  97.453  1.00  0.00            
ATOM   4857  C   ALA B  75      82.676  45.640  99.567  1.00  0.00           C
ATOM   4858  O   ALA B  75      82.587  46.539 100.390  1.00  0.00           O
ATOM   4859  N   HISDB  76      81.620  45.195  98.895  1.00  0.00           N
ATOM   4860  HN  HISDB  76      81.717  44.422  98.269  1.00  0.00            
ATOM   4861  CA  HISDB  76      80.325  45.829  99.068  1.00  0.00           C
ATOM   4862  HA  HISDB  76      80.424  46.399  99.884  1.00  0.00            
ATOM   4863  CB  HISDB  76      80.019  46.682  97.859  1.00  0.00           C
ATOM   4864  HB1 HISDB  76      79.908  46.087  97.063  1.00  0.00            
ATOM   4865  HB2 HISDB  76      79.169  47.182  98.023  1.00  0.00            
ATOM   4866  ND1 HISDB  76      81.301  48.797  98.324  1.00  0.00           N
ATOM   4867  HD1 HISDB  76      80.774  49.051  99.135  1.00  0.00            
ATOM   4868  CG  HISDB  76      81.092  47.671  97.557  1.00  0.00           C
ATOM   4869  CE1 HISDB  76      82.305  49.487  97.819  1.00  0.00           C
ATOM   4870  HE1 HISDB  76      82.654  50.356  98.171  1.00  0.00            
ATOM   4871  NE2 HISDB  76      82.770  48.835  96.770  1.00  0.00           N
ATOM   4872  CD2 HISDB  76      82.045  47.685  96.600  1.00  0.00           C
ATOM   4873  HD2 HISDB  76      82.193  46.987  95.899  1.00  0.00            
ATOM   4874  C   HISDB  76      79.201  44.832  99.336  1.00  0.00           C
ATOM   4875  O   HISDB  76      78.455  44.484  98.435  1.00  0.00           O
ATOM   4876  N   PRO B  77      79.076  44.384 100.593  1.00  0.00           N
ATOM   4877  CD  PRO B  77      79.874  44.776 101.765  1.00  0.00           C
ATOM   4878  HD1 PRO B  77      79.960  45.771 101.824  1.00  0.00            
ATOM   4879  HD2 PRO B  77      80.785  44.364 101.733  1.00  0.00            
ATOM   4880  CA  PRO B  77      78.138  43.318 100.902  1.00  0.00           C
ATOM   4881  HA  PRO B  77      78.337  42.548 100.296  1.00  0.00            
ATOM   4882  CB  PRO B  77      78.354  43.072 102.390  1.00  0.00           C
ATOM   4883  HB1 PRO B  77      77.481  42.989 102.871  1.00  0.00            
ATOM   4884  HB2 PRO B  77      78.899  42.247 102.543  1.00  0.00            
ATOM   4885  CG  PRO B  77      79.080  44.238 102.893  1.00  0.00           C
ATOM   4886  HG1 PRO B  77      79.683  43.965 103.642  1.00  0.00            
ATOM   4887  HG2 PRO B  77      78.432  44.926 103.220  1.00  0.00            
ATOM   4888  C   PRO B  77      76.681  43.668 100.643  1.00  0.00           C
ATOM   4889  O   PRO B  77      75.852  42.774 100.644  1.00  0.00           O
ATOM   4890  N   CYS B  78      76.377  44.939 100.401  1.00  0.00           N
ATOM   4891  HN  CYS B  78      77.103  45.626 100.406  1.00  0.00            
ATOM   4892  CA  CYS B  78      74.999  45.353 100.127  1.00  0.00           C
ATOM   4893  HA  CYS B  78      74.441  44.727 100.671  1.00  0.00            
ATOM   4894  CB  CYS B  78      74.764  46.825 100.594  1.00  0.00           C
ATOM   4895  HB1 CYS B  78      75.039  46.780 101.555  1.00  0.00            
ATOM   4896  HB2 CYS B  78      73.769  46.901 100.535  1.00  0.00            
ATOM   4897  SG  CYS B  78      75.570  48.252  99.759  1.00  0.00           S
ATOM   4898  HG1 CYS B  78      75.285  48.282  98.801  1.00  0.00            
ATOM   4899  C   CYS B  78      74.598  45.127  98.663  1.00  0.00           C
ATOM   4900  O   CYS B  78      73.533  45.545  98.218  1.00  0.00           O
ATOM   4901  N   VAL B  79      75.451  44.444  97.913  1.00  0.00           N
ATOM   4902  HN  VAL B  79      76.266  44.049  98.336  1.00  0.00            
ATOM   4903  CA  VAL B  79      75.225  44.256  96.479  1.00  0.00           C
ATOM   4904  HA  VAL B  79      74.333  44.681  96.322  1.00  0.00            
ATOM   4905  CB  VAL B  79      76.344  44.925  95.666  1.00  0.00           C
ATOM   4906  HB  VAL B  79      77.213  44.474  95.871  1.00  0.00            
ATOM   4907  CG1 VAL B  79      76.064  44.789  94.195  1.00  0.00           C
ATOM   4908 HG11 VAL B  79      76.797  45.227  93.674  1.00  0.00            
ATOM   4909 HG12 VAL B  79      76.016  43.820  93.953  1.00  0.00            
ATOM   4910 HG13 VAL B  79      75.193  45.230  93.979  1.00  0.00            
ATOM   4911  CG2 VAL B  79      76.488  46.382  96.028  1.00  0.00           C
ATOM   4912 HG21 VAL B  79      77.222  46.790  95.484  1.00  0.00            
ATOM   4913 HG22 VAL B  79      75.629  46.859  95.840  1.00  0.00            
ATOM   4914 HG23 VAL B  79      76.708  46.464  97.000  1.00  0.00            
ATOM   4915  C   VAL B  79      75.212  42.764  96.092  1.00  0.00           C
ATOM   4916  O   VAL B  79      76.146  42.036  96.378  1.00  0.00           O
ATOM   4917  N   SER B  80      74.178  42.332  95.390  1.00  0.00           N
ATOM   4918  HN  SER B  80      73.418  42.952  95.196  1.00  0.00            
ATOM   4919  CA  SER B  80      74.136  40.979  94.903  1.00  0.00           C
ATOM   4920  HA  SER B  80      74.596  40.430  95.601  1.00  0.00            
ATOM   4921  CB  SER B  80      72.693  40.499  94.721  1.00  0.00           C
ATOM   4922  HB1 SER B  80      72.185  40.584  95.578  1.00  0.00            
ATOM   4923  HB2 SER B  80      72.676  39.547  94.417  1.00  0.00            
ATOM   4924  OG  SER B  80      71.997  41.253  93.753  1.00  0.00           O
ATOM   4925  HG1 SER B  80      72.476  41.194  92.877  1.00  0.00            
ATOM   4926  C   SER B  80      74.871  40.901  93.587  1.00  0.00           C
ATOM   4927  O   SER B  80      74.915  41.862  92.836  1.00  0.00           O
ATOM   4928  N   ASP B  81      75.439  39.735  93.303  1.00  0.00           N
ATOM   4929  HN  ASP B  81      75.450  39.014  93.996  1.00  0.00            
ATOM   4930  CA  ASP B  81      76.042  39.485  92.014  1.00  0.00           C
ATOM   4931  HA  ASP B  81      76.851  40.072  91.974  1.00  0.00            
ATOM   4932  CB  ASP B  81      76.431  38.009  91.917  1.00  0.00           C
ATOM   4933  HB1 ASP B  81      77.013  37.772  92.695  1.00  0.00            
ATOM   4934  HB2 ASP B  81      75.602  37.450  91.938  1.00  0.00            
ATOM   4935  CG  ASP B  81      77.181  37.697  90.653  1.00  0.00           C
ATOM   4936  OD1 ASP B  81      78.004  38.551  90.274  1.00  0.00           O
ATOM   4937  OD2 ASP B  81      76.960  36.621  90.042  1.00  0.00           O
ATOM   4938  C   ASP B  81      75.071  39.851  90.880  1.00  0.00           C
ATOM   4939  O   ASP B  81      75.433  40.488  89.908  1.00  0.00           O
ATOM   4940  N   GLN B  82      73.825  39.455  91.018  1.00  0.00           N
ATOM   4941  HN  GLN B  82      73.535  39.014  91.868  1.00  0.00            
ATOM   4942  CA  GLN B  82      72.874  39.652  89.953  1.00  0.00           C
ATOM   4943  HA  GLN B  82      73.309  39.293  89.127  1.00  0.00            
ATOM   4944  CB  GLN B  82      71.594  38.863  90.247  1.00  0.00           C
ATOM   4945  HB1 GLN B  82      71.248  39.145  91.142  1.00  0.00            
ATOM   4946  HB2 GLN B  82      70.919  39.085  89.544  1.00  0.00            
ATOM   4947  CG  GLN B  82      71.800  37.340  90.262  1.00  0.00           C
ATOM   4948  HG1 GLN B  82      72.470  37.113  89.555  1.00  0.00            
ATOM   4949  HG2 GLN B  82      70.925  36.909  90.043  1.00  0.00            
ATOM   4950  CD  GLN B  82      72.300  36.756  91.601  1.00  0.00           C
ATOM   4951  OE1 GLN B  82      72.737  37.474  92.501  1.00  0.00           O
ATOM   4952  NE2 GLN B  82      72.214  35.434  91.733  1.00  0.00           N
ATOM   4953 HE21 GLN B  82      71.842  34.880  90.988  1.00  0.00            
ATOM   4954 HE22 GLN B  82      72.522  34.995  92.577  1.00  0.00            
ATOM   4955  C   GLN B  82      72.598  41.137  89.742  1.00  0.00           C
ATOM   4956  O   GLN B  82      72.464  41.585  88.611  1.00  0.00           O
ATOM   4957  N   GLU B  83      72.563  41.908  90.820  1.00  0.00           N
ATOM   4958  HN  GLU B  83      72.670  41.495  91.724  1.00  0.00            
ATOM   4959  CA  GLU B  83      72.370  43.355  90.707  1.00  0.00           C
ATOM   4960  HA  GLU B  83      71.561  43.448  90.127  1.00  0.00            
ATOM   4961  CB  GLU B  83      72.123  43.988  92.082  1.00  0.00           C
ATOM   4962  HB1 GLU B  83      72.762  43.581  92.735  1.00  0.00            
ATOM   4963  HB2 GLU B  83      72.297  44.970  92.013  1.00  0.00            
ATOM   4964  CG  GLU B  83      70.712  43.797  92.621  1.00  0.00           C
ATOM   4965  HG1 GLU B  83      70.454  42.837  92.507  1.00  0.00            
ATOM   4966  HG2 GLU B  83      70.088  44.374  92.094  1.00  0.00            
ATOM   4967  CD  GLU B  83      70.585  44.163  94.094  1.00  0.00           C
ATOM   4968  OE1 GLU B  83      71.276  43.513  94.927  1.00  0.00           O
ATOM   4969  OE2 GLU B  83      69.769  45.074  94.425  1.00  0.00           O
ATOM   4970  C   GLU B  83      73.576  44.036  90.045  1.00  0.00           C
ATOM   4971  O   GLU B  83      73.432  44.926  89.221  1.00  0.00           O
ATOM   4972  N   LEU B  84      74.767  43.645  90.434  1.00  0.00           N
ATOM   4973  HN  LEU B  84      74.854  42.972  91.169  1.00  0.00            
ATOM   4974  CA  LEU B  84      75.961  44.184  89.803  1.00  0.00           C
ATOM   4975  HA  LEU B  84      75.929  45.175  89.935  1.00  0.00            
ATOM   4976  CB  LEU B  84      77.183  43.571  90.466  1.00  0.00           C
ATOM   4977  HB1 LEU B  84      77.139  43.766  91.446  1.00  0.00            
ATOM   4978  HB2 LEU B  84      77.155  42.582  90.322  1.00  0.00            
ATOM   4979  CG  LEU B  84      78.507  44.078  89.950  1.00  0.00           C
ATOM   4980  HG  LEU B  84      78.567  43.910  88.966  1.00  0.00            
ATOM   4981  CD1 LEU B  84      78.613  45.573  90.192  1.00  0.00           C
ATOM   4982 HD11 LEU B  84      79.492  45.905  89.849  1.00  0.00            
ATOM   4983 HD12 LEU B  84      77.870  46.042  89.714  1.00  0.00            
ATOM   4984 HD13 LEU B  84      78.547  45.757  91.173  1.00  0.00            
ATOM   4985  CD2 LEU B  84      79.637  43.338  90.642  1.00  0.00           C
ATOM   4986 HD21 LEU B  84      80.514  43.674  90.300  1.00  0.00            
ATOM   4987 HD22 LEU B  84      79.582  43.493  91.628  1.00  0.00            
ATOM   4988 HD23 LEU B  84      79.559  42.359  90.454  1.00  0.00            
ATOM   4989  C   LEU B  84      75.980  43.861  88.313  1.00  0.00           C
ATOM   4990  O   LEU B  84      76.357  44.678  87.478  1.00  0.00           O
ATOM   4991  N   GLY B  85      75.547  42.654  87.995  1.00  0.00           N
ATOM   4992  HN  GLY B  85      75.319  42.011  88.726  1.00  0.00            
ATOM   4993  CA  GLY B  85      75.393  42.237  86.621  1.00  0.00           C
ATOM   4994  HA1 GLY B  85      74.936  41.348  86.621  1.00  0.00            
ATOM   4995  HA2 GLY B  85      76.307  42.142  86.226  1.00  0.00            
ATOM   4996  C   GLY B  85      74.585  43.229  85.813  1.00  0.00           C
ATOM   4997  O   GLY B  85      75.008  43.634  84.743  1.00  0.00           O
ATOM   4998  N   LEU B  86      73.430  43.642  86.327  1.00  0.00           N
ATOM   4999  HN  LEU B  86      73.119  43.267  87.200  1.00  0.00            
ATOM   5000  CA  LEU B  86      72.611  44.631  85.640  1.00  0.00           C
ATOM   5001  HA  LEU B  86      72.467  44.236  84.733  1.00  0.00            
ATOM   5002  CB  LEU B  86      71.286  44.848  86.355  1.00  0.00           C
ATOM   5003  HB1 LEU B  86      71.477  45.229  87.260  1.00  0.00            
ATOM   5004  HB2 LEU B  86      70.747  45.503  85.825  1.00  0.00            
ATOM   5005  CG  LEU B  86      70.457  43.587  86.536  1.00  0.00           C
ATOM   5006  HG  LEU B  86      71.032  42.889  86.963  1.00  0.00            
ATOM   5007  CD1 LEU B  86      69.274  43.865  87.450  1.00  0.00           C
ATOM   5008 HD11 LEU B  86      68.736  43.030  87.562  1.00  0.00            
ATOM   5009 HD12 LEU B  86      69.607  44.170  88.343  1.00  0.00            
ATOM   5010 HD13 LEU B  86      68.701  44.579  87.046  1.00  0.00            
ATOM   5011  CD2 LEU B  86      69.986  43.049  85.190  1.00  0.00           C
ATOM   5012 HD21 LEU B  86      69.444  42.221  85.333  1.00  0.00            
ATOM   5013 HD22 LEU B  86      69.426  43.740  84.733  1.00  0.00            
ATOM   5014 HD23 LEU B  86      70.780  42.833  84.621  1.00  0.00            
ATOM   5015  C   LEU B  86      73.324  45.969  85.538  1.00  0.00           C
ATOM   5016  O   LEU B  86      73.203  46.669  84.532  1.00  0.00           O
ATOM   5017  N   LEU B  87      74.053  46.337  86.581  1.00  0.00           N
ATOM   5018  HN  LEU B  87      74.117  45.750  87.388  1.00  0.00            
ATOM   5019  CA  LEU B  87      74.753  47.597  86.534  1.00  0.00           C
ATOM   5020  HA  LEU B  87      74.064  48.319  86.474  1.00  0.00            
ATOM   5021  CB  LEU B  87      75.581  47.821  87.787  1.00  0.00           C
ATOM   5022  HB1 LEU B  87      74.958  47.960  88.557  1.00  0.00            
ATOM   5023  HB2 LEU B  87      76.135  47.004  87.950  1.00  0.00            
ATOM   5024  CG  LEU B  87      76.510  49.034  87.679  1.00  0.00           C
ATOM   5025  HG  LEU B  87      77.047  48.955  86.839  1.00  0.00            
ATOM   5026  CD1 LEU B  87      75.676  50.305  87.641  1.00  0.00           C
ATOM   5027 HD11 LEU B  87      76.281  51.098  87.570  1.00  0.00            
ATOM   5028 HD12 LEU B  87      75.066  50.280  86.849  1.00  0.00            
ATOM   5029 HD13 LEU B  87      75.133  50.373  88.478  1.00  0.00            
ATOM   5030  CD2 LEU B  87      77.496  49.091  88.824  1.00  0.00           C
ATOM   5031 HD21 LEU B  87      78.083  49.894  88.719  1.00  0.00            
ATOM   5032 HD22 LEU B  87      76.999  49.153  89.689  1.00  0.00            
ATOM   5033 HD23 LEU B  87      78.058  48.264  88.821  1.00  0.00            
ATOM   5034  C   LEU B  87      75.662  47.546  85.325  1.00  0.00           C
ATOM   5035  O   LEU B  87      75.725  48.488  84.541  1.00  0.00           O
ATOM   5036  N   ILE B  88      76.358  46.432  85.173  1.00  0.00           N
ATOM   5037  HN  ILE B  88      76.179  45.653  85.773  1.00  0.00            
ATOM   5038  CA  ILE B  88      77.372  46.326  84.153  1.00  0.00           C
ATOM   5039  HA  ILE B  88      77.927  47.154  84.238  1.00  0.00            
ATOM   5040  CB  ILE B  88      78.240  45.096  84.397  1.00  0.00           C
ATOM   5041  HB  ILE B  88      77.652  44.302  84.550  1.00  0.00            
ATOM   5042  CG2 ILE B  88      79.130  44.809  83.215  1.00  0.00           C
ATOM   5043 HG21 ILE B  88      79.685  43.999  83.405  1.00  0.00            
ATOM   5044 HG22 ILE B  88      78.566  44.645  82.406  1.00  0.00            
ATOM   5045 HG23 ILE B  88      79.729  45.593  83.051  1.00  0.00            
ATOM   5046  CG1 ILE B  88      79.123  45.376  85.588  1.00  0.00           C
ATOM   5047 HG11 ILE B  88      78.588  45.868  86.274  1.00  0.00            
ATOM   5048 HG12 ILE B  88      79.889  45.946  85.291  1.00  0.00            
ATOM   5049  CD  ILE B  88      79.675  44.131  86.220  1.00  0.00           C
ATOM   5050  HD1 ILE B  88      80.249  44.380  87.000  1.00  0.00            
ATOM   5051  HD2 ILE B  88      78.921  43.553  86.532  1.00  0.00            
ATOM   5052  HD3 ILE B  88      80.222  43.631  85.549  1.00  0.00            
ATOM   5053  C   ILE B  88      76.745  46.296  82.771  1.00  0.00           C
ATOM   5054  O   ILE B  88      77.261  46.909  81.844  1.00  0.00           O
ATOM   5055  N   LYS B  89      75.638  45.589  82.629  1.00  0.00           N
ATOM   5056  HN  LYS B  89      75.276  45.060  83.397  1.00  0.00            
ATOM   5057  CA  LYS B  89      74.963  45.585  81.374  1.00  0.00           C
ATOM   5058  HA  LYS B  89      75.604  45.201  80.709  1.00  0.00            
ATOM   5059  CB  LYS B  89      73.723  44.693  81.417  1.00  0.00           C
ATOM   5060  HB1 LYS B  89      74.004  43.764  81.658  1.00  0.00            
ATOM   5061  HB2 LYS B  89      73.099  45.044  82.115  1.00  0.00
[truncated: 67,254,318 more chars]
