# Supplementary material for: Light-induced analgesia provides a drug-free optical method for pain relief via activation of TRAAK k+ channels
Source: Nat Commun. 2026 Jan 26;17:620. doi: 10.1038/s41467-025-67819-w (PMC12834984; doi:10.1038/s41467-025-67819-w)
Supplement: Supplementary file 4 — Source Data [file 41467_2025_67819_MOESM4_ESM.zip › Sandoz-sourcedata.xlsx]

## Sheet: Fig1b
File.Name	Channel	Time_s	0 mV current fold increase
2023_07_12_0023.abf	mTASK1	-50	1
2023_07_12_0023.abf	mTASK1	-40	1.00084
2023_07_12_0023.abf	mTASK1	-30	0.99427
2023_07_12_0023.abf	mTASK1	-20	0.926664
2023_07_12_0023.abf	mTASK1	-10	0.867521
2023_07_12_0023.abf	mTASK1	0	0.788765
2023_07_12_0023.abf	mTASK1	10	0.977784
2023_07_12_0023.abf	mTASK1	20	1.19847
2023_07_12_0023.abf	mTASK1	30	1.4731
2023_07_12_0023.abf	mTASK1	40	1.73887
2023_07_12_0023.abf	mTASK1	50	1.90837
2023_07_12_0023.abf	mTASK1	60	2.08141
2023_07_12_0023.abf	mTASK1	70	2.19166
2023_07_12_0023.abf	mTASK1	80	2.26627
2023_07_12_0023.abf	mTASK1	90	2.32558
2023_07_12_0023.abf	mTASK1	100	2.35398
2023_07_12_0023.abf	mTASK1	110	2.2646
2023_07_12_0023.abf	mTASK1	120	2.19166
2023_07_12_0023.abf	mTASK1	130	2.13582
2023_07_12_0023.abf	mTASK1	140	2.04548
2023_07_12_0031.abf	mTASK1	-50	1
2023_07_12_0031.abf	mTASK1	-40	1.11709
2023_07_12_0031.abf	mTASK1	-30	1.09747
2023_07_12_0031.abf	mTASK1	-20	1.08266
2023_07_12_0031.abf	mTASK1	-10	1.13524
2023_07_12_0031.abf	mTASK1	0	1.09354
2023_07_12_0031.abf	mTASK1	10	1.40913
2023_07_12_0031.abf	mTASK1	20	1.70868
2023_07_12_0031.abf	mTASK1	30	1.95102
2023_07_12_0031.abf	mTASK1	40	2.20636
2023_07_12_0031.abf	mTASK1	50	2.49671
2023_07_12_0031.abf	mTASK1	60	2.79515
2023_07_12_0031.abf	mTASK1	70	2.94167
2023_07_12_0031.abf	mTASK1	80	2.98608
2023_07_12_0031.abf	mTASK1	90	3.30257
2023_07_12_0031.abf	mTASK1	100	3.50858
2023_07_12_0031.abf	mTASK1	110	3.54448
2023_07_12_0031.abf	mTASK1	120	3.28742
2023_07_12_0031.abf	mTASK1	130	3.20553
2023_07_12_0031.abf	mTASK1	140	3.32963
2023_07_12_0035.abf	mTASK1	-50	1
2023_07_12_0035.abf	mTASK1	-40	1.03677
2023_07_12_0035.abf	mTASK1	-30	1.02749
2023_07_12_0035.abf	mTASK1	-20	1.07252
2023_07_12_0035.abf	mTASK1	-10	1.06215
2023_07_12_0035.abf	mTASK1	0	0.986443
2023_07_12_0035.abf	mTASK1	10	1.06256
2023_07_12_0035.abf	mTASK1	20	1.15584
2023_07_12_0035.abf	mTASK1	30	1.28906
2023_07_12_0035.abf	mTASK1	40	1.35551
2023_07_12_0035.abf	mTASK1	50	1.40024
2023_07_12_0035.abf	mTASK1	60	1.50963
2023_07_12_0035.abf	mTASK1	70	1.60203
2023_07_12_0035.abf	mTASK1	80	1.62625
2023_07_12_0035.abf	mTASK1	90	1.67964
2023_07_12_0035.abf	mTASK1	100	1.61385
2023_07_12_0035.abf	mTASK1	110	1.61416
2023_07_12_0035.abf	mTASK1	120	1.58428
2023_07_12_0035.abf	mTASK1	130	1.51178
2023_07_12_0035.abf	mTASK1	140	1.44574
2023_07_12_0039.abf	mTASK1	-50	1
2023_07_12_0039.abf	mTASK1	-40	1.07696
2023_07_12_0039.abf	mTASK1	-30	1.13237
2023_07_12_0039.abf	mTASK1	-20	1.12705
2023_07_12_0039.abf	mTASK1	-10	1.12912
2023_07_12_0039.abf	mTASK1	0	1.07936
2023_07_12_0039.abf	mTASK1	10	1.38101
2023_07_12_0039.abf	mTASK1	20	1.61706
2023_07_12_0039.abf	mTASK1	30	1.89042
2023_07_12_0039.abf	mTASK1	40	2.059
2023_07_12_0039.abf	mTASK1	50	2.4436
2023_07_12_0039.abf	mTASK1	60	2.47421
2023_07_12_0039.abf	mTASK1	70	2.7827
2023_07_12_0039.abf	mTASK1	80	2.97605
2023_07_12_0039.abf	mTASK1	90	3.09294
2023_07_12_0039.abf	mTASK1	100	3.22447
2023_07_12_0039.abf	mTASK1	110	3.23795
2023_07_12_0039.abf	mTASK1	120	3.15799
2023_07_12_0039.abf	mTASK1	130	3.03371
2023_07_12_0044.abf	mTASK1	-50	1
2023_07_12_0044.abf	mTASK1	-40	0.900154
2023_07_12_0044.abf	mTASK1	-30	0.795094
2023_07_12_0044.abf	mTASK1	-20	0.724491
2023_07_12_0044.abf	mTASK1	-10	0.679271
2023_07_12_0044.abf	mTASK1	0	0.625646
2023_07_12_0044.abf	mTASK1	10	0.752079
2023_07_12_0044.abf	mTASK1	20	0.941262
2023_07_12_0044.abf	mTASK1	30	1.18561
2023_07_12_0044.abf	mTASK1	40	1.34572
2023_07_12_0044.abf	mTASK1	50	1.51626
2023_07_12_0044.abf	mTASK1	60	1.68795
2023_07_12_0044.abf	mTASK1	70	1.78947
2023_07_12_0044.abf	mTASK1	80	1.86207
2023_07_12_0044.abf	mTASK1	90	1.93782
2023_07_12_0044.abf	mTASK1	100	1.93129
2023_07_12_0044.abf	mTASK1	110	1.85426
2023_07_12_0051.abf	mTASK1	-50	1
2023_07_12_0051.abf	mTASK1	-40	1.0823
2023_07_12_0051.abf	mTASK1	-30	1.08811
2023_07_12_0051.abf	mTASK1	-20	1.08119
2023_07_12_0051.abf	mTASK1	-10	1.00768
2023_07_12_0051.abf	mTASK1	0	0.826693
2023_07_12_0051.abf	mTASK1	10	0.960459
2023_07_12_0051.abf	mTASK1	20	1.10713
2023_07_12_0051.abf	mTASK1	30	1.29077
2023_07_12_0051.abf	mTASK1	40	1.51538
2023_07_12_0051.abf	mTASK1	50	1.71633
2023_07_12_0051.abf	mTASK1	60	1.72524
2023_07_12_0051.abf	mTASK1	70	1.87235
2023_07_12_0051.abf	mTASK1	80	1.97747
2023_07_12_0051.abf	mTASK1	90	2.09137
2023_07_12_0051.abf	mTASK1	100	2.17412
2023_07_12_0051.abf	mTASK1	110	2.11039
2023_07_12_0051.abf	mTASK1	120	2.15212
2023_07_12_0051.abf	mTASK1	130	2.11348
2023_07_12_0051.abf	mTASK1	140	2.04497
2023_07_12_0055.abf	mTASK1	-50	1
2023_07_12_0055.abf	mTASK1	-40	0.992635
2023_07_12_0055.abf	mTASK1	-30	1.01815
2023_07_12_0055.abf	mTASK1	-20	0.98076
2023_07_12_0055.abf	mTASK1	-10	0.977326
2023_07_12_0055.abf	mTASK1	0	0.960355
2023_07_12_0055.abf	mTASK1	10	1.1631
2023_07_12_0055.abf	mTASK1	20	1.39881
2023_07_12_0055.abf	mTASK1	30	1.71404
2023_07_12_0055.abf	mTASK1	40	1.97671
2023_07_12_0055.abf	mTASK1	50	2.19407
2023_07_12_0055.abf	mTASK1	60	2.44039
2023_07_12_0055.abf	mTASK1	70	2.6255
2023_07_12_0055.abf	mTASK1	80	2.67751
2023_07_12_0055.abf	mTASK1	90	2.90191
2023_07_12_0055.abf	mTASK1	100	2.83158
2023_07_12_0055.abf	mTASK1	110	2.84223
2023_07_12_0055.abf	mTASK1	120	2.81586
2023_07_12_0055.abf	mTASK1	130	2.66791
2023_07_12_0055.abf	mTASK1	140	2.6508
2023_07_12_0059.abf	mTASK1	-50	1
2023_07_12_0059.abf	mTASK1	-40	1.02414
2023_07_12_0059.abf	mTASK1	-30	1.02161
2023_07_12_0059.abf	mTASK1	-20	0.992464
2023_07_12_0059.abf	mTASK1	-10	0.943016
2023_07_12_0059.abf	mTASK1	0	0.897784
2023_07_12_0059.abf	mTASK1	10	1.01997
2023_07_12_0059.abf	mTASK1	20	1.21858
2023_07_12_0059.abf	mTASK1	30	1.45105
2023_07_12_0059.abf	mTASK1	40	1.6606
2023_07_12_0059.abf	mTASK1	50	1.88942
2023_07_12_0059.abf	mTASK1	60	2.01054
2023_07_12_0059.abf	mTASK1	70	2.19841
2023_07_12_0059.abf	mTASK1	80	2.31964
2023_07_12_0059.abf	mTASK1	90	2.40468
2023_07_12_0059.abf	mTASK1	100	2.46427
2023_07_12_0059.abf	mTASK1	110	2.46537
2023_07_12_0059.abf	mTASK1	120	2.44715
2023_07_12_0059.abf	mTASK1	130	2.45854
2023_07_12_0059.abf	mTASK1	140	2.37967
2023_07_12_0063.abf	mTASK1	-50	1
2023_07_12_0063.abf	mTASK1	-40	0.955922
2023_07_12_0063.abf	mTASK1	-30	0.895609
2023_07_12_0063.abf	mTASK1	-20	0.814866
2023_07_12_0063.abf	mTASK1	-10	0.772546
2023_07_12_0063.abf	mTASK1	0	0.74154
2023_07_12_0063.abf	mTASK1	10	0.822849
2023_07_12_0063.abf	mTASK1	20	0.952608
2023_07_12_0063.abf	mTASK1	30	1.08138
2023_07_12_0063.abf	mTASK1	40	1.21421
2023_07_12_0063.abf	mTASK1	50	1.27424
2023_07_12_0063.abf	mTASK1	60	1.33556
2023_07_12_0063.abf	mTASK1	70	1.40065
2023_07_12_0063.abf	mTASK1	80	1.43934
2023_07_12_0063.abf	mTASK1	90	1.46247
2023_07_12_0063.abf	mTASK1	100	1.38513
2023_07_12_0063.abf	mTASK1	110	1.40116
2023_07_12_0063.abf	mTASK1	120	1.40415
2023_07_12_0063.abf	mTASK1	130	1.40538
2023_07_12_0063.abf	mTASK1	140	1.34277
2023_11_14_0001.abf	mTASK3	-50	1
2023_11_14_0001.abf	mTASK3	-40	1.01334
2023_11_14_0001.abf	mTASK3	-30	1.01389
2023_11_14_0001.abf	mTASK3	-20	1.00741
2023_11_14_0001.abf	mTASK3	-10	1.03646
2023_11_14_0001.abf	mTASK3	0	1.03137
2023_11_14_0001.abf	mTASK3	10	1.04385
2023_11_14_0001.abf	mTASK3	20	1.02409
2023_11_14_0001.abf	mTASK3	30	1.04503
2023_11_14_0001.abf	mTASK3	40	1.03148
2023_11_14_0001.abf	mTASK3	50	0.848842
2023_11_14_0001.abf	mTASK3	60	0.931483
2023_11_14_0001.abf	mTASK3	70	0.905146
2023_11_14_0001.abf	mTASK3	80	0.824722
2023_11_14_0001.abf	mTASK3	90	0.883472
2023_11_14_0001.abf	mTASK3	100	0.971395
2023_11_14_0001.abf	mTASK3	110	0.975826
2023_11_14_0001.abf	mTASK3	120	0.983543
2023_11_14_0001.abf	mTASK3	130	1.03825
2023_11_14_0001.abf	mTASK3	140	1.03637
2023_11_14_0006.abf	mTASK3	-50	1
2023_11_14_0006.abf	mTASK3	-40	1.01767
2023_11_14_0006.abf	mTASK3	-30	1.01396
2023_11_14_0006.abf	mTASK3	-20	1.005
2023_11_14_0006.abf	mTASK3	-10	1.00379
2023_11_14_0006.abf	mTASK3	0	0.996166
2023_11_14_0006.abf	mTASK3	10	0.979787
2023_11_14_0006.abf	mTASK3	20	0.975411
2023_11_14_0006.abf	mTASK3	30	0.956928
2023_11_14_0006.abf	mTASK3	40	0.970185
2023_11_14_0006.abf	mTASK3	50	0.963119
2023_11_14_0006.abf	mTASK3	60	0.951126
2023_11_14_0006.abf	mTASK3	70	0.942082
2023_11_14_0006.abf	mTASK3	80	0.931547
2023_11_14_0006.abf	mTASK3	90	0.929798
2023_11_14_0006.abf	mTASK3	100	0.925497
2023_11_14_0006.abf	mTASK3	110	0.91709
2023_11_14_0006.abf	mTASK3	120	0.901197
2023_11_14_0006.abf	mTASK3	130	0.892892
2023_11_14_0006.abf	mTASK3	140	0.889666
2023_11_14_0016.abf	mTASK3	-50	1
2023_11_14_0016.abf	mTASK3	-40	0.969309
2023_11_14_0016.abf	mTASK3	-30	0.957246
2023_11_14_0016.abf	mTASK3	-20	0.959034
2023_11_14_0016.abf	mTASK3	-10	0.947169
2023_11_14_0016.abf	mTASK3	0	0.955908
2023_11_14_0016.abf	mTASK3	10	0.929187
2023_11_14_0016.abf	mTASK3	20	0.903023
2023_11_14_0016.abf	mTASK3	30	0.874874
2023_11_14_0016.abf	mTASK3	40	0.862562
2023_11_14_0016.abf	mTASK3	50	0.857815
2023_11_14_0016.abf	mTASK3	60	0.861413
2023_11_14_0016.abf	mTASK3	70	0.833318
2023_11_14_0016.abf	mTASK3	80	0.811214
2023_11_14_0016.abf	mTASK3	90	0.803173
2023_11_14_0016.abf	mTASK3	100	0.783024
2023_11_14_0016.abf	mTASK3	110	0.763711
2023_11_14_0016.abf	mTASK3	120	0.761345
2023_11_14_0016.abf	mTASK3	130	0.753085
2023_11_14_0016.abf	mTASK3	140	0.750004
2023_11_14_0021.abf	mTASK3	-50	1
2023_11_14_0021.abf	mTASK3	-40	0.999405
2023_11_14_0021.abf	mTASK3	-30	0.988007
2023_11_14_0021.abf	mTASK3	-20	0.979084
2023_11_14_0021.abf	mTASK3	-10	0.968561
2023_11_14_0021.abf	mTASK3	0	0.964642
2023_11_14_0021.abf	mTASK3	10	0.960559
2023_11_14_0021.abf	mTASK3	20	0.956967
2023_11_14_0021.abf	mTASK3	30	0.95769
2023_11_14_0021.abf	mTASK3	40	0.961809
2023_11_14_0021.abf	mTASK3	50	0.954751
2023_11_14_0021.abf	mTASK3	60	0.948196
2023_11_14_0021.abf	mTASK3	70	0.947469
2023_11_14_0021.abf	mTASK3	80	0.954187
2023_11_14_0021.abf	mTASK3	90	0.955051
2023_11_14_0021.abf	mTASK3	100	0.945142
2023_11_14_0021.abf	mTASK3	110	0.928257
2023_11_14_0021.abf	mTASK3	120	0.910943
2023_11_14_0021.abf	mTASK3	130	0.90724
2023_11_14_0021.abf	mTASK3	140	0.905071
2023_11_14_0029.abf	mTASK3	-50	1
2023_11_14_0029.abf	mTASK3	-40	0.995612
2023_11_14_0029.abf	mTASK3	-30	0.597692
2023_11_14_0029.abf	mTASK3	-20	0.592735
2023_11_14_0029.abf	mTASK3	-10	0.993652
2023_11_14_0029.abf	mTASK3	0	1.08851
2023_11_14_0029.abf	mTASK3	10	1.08141
2023_11_14_0029.abf	mTASK3	20	1.06344
2023_11_14_0029.abf	mTASK3	30	1.04192
2023_11_14_0029.abf	mTASK3	40	0.995983
2023_11_14_0029.abf	mTASK3	50	0.95623
2023_11_14_0029.abf	mTASK3	60	0.919815
2023_11_14_0029.abf	mTASK3	70	0.867951
2023_11_14_0029.abf	mTASK3	80	0.829591
2023_11_14_0029.abf	mTASK3	90	0.806761
2023_11_14_0029.abf	mTASK3	100	0.78569
2023_11_14_0029.abf	mTASK3	110	0.757195
2023_11_14_0029.abf	mTASK3	120	0.736881
2023_11_14_0029.abf	mTASK3	130	0.708187
2023_11_14_0029.abf	mTASK3	140	0.691761
2023_11_14_0038.abf	mTASK3	-50	1
2023_11_14_0038.abf	mTASK3	-40	1.02045
2023_11_14_0038.abf	mTASK3	-30	1.05487
2023_11_14_0038.abf	mTASK3	-20	0.981794
2023_11_14_0038.abf	mTASK3	-10	0.864753
2023_11_14_0038.abf	mTASK3	0	0.770572
2023_11_14_0038.abf	mTASK3	10	0.777972
2023_11_14_0038.abf	mTASK3	20	0.765836
2023_11_14_0038.abf	mTASK3	30	0.750864
2023_11_14_0038.abf	mTASK3	40	0.771151
2023_11_14_0038.abf	mTASK3	50	0.751885
2023_11_14_0038.abf	mTASK3	60	0.725796
2023_11_14_0038.abf	mTASK3	70	0.717155
2023_11_14_0038.abf	mTASK3	80	0.744922
2023_11_14_0038.abf	mTASK3	90	0.757046
2023_11_14_0038.abf	mTASK3	100	0.763218
2023_11_14_0038.abf	mTASK3	110	0.781857
2023_11_14_0038.abf	mTASK3	120	0.7909
2023_11_14_0038.abf	mTASK3	130	0.815218
2023_11_14_0038.abf	mTASK3	140	0.801884
2023_11_14_0042.abf	mTASK3	-50	1
2023_11_14_0042.abf	mTASK3	-40	1.01377
2023_11_14_0042.abf	mTASK3	-30	1.06185
2023_11_14_0042.abf	mTASK3	-20	1.09654
2023_11_14_0042.abf	mTASK3	-10	1.09652
2023_11_14_0042.abf	mTASK3	0	1.05629
2023_11_14_0042.abf	mTASK3	10	1.04032
2023_11_14_0042.abf	mTASK3	20	1.00615
2023_11_14_0042.abf	mTASK3	30	1.0069
2023_11_14_0042.abf	mTASK3	40	1.00459
2023_11_14_0042.abf	mTASK3	50	1.00866
2023_11_14_0042.abf	mTASK3	60	1.01679
2023_11_14_0042.abf	mTASK3	70	1.01605
2023_11_14_0042.abf	mTASK3	80	1.00481
2023_11_14_0042.abf	mTASK3	90	0.987886
2023_11_14_0042.abf	mTASK3	100	0.94734
2023_11_14_0042.abf	mTASK3	110	0.916202
2023_11_14_0042.abf	mTASK3	120	0.883644
2023_11_14_0042.abf	mTASK3	130	0.864907
2023_11_14_0042.abf	mTASK3	140	0.807549
2023_11_14_0050.abf	mTASK3	-50	1
2023_11_14_0050.abf	mTASK3	-40	1.00402
2023_11_14_0050.abf	mTASK3	-30	0.993129
2023_11_14_0050.abf	mTASK3	-20	0.977975
2023_11_14_0050.abf	mTASK3	-10	0.963143
2023_11_14_0050.abf	mTASK3	0	0.955904
2023_11_14_0050.abf	mTASK3	10	0.941741
2023_11_14_0050.abf	mTASK3	20	0.934978
2023_11_14_0050.abf	mTASK3	30	0.91969
2023_11_14_0050.abf	mTASK3	40	0.908894
2023_11_14_0050.abf	mTASK3	50	0.906682
2023_11_14_0050.abf	mTASK3	60	0.89762
2023_11_14_0050.abf	mTASK3	70	0.881732
2023_11_14_0050.abf	mTASK3	80	0.87805
2023_11_14_0050.abf	mTASK3	90	0.869197
2023_11_14_0050.abf	mTASK3	100	0.866965
2023_11_14_0050.abf	mTASK3	110	0.860179
2023_11_14_0050.abf	mTASK3	120	0.84805
2023_11_14_0050.abf	mTASK3	130	0.831483
2023_11_14_0050.abf	mTASK3	140	0.828458
2023_04_26_0045.abf	mTRAAK	-50	1
2023_04_26_0045.abf	mTRAAK	-40	1.04203
2023_04_26_0045.abf	mTRAAK	-30	1.1672
2023_04_26_0045.abf	mTRAAK	-20	1.43055
2023_04_26_0045.abf	mTRAAK	-10	1.3695
2023_04_26_0045.abf	mTRAAK	0	1.53467
2023_04_26_0045.abf	mTRAAK	10	1.77048
2023_04_26_0045.abf	mTRAAK	20	1.83475
2023_04_26_0045.abf	mTRAAK	30	1.92286
2023_04_26_0045.abf	mTRAAK	40	2.05584
2023_04_26_0045.abf	mTRAAK	50	2.21409
2023_04_26_0045.abf	mTRAAK	60	2.28484
2023_04_26_0045.abf	mTRAAK	70	2.57378
2023_04_26_0045.abf	mTRAAK	80	2.68113
2023_04_26_0045.abf	mTRAAK	90	2.74196
2023_04_26_0045.abf	mTRAAK	100	2.907
2023_04_26_0045.abf	mTRAAK	110	2.91916
2023_04_26_0045.abf	mTRAAK	120	2.89927
2023_04_26_0045.abf	mTRAAK	130	2.93596
2023_04_26_0045.abf	mTRAAK	140	2.81908
2023_04_26_0050.abf	mTRAAK	-50	1
2023_04_26_0050.abf	mTRAAK	-40	1.04804
2023_04_26_0050.abf	mTRAAK	-30	1.03575
2023_04_26_0050.abf	mTRAAK	-20	0.999923
2023_04_26_0050.abf	mTRAAK	-10	1.06144
2023_04_26_0050.abf	mTRAAK	0	1.02258
2023_04_26_0050.abf	mTRAAK	10	1.62819
2023_04_26_0050.abf	mTRAAK	20	2.30124
2023_04_26_0050.abf	mTRAAK	30	3.04749
2023_04_26_0050.abf	mTRAAK	40	3.93732
2023_04_26_0050.abf	mTRAAK	50	4.88495
2023_04_26_0050.abf	mTRAAK	60	5.79691
2023_04_26_0050.abf	mTRAAK	70	6.59125
2023_04_26_0050.abf	mTRAAK	80	7.68811
2023_04_26_0050.abf	mTRAAK	90	8.88631
2023_04_26_0050.abf	mTRAAK	100	9.7159
2023_04_26_0050.abf	mTRAAK	110	9.84224
2023_04_26_0050.abf	mTRAAK	120	9.8954
2023_04_26_0050.abf	mTRAAK	130	9.99189
2023_04_26_0050.abf	mTRAAK	140	10.2468
2023_04_26_0054.abf	mTRAAK	-50	1
2023_04_26_0054.abf	mTRAAK	-40	1.07152
2023_04_26_0054.abf	mTRAAK	-30	1.05915
2023_04_26_0054.abf	mTRAAK	-20	1.16713
2023_04_26_0054.abf	mTRAAK	-10	1.51111
2023_04_26_0054.abf	mTRAAK	0	1.55729
2023_04_26_0054.abf	mTRAAK	10	1.61195
2023_04_26_0054.abf	mTRAAK	20	1.94653
2023_04_26_0054.abf	mTRAAK	30	2.34759
2023_04_26_0054.abf	mTRAAK	40	2.52922
2023_04_26_0054.abf	mTRAAK	50	2.32456
2023_04_26_0054.abf	mTRAAK	60	2.72272
2023_04_26_0054.abf	mTRAAK	70	3.12242
2023_04_26_0054.abf	mTRAAK	80	3.49938
2023_04_26_0054.abf	mTRAAK	90	3.65256
2023_04_26_0054.abf	mTRAAK	100	3.84199
2023_04_26_0054.abf	mTRAAK	110	4.0747
2023_04_26_0054.abf	mTRAAK	120	4.17884
2023_04_26_0054.abf	mTRAAK	130	3.99054
2023_04_26_0054.abf	mTRAAK	140	4.01038
2023_04_26_0058.abf	mTRAAK	-50	1
2023_04_26_0058.abf	mTRAAK	-40	1.05932
2023_04_26_0058.abf	mTRAAK	-30	1.002
2023_04_26_0058.abf	mTRAAK	-20	1.0057
2023_04_26_0058.abf	mTRAAK	-10	1.08333
2023_04_26_0058.abf	mTRAAK	0	1.06676
2023_04_26_0058.abf	mTRAAK	10	1.588
2023_04_26_0058.abf	mTRAAK	20	2.33028
2023_04_26_0058.abf	mTRAAK	30	3.151
2023_04_26_0058.abf	mTRAAK	40	4.00971
2023_04_26_0058.abf	mTRAAK	50	5.14741
2023_04_26_0058.abf	mTRAAK	60	5.94408
2023_04_26_0058.abf	mTRAAK	70	6.64664
2023_04_26_0058.abf	mTRAAK	80	7.45467
2023_04_26_0058.abf	mTRAAK	90	8.33615
2023_04_26_0058.abf	mTRAAK	100	9.32034
2023_04_26_0058.abf	mTRAAK	110	9.67197
2023_04_26_0058.abf	mTRAAK	120	9.89479
2023_04_26_0058.abf	mTRAAK	130	9.72472
2023_04_26_0058.abf	mTRAAK	140	10.0425
2023_04_26_0062.abf	mTRAAK	-50	1
2023_04_26_0062.abf	mTRAAK	-40	1.0845
2023_04_26_0062.abf	mTRAAK	-30	0.992946
2023_04_26_0062.abf	mTRAAK	-20	1.03455
2023_04_26_0062.abf	mTRAAK	-10	0.990396
2023_04_26_0062.abf	mTRAAK	0	0.992712
2023_04_26_0062.abf	mTRAAK	10	1.48721
2023_04_26_0062.abf	mTRAAK	20	2.07138
2023_04_26_0062.abf	mTRAAK	30	2.71891
2023_04_26_0062.abf	mTRAAK	40	3.48782
2023_04_26_0062.abf	mTRAAK	50	4.34195
2023_04_26_0062.abf	mTRAAK	60	4.92469
2023_04_26_0062.abf	mTRAAK	70	5.83893
2023_04_26_0062.abf	mTRAAK	80	6.42513
2023_04_26_0062.abf	mTRAAK	90	6.95248
2023_04_26_0062.abf	mTRAAK	100	7.64673
2023_04_26_0062.abf	mTRAAK	110	7.65664
2023_04_26_0062.abf	mTRAAK	120	8.01545
2023_04_26_0062.abf	mTRAAK	130	8.10967
2023_04_26_0062.abf	mTRAAK	140	7.64904
2023_04_26_0066.abf	mTRAAK	-50	1
2023_04_26_0066.abf	mTRAAK	-40	1.04312
2023_04_26_0066.abf	mTRAAK	-30	1.03829
2023_04_26_0066.abf	mTRAAK	-20	1.02399
2023_04_26_0066.abf	mTRAAK	-10	0.941361
2023_04_26_0066.abf	mTRAAK	0	1.21527
2023_04_26_0066.abf	mTRAAK	10	1.6556
2023_04_26_0066.abf	mTRAAK	20	3.05799
2023_04_26_0066.abf	mTRAAK	30	3.51651
2023_04_26_0066.abf	mTRAAK	40	4.49066
2023_04_26_0066.abf	mTRAAK	50	5.10488
2023_04_26_0066.abf	mTRAAK	60	5.70271
2023_04_26_0066.abf	mTRAAK	70	6.07128
2023_04_26_0066.abf	mTRAAK	80	6.40182
2023_04_26_0066.abf	mTRAAK	90	7.4365
2023_04_26_0066.abf	mTRAAK	100	8.15912
2023_04_26_0066.abf	mTRAAK	110	8.65144
2023_04_26_0066.abf	mTRAAK	120	8.4646
2023_04_26_0066.abf	mTRAAK	130	8.74696
2023_04_26_0066.abf	mTRAAK	140	8.54386
2023_04_26_0070.abf	mTRAAK	-50	1
2023_04_26_0070.abf	mTRAAK	-40	0.93493
2023_04_26_0070.abf	mTRAAK	-30	0.914292
2023_04_26_0070.abf	mTRAAK	-20	1.1219
2023_04_26_0070.abf	mTRAAK	-10	1.10705
2023_04_26_0070.abf	mTRAAK	0	0.895486
2023_04_26_0070.abf	mTRAAK	10	1.33446
2023_04_26_0070.abf	mTRAAK	20	1.86993
2023_04_26_0070.abf	mTRAAK	30	2.70386
2023_04_26_0070.abf	mTRAAK	40	3.45923
2023_04_26_0070.abf	mTRAAK	50	4.29878
2023_04_26_0070.abf	mTRAAK	60	5.30476
2023_04_26_0070.abf	mTRAAK	70	6.10196
2023_04_26_0070.abf	mTRAAK	80	7.16324
2023_04_26_0070.abf	mTRAAK	90	7.59517
2023_04_26_0070.abf	mTRAAK	100	8.75906
2023_04_26_0070.abf	mTRAAK	110	9.19791
2023_04_26_0070.abf	mTRAAK	120	8.96961
2023_04_26_0070.abf	mTRAAK	130	9.78288
2023_04_26_0070.abf	mTRAAK	140	9.61064
2023_04_26_0079.abf	mTRAAK	-50	1
2023_04_26_0079.abf	mTRAAK	-40	1.04789
2023_04_26_0079.abf	mTRAAK	-30	1.00839
2023_04_26_0079.abf	mTRAAK	-20	1.06081
2023_04_26_0079.abf	mTRAAK	-10	1.11825
2023_04_26_0079.abf	mTRAAK	0	1.08817
2023_04_26_0079.abf	mTRAAK	10	1.72852
2023_04_26_0079.abf	mTRAAK	20	2.27549
2023_04_26_0079.abf	mTRAAK	30	2.81425
2023_04_26_0079.abf	mTRAAK	40	3.37667
2023_04_26_0079.abf	mTRAAK	50	4.13805
2023_04_26_0079.abf	mTRAAK	60	4.92642
2023_04_26_0079.abf	mTRAAK	70	5.48603
2023_04_26_0079.abf	mTRAAK	80	5.98747
2023_04_26_0079.abf	mTRAAK	90	6.51147
2023_04_26_0079.abf	mTRAAK	100	7.06947
2023_04_26_0079.abf	mTRAAK	110	7.06899
2023_04_26_0079.abf	mTRAAK	120	7.25619
2023_04_26_0079.abf	mTRAAK	130	7.69975
2023_04_26_0079.abf	mTRAAK	140	7.6376
2023_07_12_0067.abf	mTRAAK	-50	1
2023_07_12_0067.abf	mTRAAK	-40	1.01671
2023_07_12_0067.abf	mTRAAK	-30	0.981354
2023_07_12_0067.abf	mTRAAK	-20	0.922905
2023_07_12_0067.abf	mTRAAK	-10	0.875029
2023_07_12_0067.abf	mTRAAK	0	0.833377
2023_07_12_0067.abf	mTRAAK	10	1.14165
2023_07_12_0067.abf	mTRAAK	20	1.52334
2023_07_12_0067.abf	mTRAAK	30	2.13603
2023_07_12_0067.abf	mTRAAK	40	2.61497
2023_07_12_0067.abf	mTRAAK	50	3.24061
2023_07_12_0067.abf	mTRAAK	60	3.91095
2023_07_12_0067.abf	mTRAAK	70	4.47773
2023_07_12_0067.abf	mTRAAK	80	5.05399
2023_07_12_0067.abf	mTRAAK	90	5.5926
2023_07_12_0067.abf	mTRAAK	100	6.02828
2023_07_12_0067.abf	mTRAAK	110	6.08845
2023_07_12_0067.abf	mTRAAK	120	6.22836
2023_07_12_0067.abf	mTRAAK	130	6.10074
2023_07_12_0067.abf	mTRAAK	140	6.03973
2023_07_12_0071.abf	mTRAAK	-50	1
2023_07_12_0071.abf	mTRAAK	-40	1.08867
2023_07_12_0071.abf	mTRAAK	-30	1.14612
2023_07_12_0071.abf	mTRAAK	-20	1.16023
2023_07_12_0071.abf	mTRAAK	-10	1.14977
2023_07_12_0071.abf	mTRAAK	0	1.13877
2023_07_12_0071.abf	mTRAAK	10	1.33914
2023_07_12_0071.abf	mTRAAK	20	1.44558
2023_07_12_0071.abf	mTRAAK	30	1.64049
2023_07_12_0071.abf	mTRAAK	40	1.72888
2023_07_12_0071.abf	mTRAAK	50	1.84671
2023_07_12_0071.abf	mTRAAK	60	1.95279
2023_07_12_0071.abf	mTRAAK	70	2.0413
2023_07_12_0071.abf	mTRAAK	80	2.12095
2023_07_12_0071.abf	mTRAAK	90	2.16634
2023_07_12_0071.abf	mTRAAK	100	2.22192
2023_07_12_0071.abf	mTRAAK	110	2.18844
2023_07_12_0071.abf	mTRAAK	120	2.17322
2023_07_12_0071.abf	mTRAAK	130	2.0987
2023_07_12_0071.abf	mTRAAK	140	2.05094
2023_07_12_0075.abf	mTRAAK	-50	1
2023_07_12_0075.abf	mTRAAK	-40	1.05495
2023_07_12_0075.abf	mTRAAK	-30	0.99037
2023_07_12_0075.abf	mTRAAK	-20	1.01853
2023_07_12_0075.abf	mTRAAK	-10	1.05269
2023_07_12_0075.abf	mTRAAK	0	1.03441
2023_07_12_0075.abf	mTRAAK	10	1.38301
2023_07_12_0075.abf	mTRAAK	20	1.85347
2023_07_12_0075.abf	mTRAAK	30	2.38658
2023_07_12_0075.abf	mTRAAK	40	2.87493
2023_07_12_0075.abf	mTRAAK	50	3.55958
2023_07_12_0075.abf	mTRAAK	60	4.09129
2023_07_12_0075.abf	mTRAAK	70	4.70174
2023_07_12_0075.abf	mTRAAK	80	5.1809
2023_07_12_0075.abf	mTRAAK	90	5.87889
2023_07_12_0075.abf	mTRAAK	100	6.39702
2023_07_12_0075.abf	mTRAAK	110	6.39306
2023_07_12_0075.abf	mTRAAK	120	6.37637
2023_07_12_0075.abf	mTRAAK	130	6.43612
2023_07_12_0075.abf	mTRAAK	140	6.34161
2023_07_12_0079.abf	mTRAAK	-50	1
2023_07_12_0079.abf	mTRAAK	-40	0.974166
2023_07_12_0079.abf	mTRAAK	-30	0.946279
2023_07_12_0079.abf	mTRAAK	-20	1.00383
2023_07_12_0079.abf	mTRAAK	-10	0.97298
2023_07_12_0079.abf	mTRAAK	0	0.922956
2023_07_12_0079.abf	mTRAAK	10	1.20135
2023_07_12_0079.abf	mTRAAK	20	1.42356
2023_07_12_0079.abf	mTRAAK	30	1.76488
2023_07_12_0079.abf	mTRAAK	40	2.16362
2023_07_12_0079.abf	mTRAAK	50	2.63452
2023_07_12_0079.abf	mTRAAK	60	2.87819
2023_07_12_0079.abf	mTRAAK	70	3.25246
2023_07_12_0079.abf	mTRAAK	80	3.61865
2023_07_12_0079.abf	mTRAAK	90	3.85595
2023_07_12_0079.abf	mTRAAK	100	4.14384
2023_07_12_0079.abf	mTRAAK	110	4.23514
2023_07_12_0079.abf	mTRAAK	120	4.2087
2023_07_12_0079.abf	mTRAAK	130	4.09923
2023_07_12_0079.abf	mTRAAK	140	4.12444
2023_07_12_0083.abf	mTRAAK	-50	1
2023_07_12_0083.abf	mTRAAK	-40	0.882473
2023_07_12_0083.abf	mTRAAK	-30	0.927543
2023_07_12_0083.abf	mTRAAK	-20	0.89289
2023_07_12_0083.abf	mTRAAK	-10	0.9589
2023_07_12_0083.abf	mTRAAK	0	0.864009
2023_07_12_0083.abf	mTRAAK	10	1.24631
2023_07_12_0083.abf	mTRAAK	20	1.49614
2023_07_12_0083.abf	mTRAAK	30	1.95425
2023_07_12_0083.abf	mTRAAK	40	2.30112
2023_07_12_0083.abf	mTRAAK	50	2.68837
2023_07_12_0083.abf	mTRAAK	60	3.19736
2023_07_12_0083.abf	mTRAAK	70	3.71511
2023_07_12_0083.abf	mTRAAK	80	4.16121
2023_07_12_0083.abf	mTRAAK	90	4.53769
2023_07_12_0083.abf	mTRAAK	100	5.13523
2023_07_12_0083.abf	mTRAAK	110	5.1922
2023_07_12_0083.abf	mTRAAK	120	5.25683
2023_07_12_0083.abf	mTRAAK	130	5.4053
2023_07_12_0083.abf	mTRAAK	140	5.31508
2023_11_14_0054.abf	mTRAAK	-50	1
2023_11_14_0054.abf	mTRAAK	-40	1.00712
2023_11_14_0054.abf	mTRAAK	-30	0.993913
2023_11_14_0054.abf	mTRAAK	-20	1.00555
2023_11_14_0054.abf	mTRAAK	-10	0.986728
2023_11_14_0054.abf	mTRAAK	0	0.969282
2023_11_14_0054.abf	mTRAAK	10	1.47965
2023_11_14_0054.abf	mTRAAK	20	2.15072
2023_11_14_0054.abf	mTRAAK	30	2.85189
2023_11_14_0054.abf	mTRAAK	40	3.5322
2023_11_14_0054.abf	mTRAAK	50	4.37464
2023_11_14_0054.abf	mTRAAK	60	4.90677
2023_11_14_0054.abf	mTRAAK	70	5.81145
2023_11_14_0054.abf	mTRAAK	80	6.52038
2023_11_14_0054.abf	mTRAAK	90	7.15543
2023_11_14_0054.abf	mTRAAK	100	7.80364
2023_11_14_0054.abf	mTRAAK	110	7.7067
2023_11_14_0054.abf	mTRAAK	120	8.1217
2023_11_14_0054.abf	mTRAAK	130	8.09463
2023_11_14_0054.abf	mTRAAK	140	7.94886
2023_11_14_0058.abf	mTRAAK	-50	1
2023_11_14_0058.abf	mTRAAK	-40	0.987107
2023_11_14_0058.abf	mTRAAK	-30	1.13408
2023_11_14_0058.abf	mTRAAK	-20	0.964715
2023_11_14_0058.abf	mTRAAK	-10	1.02918
2023_11_14_0058.abf	mTRAAK	0	1.05493
2023_11_14_0058.abf	mTRAAK	10	1.49345
2023_11_14_0058.abf	mTRAAK	20	1.94478
2023_11_14_0058.abf	mTRAAK	30	2.37224
2023_11_14_0058.abf	mTRAAK	40	2.82253
2023_11_14_0058.abf	mTRAAK	50	3.56614
2023_11_14_0058.abf	mTRAAK	60	4.2486
2023_11_14_0058.abf	mTRAAK	70	4.91125
2023_11_14_0058.abf	mTRAAK	80	5.9186
2023_11_14_0058.abf	mTRAAK	90	6.71291
2023_11_14_0058.abf	mTRAAK	100	7.43344
2023_11_14_0058.abf	mTRAAK	110	7.74069
2023_11_14_0058.abf	mTRAAK	120	7.78196
2023_11_14_0058.abf	mTRAAK	130	7.31694
2023_11_14_0058.abf	mTRAAK	140	7.74719
2023_11_14_0062.abf	mTRAAK	-50	1
2023_11_14_0062.abf	mTRAAK	-40	0.993127
2023_11_14_0062.abf	mTRAAK	-30	0.974413
2023_11_14_0062.abf	mTRAAK	-20	0.96683
2023_11_14_0062.abf	mTRAAK	-10	0.973915
2023_11_14_0062.abf	mTRAAK	0	1.10785
2023_11_14_0062.abf	mTRAAK	10	1.5733
2023_11_14_0062.abf	mTRAAK	20	1.97293
2023_11_14_0062.abf	mTRAAK	30	2.53326
2023_11_14_0062.abf	mTRAAK	40	3.2008
2023_11_14_0062.abf	mTRAAK	50	3.57468
2023_11_14_0062.abf	mTRAAK	60	4.3674
2023_11_14_0062.abf	mTRAAK	70	4.77561
2023_11_14_0062.abf	mTRAAK	80	5.93787
2023_11_14_0062.abf	mTRAAK	90	6.47088
2023_11_14_0062.abf	mTRAAK	100	7.07852
2023_11_14_0062.abf	mTRAAK	110	7.20018
2023_11_14_0062.abf	mTRAAK	120	7.07491
2023_11_14_0062.abf	mTRAAK	130	7.21117
2023_11_14_0062.abf	mTRAAK	140	7.02216
2023_11_14_0066.abf	mTRAAK	-50	1
2023_11_14_0066.abf	mTRAAK	-40	1.20057
2023_11_14_0066.abf	mTRAAK	-30	1.15101
2023_11_14_0066.abf	mTRAAK	-20	0.94916
2023_11_14_0066.abf	mTRAAK	-10	0.966599
2023_11_14_0066.abf	mTRAAK	0	0.973017
2023_11_14_0066.abf	mTRAAK	10	1.50454
2023_11_14_0066.abf	mTRAAK	20	1.95558
2023_11_14_0066.abf	mTRAAK	30	2.5376
2023_11_14_0066.abf	mTRAAK	40	3.15121
2023_11_14_0066.abf	mTRAAK	50	3.987
2023_11_14_0066.abf	mTRAAK	60	4.93824
2023_11_14_0066.abf	mTRAAK	70	5.66334
2023_11_14_0066.abf	mTRAAK	80	6.81939
2023_11_14_0066.abf	mTRAAK	90	6.86381
2023_11_14_0066.abf	mTRAAK	100	8.23431
2023_11_14_0066.abf	mTRAAK	110	7.99039
2023_11_14_0066.abf	mTRAAK	120	8.46922
2023_11_14_0066.abf	mTRAAK	130	8.26005
2023_11_14_0066.abf	mTRAAK	140	7.88622
2023_11_29_0083.abf	mTRAAK	-50	1
2023_11_29_0083.abf	mTRAAK	-40	1.00972
2023_11_29_0083.abf	mTRAAK	-30	0.956092
2023_11_29_0083.abf	mTRAAK	-20	0.948023
2023_11_29_0083.abf	mTRAAK	-10	0.990886
2023_11_29_0083.abf	mTRAAK	0	0.901771
2023_11_29_0083.abf	mTRAAK	10	1.34269
2023_11_29_0083.abf	mTRAAK	20	1.93881
2023_11_29_0083.abf	mTRAAK	30	2.47335
2023_11_29_0083.abf	mTRAAK	40	3.07874
2023_11_29_0083.abf	mTRAAK	50	3.99644
2023_11_29_0083.abf	mTRAAK	60	4.74473
2023_11_29_0083.abf	mTRAAK	70	5.77039
2023_11_29_0083.abf	mTRAAK	80	6.42077
2023_11_29_0083.abf	mTRAAK	90	7.15097
2023_11_29_0083.abf	mTRAAK	100	7.7381
2023_11_29_0083.abf	mTRAAK	110	7.8623
2023_11_29_0083.abf	mTRAAK	120	7.91779
2023_11_29_0083.abf	mTRAAK	130	8.16982
2023_11_29_0083.abf	mTRAAK	140	8.01067
2023_11_29_0088.abf	mTRAAK	-50	1
2023_11_29_0088.abf	mTRAAK	-40	0.98637
2023_11_29_0088.abf	mTRAAK	-30	0.912288
2023_11_29_0088.abf	mTRAAK	-20	0.87931
2023_11_29_0088.abf	mTRAAK	-10	0.741619
2023_11_29_0088.abf	mTRAAK	0	0.6412
2023_11_29_0088.abf	mTRAAK	10	0.872759
2023_11_29_0088.abf	mTRAAK	20	1.07885
2023_11_29_0088.abf	mTRAAK	30	1.52035
2023_11_29_0088.abf	mTRAAK	40	1.98688
2023_11_29_0088.abf	mTRAAK	50	2.37075
2023_11_29_0088.abf	mTRAAK	60	2.82932
2023_11_29_0088.abf	mTRAAK	70	3.36901
2023_11_29_0088.abf	mTRAAK	80	3.95527
2023_11_29_0088.abf	mTRAAK	90	4.29852
2023_11_29_0088.abf	mTRAAK	100	5.19136
2023_11_29_0088.abf	mTRAAK	110	5.20901
2023_11_29_0088.abf	mTRAAK	120	5.67005
2023_11_29_0088.abf	mTRAAK	130	5.74641
2023_11_29_0088.abf	mTRAAK	140	5.69307
2023_11_29_0092.abf	mTRAAK	-50	1
2023_11_29_0092.abf	mTRAAK	-40	1.11137
2023_11_29_0092.abf	mTRAAK	-30	1.24046
2023_11_29_0092.abf	mTRAAK	-20	1.53434
2023_11_29_0092.abf	mTRAAK	-10	1.52247
2023_11_29_0092.abf	mTRAAK	0	1.56348
2023_11_29_0092.abf	mTRAAK	10	2.87659
2023_11_29_0092.abf	mTRAAK	20	4.36545
2023_11_29_0092.abf	mTRAAK	30	5.80371
2023_11_29_0092.abf	mTRAAK	40	7.35909
2023_11_29_0092.abf	mTRAAK	50	8.73287
2023_11_29_0092.abf	mTRAAK	60	9.45041
2023_11_29_0092.abf	mTRAAK	70	11.1605
2023_11_29_0092.abf	mTRAAK	80	12.8266
2023_11_29_0092.abf	mTRAAK	90	14.5335
2023_11_29_0092.abf	mTRAAK	100	15.7557
2023_11_29_0092.abf	mTRAAK	110	16.6785
2023_11_29_0092.abf	mTRAAK	120	16.8812
2023_11_29_0092.abf	mTRAAK	130	17.1596
2023_11_29_0092.abf	mTRAAK	140	17.1174
2023_11_29_0096.abf	mTRAAK	-50	1
2023_11_29_0096.abf	mTRAAK	-40	1.04227
2023_11_29_0096.abf	mTRAAK	-30	0.955244
2023_11_29_0096.abf	mTRAAK	-20	0.913645
2023_11_29_0096.abf	mTRAAK	-10	0.754248
2023_11_29_0096.abf	mTRAAK	0	0.808896
2023_11_29_0096.abf	mTRAAK	10	1.02574
2023_11_29_0096.abf	mTRAAK	20	1.39515
2023_11_29_0096.abf	mTRAAK	30	1.94091
2023_11_29_0096.abf	mTRAAK	40	2.65358
2023_11_29_0096.abf	mTRAAK	50	3.09606
2023_11_29_0096.abf	mTRAAK	60	3.79228
2023_11_29_0096.abf	mTRAAK	70	4.15605
2023_11_29_0096.abf	mTRAAK	80	5.03449
2023_11_29_0096.abf	mTRAAK	90	5.45917
2023_11_29_0096.abf	mTRAAK	100	6.00043
2023_11_29_0096.abf	mTRAAK	110	5.89569
2023_11_29_0096.abf	mTRAAK	120	6.32301
2023_11_29_0096.abf	mTRAAK	130	5.90577
2023_11_29_0096.abf	mTRAAK	140	5.96029
2023_11_29_0105.abf	mTRAAK	-50	1
2023_11_29_0105.abf	mTRAAK	-40	0.9864
2023_11_29_0105.abf	mTRAAK	-30	1.16651
2023_11_29_0105.abf	mTRAAK	-20	1.10379
2023_11_29_0105.abf	mTRAAK	-10	1.05596
2023_11_29_0105.abf	mTRAAK	0	1.13502
2023_11_29_0105.abf	mTRAAK	10	1.39221
2023_11_29_0105.abf	mTRAAK	20	2.13406
2023_11_29_0105.abf	mTRAAK	30	2.97132
2023_11_29_0105.abf	mTRAAK	40	4.03469
2023_11_29_0105.abf	mTRAAK	50	5.02679
2023_11_29_0105.abf	mTRAAK	60	6.33148
2023_11_29_0105.abf	mTRAAK	70	7.39039
2023_11_29_0105.abf	mTRAAK	80	8.25069
2023_11_29_0105.abf	mTRAAK	90	9.21604
2023_11_29_0105.abf	mTRAAK	100	10.6538
2023_11_29_0105.abf	mTRAAK	110	10.8866
2023_11_29_0105.abf	mTRAAK	120	10.8218
2023_11_29_0105.abf	mTRAAK	130	10.9828
2023_11_29_0105.abf	mTRAAK	140	11.6949
2023_11_24_0038.abf	mTRAAK	-50	1
2023_11_24_0038.abf	mTRAAK	-40	0.941456
2023_11_24_0038.abf	mTRAAK	-30	0.992025
2023_11_24_0038.abf	mTRAAK	-20	0.978712
2023_11_24_0038.abf	mTRAAK	-10	0.847823
2023_11_24_0038.abf	mTRAAK	0	0.934671
2023_11_24_0038.abf	mTRAAK	10	1.53184
2023_11_24_0038.abf	mTRAAK	20	2.28016
2023_11_24_0038.abf	mTRAAK	30	3.29119
2023_11_24_0038.abf	mTRAAK	40	4.1926
2023_11_24_0038.abf	mTRAAK	50	5.4977
2023_11_24_0038.abf	mTRAAK	60	6.3751
2023_11_24_0038.abf	mTRAAK	70	7.36932
2023_11_24_0038.abf	mTRAAK	80	8.01185
2023_11_24_0038.abf	mTRAAK	90	8.57926
2023_11_24_0038.abf	mTRAAK	100	9.26966
2023_11_24_0038.abf	mTRAAK	110	9.26938
2023_11_24_0038.abf	mTRAAK	120	9.3049
2023_11_24_0038.abf	mTRAAK	130	9.2058
2023_11_24_0038.abf	mTRAAK	140	9.49698
2023_11_24_0042.abf	mTRAAK	-50	1
2023_11_24_0042.abf	mTRAAK	-40	1.0992
2023_11_24_0042.abf	mTRAAK	-30	1.00627
2023_11_24_0042.abf	mTRAAK	-20	1.12001
2023_11_24_0042.abf	mTRAAK	-10	1.18172
2023_11_24_0042.abf	mTRAAK	0	1.11028
2023_11_24_0042.abf	mTRAAK	10	1.55069
2023_11_24_0042.abf	mTRAAK	20	1.83288
2023_11_24_0042.abf	mTRAAK	30	2.55738
2023_11_24_0042.abf	mTRAAK	40	3.35896
2023_11_24_0042.abf	mTRAAK	50	4.01467
2023_11_24_0042.abf	mTRAAK	60	4.85624
2023_11_24_0042.abf	mTRAAK	70	5.74739
2023_11_24_0042.abf	mTRAAK	80	6.11647
2023_11_24_0042.abf	mTRAAK	90	6.65357
2023_11_24_0042.abf	mTRAAK	100	7.61966
2023_11_24_0042.abf	mTRAAK	110	7.90581
2023_11_24_0042.abf	mTRAAK	120	8.07485
2023_11_24_0042.abf	mTRAAK	130	7.84992
2023_11_24_0042.abf	mTRAAK	140	7.83569
2023_11_24_0046.abf	mTRAAK	-50	1
2023_11_24_0046.abf	mTRAAK	-40	1.04178
2023_11_24_0046.abf	mTRAAK	-30	1.24778
2023_11_24_0046.abf	mTRAAK	-20	1.27887
2023_11_24_0046.abf	mTRAAK	-10	1.22295
2023_11_24_0046.abf	mTRAAK	0	1.19843
2023_11_24_0046.abf	mTRAAK	10	1.93935
2023_11_24_0046.abf	mTRAAK	20	3.04978
2023_11_24_0046.abf	mTRAAK	30	4.17281
2023_11_24_0046.abf	mTRAAK	40	5.6966
2023_11_24_0046.abf	mTRAAK	50	6.68984
2023_11_24_0046.abf	mTRAAK	60	8.0382
2023_11_24_0046.abf	mTRAAK	70	9.49906
2023_11_24_0046.abf	mTRAAK	80	10.6517
2023_11_24_0046.abf	mTRAAK	90	12.0094
2023_11_24_0046.abf	mTRAAK	100	13.2465
2023_11_24_0046.abf	mTRAAK	110	12.9712
2023_11_24_0046.abf	mTRAAK	120	12.8443
2023_11_24_0046.abf	mTRAAK	130	13.3999
2023_11_24_0046.abf	mTRAAK	140	13.2745
2023_11_24_0050.abf	mTRAAK	-50	1
2023_11_24_0050.abf	mTRAAK	-40	1.27119
2023_11_24_0050.abf	mTRAAK	-30	1.24013
2023_11_24_0050.abf	mTRAAK	-20	1.31136
2023_11_24_0050.abf	mTRAAK	-10	1.11371
2023_11_24_0050.abf	mTRAAK	0	1.31307
2023_11_24_0050.abf	mTRAAK	10	1.72113
2023_11_24_0050.abf	mTRAAK	20	2.30004
2023_11_24_0050.abf	mTRAAK	30	3.47303
2023_11_24_0050.abf	mTRAAK	40	4.35189
2023_11_24_0050.abf	mTRAAK	50	5.76886
2023_11_24_0050.abf	mTRAAK	60	6.44794
2023_11_24_0050.abf	mTRAAK	70	7.61458
2023_11_24_0050.abf	mTRAAK	80	9.27565
2023_11_24_0050.abf	mTRAAK	90	10.6139
2023_11_24_0050.abf	mTRAAK	100	12.2422
2023_11_24_0050.abf	mTRAAK	110	11.7328
2023_11_24_0050.abf	mTRAAK	120	12.459
2023_11_24_0050.abf	mTRAAK	130	11.8061
2023_11_24_0050.abf	mTRAAK	140	12.5597
2023_11_24_0054.abf	mTRAAK	-50	1
2023_11_24_0054.abf	mTRAAK	-40	0.999059
2023_11_24_0054.abf	mTRAAK	-30	1.00722
2023_11_24_0054.abf	mTRAAK	-20	1.03068
2023_11_24_0054.abf	mTRAAK	-10	0.969041
2023_11_24_0054.abf	mTRAAK	0	1.14804
2023_11_24_0054.abf	mTRAAK	10	1.31876
2023_11_24_0054.abf	mTRAAK	20	1.63314
2023_11_24_0054.abf	mTRAAK	30	2.38659
2023_11_24_0054.abf	mTRAAK	40	2.62707
2023_11_24_0054.abf	mTRAAK	50	2.93421
2023_11_24_0054.abf	mTRAAK	60	3.35855
2023_11_24_0054.abf	mTRAAK	70	3.62489
2023_11_24_0054.abf	mTRAAK	80	4.14098
2023_11_24_0054.abf	mTRAAK	90	4.44927
2023_11_24_0054.abf	mTRAAK	100	5.05274
2023_11_24_0054.abf	mTRAAK	110	5.21743
2023_11_24_0054.abf	mTRAAK	120	5.27413
2023_11_24_0054.abf	mTRAAK	130	5.1657
2023_11_24_0054.abf	mTRAAK	140	5.2574
2023_11_24_0062.abf	mTRAAK	-50	1
2023_11_24_0062.abf	mTRAAK	-40	0.980195
2023_11_24_0062.abf	mTRAAK	-30	0.989952
2023_11_24_0062.abf	mTRAAK	-20	1.04211
2023_11_24_0062.abf	mTRAAK	-10	1.00683
2023_11_24_0062.abf	mTRAAK	0	0.998258
2023_11_24_0062.abf	mTRAAK	10	1.82537
2023_11_24_0062.abf	mTRAAK	20	2.96391
2023_11_24_0062.abf	mTRAAK	30	4.26122
2023_11_24_0062.abf	mTRAAK	40	5.87706
2023_11_24_0062.abf	mTRAAK	50	7.39653
2023_11_24_0062.abf	mTRAAK	60	8.70143
2023_11_24_0062.abf	mTRAAK	70	10.5571
2023_11_24_0062.abf	mTRAAK	80	11.8718
2023_11_24_0062.abf	mTRAAK	90	13.5946
2023_11_24_0062.abf	mTRAAK	100	15.0357
2023_11_24_0062.abf	mTRAAK	110	15.9694
2023_11_24_0062.abf	mTRAAK	120	16.1619
2023_11_24_0062.abf	mTRAAK	130	16.1873
2023_11_24_0062.abf	mTRAAK	140	16.0006
2023_11_24_0066.abf	mTRAAK	-50	1
2023_11_24_0066.abf	mTRAAK	-40	1.03605
2023_11_24_0066.abf	mTRAAK	-30	1.09035
2023_11_24_0066.abf	mTRAAK	-20	1.07701
2023_11_24_0066.abf	mTRAAK	-10	1.06517
2023_11_24_0066.abf	mTRAAK	0	1.05357
2023_11_24_0066.abf	mTRAAK	10	1.77836
2023_11_24_0066.abf	mTRAAK	20	2.82522
2023_11_24_0066.abf	mTRAAK	30	3.87679
2023_11_24_0066.abf	mTRAAK	40	5.23794
2023_11_24_0066.abf	mTRAAK	50	6.44995
2023_11_24_0066.abf	mTRAAK	60	7.57853
2023_11_24_0066.abf	mTRAAK	70	8.7672
2023_11_24_0066.abf	mTRAAK	80	10.032
2023_11_24_0066.abf	mTRAAK	90	11.1307
2023_11_24_0066.abf	mTRAAK	100	12.5818
2023_11_24_0066.abf	mTRAAK	110	13.1609
2023_11_24_0066.abf	mTRAAK	120	12.8271
2023_11_24_0066.abf	mTRAAK	130	12.773
2023_11_24_0066.abf	mTRAAK	140	12.9347
2023_11_29_0001.abf	mTREK1	-50	1
2023_11_29_0001.abf	mTREK1	-40	0.995013
2023_11_29_0001.abf	mTREK1	-30	1.01174
2023_11_29_0001.abf	mTREK1	-20	1.00174
2023_11_29_0001.abf	mTREK1	-10	1.03622
2023_11_29_0001.abf	mTREK1	0	1.03667
2023_11_29_0001.abf	mTREK1	10	1.04775
2023_11_29_0001.abf	mTREK1	20	1.04243
2023_11_29_0001.abf	mTREK1	30	1.0474
2023_11_29_0001.abf	mTREK1	40	1.05081
2023_11_29_0001.abf	mTREK1	50	1.06241
2023_11_29_0001.abf	mTREK1	60	1.04964
2023_11_29_0001.abf	mTREK1	70	1.07038
2023_11_29_0001.abf	mTREK1	80	1.0685
2023_11_29_0001.abf	mTREK1	90	1.07615
2023_11_29_0001.abf	mTREK1	100	1.06464
2023_11_29_0001.abf	mTREK1	110	1.07215
2023_11_29_0001.abf	mTREK1	120	1.10162
2023_11_29_0001.abf	mTREK1	130	1.09786
2023_11_29_0001.abf	mTREK1	140	1.13653
2023_11_29_0005.abf	mTREK1	-50	1
2023_11_29_0005.abf	mTREK1	-40	1.02243
2023_11_29_0005.abf	mTREK1	-30	0.999114
2023_11_29_0005.abf	mTREK1	-20	0.99937
2023_11_29_0005.abf	mTREK1	-10	0.985344
2023_11_29_0005.abf	mTREK1	0	0.992927
2023_11_29_0005.abf	mTREK1	10	0.963185
2023_11_29_0005.abf	mTREK1	20	0.972616
2023_11_29_0005.abf	mTREK1	30	0.988249
2023_11_29_0005.abf	mTREK1	40	0.970365
2023_11_29_0005.abf	mTREK1	50	0.976271
2023_11_29_0005.abf	mTREK1	60	0.982673
2023_11_29_0005.abf	mTREK1	70	0.964847
2023_11_29_0005.abf	mTREK1	80	0.964307
2023_11_29_0005.abf	mTREK1	90	0.970584
2023_11_29_0005.abf	mTREK1	100	0.963687
2023_11_29_0005.abf	mTREK1	110	0.972849
2023_11_29_0005.abf	mTREK1	120	0.964086
2023_11_29_0005.abf	mTREK1	130	0.975378
2023_11_29_0005.abf	mTREK1	140	0.953061
2023_11_29_0009.abf	mTREK1	-50	1
2023_11_29_0009.abf	mTREK1	-40	1.00753
2023_11_29_0009.abf	mTREK1	-30	1.0137
2023_11_29_0009.abf	mTREK1	-20	1.00555
2023_11_29_0009.abf	mTREK1	-10	0.99724
2023_11_29_0009.abf	mTREK1	0	1.00968
2023_11_29_0009.abf	mTREK1	10	1.00081
2023_11_29_0009.abf	mTREK1	20	0.998884
2023_11_29_0009.abf	mTREK1	30	0.994212
2023_11_29_0009.abf	mTREK1	40	0.987488
2023_11_29_0009.abf	mTREK1	50	0.948124
2023_11_29_0009.abf	mTREK1	60	0.94736
2023_11_29_0009.abf	mTREK1	70	0.919146
2023_11_29_0009.abf	mTREK1	80	0.906991
2023_11_29_0009.abf	mTREK1	90	0.907252
2023_11_29_0009.abf	mTREK1	100	0.899632
2023_11_29_0009.abf	mTREK1	110	0.891504
2023_11_29_0009.abf	mTREK1	120	0.893278
2023_11_29_0009.abf	mTREK1	130	0.898715
2023_11_29_0009.abf	mTREK1	140	0.880243
2023_11_29_0013.abf	mTREK1	-50	1
2023_11_29_0013.abf	mTREK1	-40	1.00267
2023_11_29_0013.abf	mTREK1	-30	0.903628
2023_11_29_0013.abf	mTREK1	-20	0.952663
2023_11_29_0013.abf	mTREK1	-10	0.923625
2023_11_29_0013.abf	mTREK1	0	0.858744
2023_11_29_0013.abf	mTREK1	10	0.931846
2023_11_29_0013.abf	mTREK1	20	0.884018
2023_11_29_0013.abf	mTREK1	30	0.879775
2023_11_29_0013.abf	mTREK1	40	0.89014
2023_11_29_0013.abf	mTREK1	50	0.950609
2023_11_29_0013.abf	mTREK1	60	1.00268
2023_11_29_0013.abf	mTREK1	70	0.932713
2023_11_29_0013.abf	mTREK1	80	0.972866
2023_11_29_0013.abf	mTREK1	90	1.00003
2023_11_29_0013.abf	mTREK1	100	1.04449
2023_11_29_0013.abf	mTREK1	110	1.06051
2023_11_29_0013.abf	mTREK1	120	1.1071
2023_11_29_0013.abf	mTREK1	130	1.08618
2023_11_29_0013.abf	mTREK1	140	1.0553
2023_11_29_0017.abf	mTREK1	-50	1
2023_11_29_0017.abf	mTREK1	-40	0.918818
2023_11_29_0017.abf	mTREK1	-30	0.900032
2023_11_29_0017.abf	mTREK1	-20	0.869328
2023_11_29_0017.abf	mTREK1	-10	0.874475
2023_11_29_0017.abf	mTREK1	0	0.828728
2023_11_29_0017.abf	mTREK1	10	0.817595
2023_11_29_0017.abf	mTREK1	20	0.784681
2023_11_29_0017.abf	mTREK1	30	0.761259
2023_11_29_0017.abf	mTREK1	40	0.742955
2023_11_29_0017.abf	mTREK1	50	0.733418
2023_11_29_0017.abf	mTREK1	60	0.707513
2023_11_29_0017.abf	mTREK1	70	0.694243
2023_11_29_0017.abf	mTREK1	80	0.685938
2023_11_29_0017.abf	mTREK1	90	0.67305
2023_11_29_0017.abf	mTREK1	100	0.674595
2023_11_29_0017.abf	mTREK1	110	0.67368
2023_11_29_0017.abf	mTREK1	120	0.671024
2023_11_29_0017.abf	mTREK1	130	0.64275
2023_11_29_0017.abf	mTREK1	140	0.660547
2023_11_29_0021.abf	mTREK1	-50	1
2023_11_29_0021.abf	mTREK1	-40	0.955144
2023_11_29_0021.abf	mTREK1	-30	0.952762
2023_11_29_0021.abf	mTREK1	-20	0.951053
2023_11_29_0021.abf	mTREK1	-10	0.946124
2023_11_29_0021.abf	mTREK1	0	0.941822
2023_11_29_0021.abf	mTREK1	10	0.918189
2023_11_29_0021.abf	mTREK1	20	0.879803
2023_11_29_0021.abf	mTREK1	30	0.856574
2023_11_29_0021.abf	mTREK1	40	0.838154
2023_11_29_0021.abf	mTREK1	50	0.83871
2023_11_29_0021.abf	mTREK1	60	0.819552
2023_11_29_0021.abf	mTREK1	70	0.824396
2023_11_29_0021.abf	mTREK1	80	0.821292
2023_11_29_0021.abf	mTREK1	90	0.81489
2023_11_29_0021.abf	mTREK1	100	0.812098
2023_11_29_0021.abf	mTREK1	110	0.801262
2023_11_29_0021.abf	mTREK1	120	0.797308
2023_11_29_0021.abf	mTREK1	130	0.816048
2023_11_29_0021.abf	mTREK1	140	0.81488
2023_11_29_0025.abf	mTREK1	-50	1
2023_11_29_0025.abf	mTREK1	-40	1.00562
2023_11_29_0025.abf	mTREK1	-30	0.986783
2023_11_29_0025.abf	mTREK1	-20	0.942602
2023_11_29_0025.abf	mTREK1	-10	0.897974
2023_11_29_0025.abf	mTREK1	0	0.869832
2023_11_29_0025.abf	mTREK1	10	0.812659
2023_11_29_0025.abf	mTREK1	20	0.783893
2023_11_29_0025.abf	mTREK1	30	0.750532
2023_11_29_0025.abf	mTREK1	40	0.72561
2023_11_29_0025.abf	mTREK1	50	0.701319
2023_11_29_0025.abf	mTREK1	60	0.684087
2023_11_29_0025.abf	mTREK1	70	0.660282
2023_11_29_0025.abf	mTREK1	80	0.657202
2023_11_29_0025.abf	mTREK1	90	0.650672
2023_11_29_0025.abf	mTREK1	100	0.624937
2023_11_29_0025.abf	mTREK1	110	0.622485
2023_11_29_0025.abf	mTREK1	120	0.624168
2023_11_29_0025.abf	mTREK1	130	0.61131
2023_11_29_0025.abf	mTREK1	140	0.59464
2023_11_29_0029.abf	mTREK1	-50	1
2023_11_29_0029.abf	mTREK1	-40	1.0027
2023_11_29_0029.abf	mTREK1	-30	0.936363
2023_11_29_0029.abf	mTREK1	-20	0.932957
2023_11_29_0029.abf	mTREK1	-10	0.894191
2023_11_29_0029.abf	mTREK1	0	0.868638
2023_11_29_0029.abf	mTREK1	10	0.8656
2023_11_29_0029.abf	mTREK1	20	0.823084
2023_11_29_0029.abf	mTREK1	30	0.830352
2023_11_29_0029.abf	mTREK1	40	0.798726
2023_11_29_0029.abf	mTREK1	50	0.799558
2023_11_29_0029.abf	mTREK1	60	0.806937
2023_11_29_0029.abf	mTREK1	70	0.765444
2023_11_29_0029.abf	mTREK1	80	0.750035
2023_11_29_0029.abf	mTREK1	90	0.752446
2023_11_29_0029.abf	mTREK1	100	0.754122
2023_11_29_0029.abf	mTREK1	110	0.748133
2023_11_29_0029.abf	mTREK1	120	0.743642
2023_11_29_0029.abf	mTREK1	130	0.74731
2023_11_29_0029.abf	mTREK1	140	0.75372
2023_11_29_0033.abf	mTREK2	-50	1
2023_11_29_0033.abf	mTREK2	-40	0.921376
2023_11_29_0033.abf	mTREK2	-30	0.884636
2023_11_29_0033.abf	mTREK2	-20	0.860636
2023_11_29_0033.abf	mTREK2	-10	0.837279
2023_11_29_0033.abf	mTREK2	0	0.871438
2023_11_29_0033.abf	mTREK2	10	1.04866
2023_11_29_0033.abf	mTREK2	20	1.22208
2023_11_29_0033.abf	mTREK2	30	1.3281
2023_11_29_0033.abf	mTREK2	40	1.6188
2023_11_29_0033.abf	mTREK2	50	1.82551
2023_11_29_0033.abf	mTREK2	60	2.06769
2023_11_29_0033.abf	mTREK2	70	2.26011
2023_11_29_0033.abf	mTREK2	80	2.62205
2023_11_29_0033.abf	mTREK2	90	2.93075
2023_11_29_0033.abf	mTREK2	100	3.08454
2023_11_29_0033.abf	mTREK2	110	3.26366
2023_11_29_0033.abf	mTREK2	120	3.45524
2023_11_29_0033.abf	mTREK2	130	3.46651
2023_11_29_0033.abf	mTREK2	140	3.51928
2023_11_29_0039.abf	mTREK2	-50	1
2023_11_29_0039.abf	mTREK2	-40	0.962582
2023_11_29_0039.abf	mTREK2	-30	0.996866
2023_11_29_0039.abf	mTREK2	-20	0.994301
2023_11_29_0039.abf	mTREK2	-10	1.00066
2023_11_29_0039.abf	mTREK2	0	0.970219
2023_11_29_0039.abf	mTREK2	10	0.981593
2023_11_29_0039.abf	mTREK2	20	1.10059
2023_11_29_0039.abf	mTREK2	30	1.08658
2023_11_29_0039.abf	mTREK2	40	1.0321
2023_11_29_0039.abf	mTREK2	50	1.28397
2023_11_29_0039.abf	mTREK2	60	1.23694
2023_11_29_0039.abf	mTREK2	70	1.52616
2023_11_29_0039.abf	mTREK2	80	1.50493
2023_11_29_0039.abf	mTREK2	90	1.70158
2023_11_29_0039.abf	mTREK2	100	1.92638
2023_11_29_0039.abf	mTREK2	110	1.82408
2023_11_29_0039.abf	mTREK2	120	1.93599
2023_11_29_0039.abf	mTREK2	130	1.9653
2023_11_29_0039.abf	mTREK2	140	1.85306
2023_11_29_0043.abf	mTREK2	-50	1
2023_11_29_0043.abf	mTREK2	-40	0.905148
2023_11_29_0043.abf	mTREK2	-30	0.890268
2023_11_29_0043.abf	mTREK2	-20	0.878748
2023_11_29_0043.abf	mTREK2	-10	0.888934
2023_11_29_0043.abf	mTREK2	0	0.845652
2023_11_29_0043.abf	mTREK2	10	0.992041
2023_11_29_0043.abf	mTREK2	20	1.08556
2023_11_29_0043.abf	mTREK2	30	1.12911
2023_11_29_0043.abf	mTREK2	40	1.32489
2023_11_29_0043.abf	mTREK2	50	1.42938
2023_11_29_0043.abf	mTREK2	60	1.50031
2023_11_29_0043.abf	mTREK2	70	1.69776
2023_11_29_0043.abf	mTREK2	80	1.78257
2023_11_29_0043.abf	mTREK2	90	2.05249
2023_11_29_0043.abf	mTREK2	100	2.18134
2023_11_29_0043.abf	mTREK2	110	2.24113
2023_11_29_0043.abf	mTREK2	120	2.26374
2023_11_29_0043.abf	mTREK2	130	2.23175
2023_11_29_0043.abf	mTREK2	140	2.21919
2023_11_29_0051.abf	mTREK2	-50	1
2023_11_29_0051.abf	mTREK2	-40	0.965512
2023_11_29_0051.abf	mTREK2	-30	0.925402
2023_11_29_0051.abf	mTREK2	-20	0.960956
2023_11_29_0051.abf	mTREK2	-10	0.950145
2023_11_29_0051.abf	mTREK2	0	0.938236
2023_11_29_0051.abf	mTREK2	10	1.09459
2023_11_29_0051.abf	mTREK2	20	1.33035
2023_11_29_0051.abf	mTREK2	30	1.43137
2023_11_29_0051.abf	mTREK2	40	1.55769
2023_11_29_0051.abf	mTREK2	50	1.72081
2023_11_29_0051.abf	mTREK2	60	1.91379
2023_11_29_0051.abf	mTREK2	70	2.42782
2023_11_29_0051.abf	mTREK2	80	2.57353
2023_11_29_0051.abf	mTREK2	90	2.81918
2023_11_29_0051.abf	mTREK2	100	3.06472
2023_11_29_0051.abf	mTREK2	110	3.26474
2023_11_29_0051.abf	mTREK2	120	3.32461
2023_11_29_0051.abf	mTREK2	130	3.47511
2023_11_29_0051.abf	mTREK2	140	3.36025
2023_11_29_0059.abf	mTREK2	-50	1
2023_11_29_0059.abf	mTREK2	-40	0.935878
2023_11_29_0059.abf	mTREK2	-30	0.866045
2023_11_29_0059.abf	mTREK2	-20	0.938875
2023_11_29_0059.abf	mTREK2	-10	0.778272
2023_11_29_0059.abf	mTREK2	0	0.848486
2023_11_29_0059.abf	mTREK2	10	0.695853
2023_11_29_0059.abf	mTREK2	20	0.642604
2023_11_29_0059.abf	mTREK2	30	0.737419
2023_11_29_0059.abf	mTREK2	40	0.69502
2023_11_29_0059.abf	mTREK2	50	0.859882
2023_11_29_0059.abf	mTREK2	60	0.825121
2023_11_29_0059.abf	mTREK2	70	0.930929
2023_11_29_0059.abf	mTREK2	80	0.978372
2023_11_29_0059.abf	mTREK2	90	0.999143
2023_11_29_0059.abf	mTREK2	100	1.17876
2023_11_29_0059.abf	mTREK2	110	1.17245
2023_11_29_0059.abf	mTREK2	120	1.08913
2023_11_29_0059.abf	mTREK2	130	1.09772
2023_11_29_0059.abf	mTREK2	140	1.06388
2023_11_29_0063.abf	mTREK2	-50	1
2023_11_29_0063.abf	mTREK2	-40	1.01508
2023_11_29_0063.abf	mTREK2	-30	1.04184
2023_11_29_0063.abf	mTREK2	-20	0.996657
2023_11_29_0063.abf	mTREK2	-10	1.04146
2023_11_29_0063.abf	mTREK2	0	1.12594
2023_11_29_0063.abf	mTREK2	10	1.32799
2023_11_29_0063.abf	mTREK2	20	1.57255
2023_11_29_0063.abf	mTREK2	30	1.84416
2023_11_29_0063.abf	mTREK2	40	2.02775
2023_11_29_0063.abf	mTREK2	50	2.25714
2023_11_29_0063.abf	mTREK2	60	2.42699
2023_11_29_0063.abf	mTREK2	70	2.53702
2023_11_29_0063.abf	mTREK2	80	2.7806
2023_11_29_0063.abf	mTREK2	90	3.19893
2023_11_29_0063.abf	mTREK2	100	3.3992
2023_11_29_0063.abf	mTREK2	110	3.67658
2023_11_29_0063.abf	mTREK2	120	3.59282
2023_11_29_0063.abf	mTREK2	130	3.79031
2023_11_29_0063.abf	mTREK2	140	3.97785
2023_11_29_0067.abf	mTREK2	-50	1
2023_11_29_0067.abf	mTREK2	-40	1.00718
2023_11_29_0067.abf	mTREK2	-30	0.990894
2023_11_29_0067.abf	mTREK2	-20	0.935567
2023_11_29_0067.abf	mTREK2	-10	0.966702
2023_11_29_0067.abf	mTREK2	0	0.913815
2023_11_29_0067.abf	mTREK2	10	0.996357
2023_11_29_0067.abf	mTREK2	20	1.10963
2023_11_29_0067.abf	mTREK2	30	1.14477
2023_11_29_0067.abf	mTREK2	40	1.17869
2023_11_29_0067.abf	mTREK2	50	1.22294
2023_11_29_0067.abf	mTREK2	60	1.35993
2023_11_29_0067.abf	mTREK2	70	1.39857
2023_11_29_0067.abf	mTREK2	80	1.46899
2023_11_29_0067.abf	mTREK2	90	1.53324
2023_11_29_0067.abf	mTREK2	100	1.60844
2023_11_29_0067.abf	mTREK2	110	1.61579
2023_11_29_0067.abf	mTREK2	120	1.67524
2023_11_29_0067.abf	mTREK2	130	1.71245
2023_11_29_0067.abf	mTREK2	140	1.72653
2023_11_29_0071.abf	mTREK2	-50	1
2023_11_29_0071.abf	mTREK2	-40	0.849579
2023_11_29_0071.abf	mTREK2	-30	0.799068
2023_11_29_0071.abf	mTREK2	-20	0.723393
2023_11_29_0071.abf	mTREK2	-10	0.678898
2023_11_29_0071.abf	mTREK2	0	0.657826
2023_11_29_0071.abf	mTREK2	10	0.759205
2023_11_29_0071.abf	mTREK2	20	0.770967
2023_11_29_0071.abf	mTREK2	30	0.823765
2023_11_29_0071.abf	mTREK2	40	0.822573
2023_11_29_0071.abf	mTREK2	50	0.856656
2023_11_29_0071.abf	mTREK2	60	0.863574
2023_11_29_0071.abf	mTREK2	70	0.929348
2023_11_29_0071.abf	mTREK2	80	0.883964
2023_11_29_0071.abf	mTREK2	90	1.01962
2023_11_29_0071.abf	mTREK2	100	0.992565
2023_11_29_0071.abf	mTREK2	110	0.836693
2023_11_29_0071.abf	mTREK2	120	0.972712
2023_11_29_0071.abf	mTREK2	130	0.931663
2023_11_29_0071.abf	mTREK2	140	0.948091
2023_11_29_0075.abf	mTREK2	-50	1
2023_11_29_0075.abf	mTREK2	-40	1.1646
2023_11_29_0075.abf	mTREK2	-30	1.17043
2023_11_29_0075.abf	mTREK2	-20	1.18684
2023_11_29_0075.abf	mTREK2	-10	1.17998
2023_11_29_0075.abf	mTREK2	0	1.28895
2023_11_29_0075.abf	mTREK2	10	1.32786
2023_11_29_0075.abf	mTREK2	20	1.42617
2023_11_29_0075.abf	mTREK2	30	1.43894
2023_11_29_0075.abf	mTREK2	40	1.5536
2023_11_29_0075.abf	mTREK2	50	1.56742
2023_11_29_0075.abf	mTREK2	60	1.69734
2023_11_29_0075.abf	mTREK2	70	1.88306
2023_11_29_0075.abf	mTREK2	80	1.99598
2023_11_29_0075.abf	mTREK2	90	1.87757
2023_11_29_0075.abf	mTREK2	100	1.86885
2023_11_29_0075.abf	mTREK2	110	1.85225
2023_11_29_0075.abf	mTREK2	120	1.9475
2023_11_29_0075.abf	mTREK2	130	1.91393
2023_11_29_0075.abf	mTREK2	140	1.9739
2023_11_29_0079.abf	mTREK2	-50	1
2023_11_29_0079.abf	mTREK2	-40	0.962888
2023_11_29_0079.abf	mTREK2	-30	0.931716
2023_11_29_0079.abf	mTREK2	-20	0.850035
2023_11_29_0079.abf	mTREK2	-10	0.769696
2023_11_29_0079.abf	mTREK2	0	0.667451
2023_11_29_0079.abf	mTREK2	10	0.832004
2023_11_29_0079.abf	mTREK2	20	1.11598
2023_11_29_0079.abf	mTREK2	30	1.45272
2023_11_29_0079.abf	mTREK2	40	1.60061
2023_11_29_0079.abf	mTREK2	50	1.86458
2023_11_29_0079.abf	mTREK2	60	2.04388
2023_11_29_0079.abf	mTREK2	70	2.30536
2023_11_29_0079.abf	mTREK2	80	2.46857
2023_11_29_0079.abf	mTREK2	90	2.88251
2023_11_29_0079.abf	mTREK2	100	3.12038
2023_11_29_0079.abf	mTREK2	110	3.17714
2023_11_29_0079.abf	mTREK2	120	3.16271
2023_11_29_0079.abf	mTREK2	130	3.20246
2023_11_29_0079.abf	mTREK2	140	3.12394
2023_04_26_0001.abf	mTRESK	-50	1
2023_04_26_0001.abf	mTRESK	-40	1.03392
2023_04_26_0001.abf	mTRESK	-30	1.12175
2023_04_26_0001.abf	mTRESK	-20	1.10475
2023_04_26_0001.abf	mTRESK	-10	1.09647
2023_04_26_0001.abf	mTRESK	0	1.09275
2023_04_26_0001.abf	mTRESK	10	1.07155
2023_04_26_0001.abf	mTRESK	20	1.09653
2023_04_26_0001.abf	mTRESK	30	1.06402
2023_04_26_0001.abf	mTRESK	40	0.989612
2023_04_26_0001.abf	mTRESK	50	0.989181
2023_04_26_0001.abf	mTRESK	60	0.931343
2023_04_26_0001.abf	mTRESK	70	0.934369
2023_04_26_0001.abf	mTRESK	80	0.951325
2023_04_26_0001.abf	mTRESK	90	0.924117
2023_04_26_0001.abf	mTRESK	100	0.912289
2023_04_26_0001.abf	mTRESK	110	0.940853
2023_04_26_0001.abf	mTRESK	120	0.891623
2023_04_26_0001.abf	mTRESK	130	0.94756
2023_04_26_0001.abf	mTRESK	140	0.942692
2023_04_26_0005.abf	mTRESK	-50	1
2023_04_26_0005.abf	mTRESK	-40	0.98592
2023_04_26_0005.abf	mTRESK	-30	0.973325
2023_04_26_0005.abf	mTRESK	-20	0.969609
2023_04_26_0005.abf	mTRESK	-10	0.994606
2023_04_26_0005.abf	mTRESK	0	0.986924
2023_04_26_0005.abf	mTRESK	10	0.948873
2023_04_26_0005.abf	mTRESK	20	0.942375
2023_04_26_0005.abf	mTRESK	30	0.914959
2023_04_26_0005.abf	mTRESK	40	0.934284
2023_04_26_0005.abf	mTRESK	50	0.927542
2023_04_26_0005.abf	mTRESK	60	0.920291
2023_04_26_0005.abf	mTRESK	70	0.911921
2023_04_26_0005.abf	mTRESK	80	0.897273
2023_04_26_0005.abf	mTRESK	90	0.887615
2023_04_26_0005.abf	mTRESK	100	0.877032
2023_04_26_0005.abf	mTRESK	110	0.872168
2023_04_26_0005.abf	mTRESK	120	0.867148
2023_04_26_0005.abf	mTRESK	130	0.865067
2023_04_26_0005.abf	mTRESK	140	0.86542
2023_04_26_0011.abf	mTRESK	-50	1
2023_04_26_0011.abf	mTRESK	-40	1.03401
2023_04_26_0011.abf	mTRESK	-30	1.03713
2023_04_26_0011.abf	mTRESK	-20	1.00729
2023_04_26_0011.abf	mTRESK	-10	0.942312
2023_04_26_0011.abf	mTRESK	0	0.970349
2023_04_26_0011.abf	mTRESK	10	0.982611
2023_04_26_0011.abf	mTRESK	20	0.978343
2023_04_26_0011.abf	mTRESK	30	0.898432
2023_04_26_0011.abf	mTRESK	40	0.867433
2023_04_26_0011.abf	mTRESK	50	0.836602
2023_04_26_0011.abf	mTRESK	60	0.784347
2023_04_26_0011.abf	mTRESK	70	0.825798
2023_04_26_0011.abf	mTRESK	80	0.788299
2023_04_26_0011.abf	mTRESK	90	0.790757
2023_04_26_0011.abf	mTRESK	100	0.679353
2023_04_26_0011.abf	mTRESK	110	0.772839
2023_04_26_0011.abf	mTRESK	120	0.747189
2023_04_26_0011.abf	mTRESK	130	0.716942
2023_04_26_0011.abf	mTRESK	140	0.70759
2023_04_26_0015.abf	mTRESK	-50	1
2023_04_26_0015.abf	mTRESK	-40	1.09319
2023_04_26_0015.abf	mTRESK	-30	0.998935
2023_04_26_0015.abf	mTRESK	-20	1.06153
2023_04_26_0015.abf	mTRESK	-10	1.0971
2023_04_26_0015.abf	mTRESK	0	1.11536
2023_04_26_0015.abf	mTRESK	10	1.15083
2023_04_26_0015.abf	mTRESK	20	1.31305
2023_04_26_0015.abf	mTRESK	30	1.43962
2023_04_26_0015.abf	mTRESK	40	1.48458
2023_04_26_0015.abf	mTRESK	50	1.58489
2023_04_26_0015.abf	mTRESK	60	1.68836
2023_04_26_0015.abf	mTRESK	70	1.74488
2023_04_26_0015.abf	mTRESK	80	1.76268
2023_04_26_0015.abf	mTRESK	90	1.76597
2023_04_26_0015.abf	mTRESK	100	1.85466
2023_04_26_0015.abf	mTRESK	110	1.88484
2023_04_26_0015.abf	mTRESK	120	1.88759
2023_04_26_0015.abf	mTRESK	130	1.95434
2023_04_26_0015.abf	mTRESK	140	1.90674
2023_04_26_0019.abf	mTRESK	-50	1
2023_04_26_0019.abf	mTRESK	-40	1.15883
2023_04_26_0019.abf	mTRESK	-30	1.04777
2023_04_26_0019.abf	mTRESK	-20	0.986632
2023_04_26_0019.abf	mTRESK	-10	1.22962
2023_04_26_0019.abf	mTRESK	0	1.08253
2023_04_26_0019.abf	mTRESK	10	1.21154
2023_04_26_0019.abf	mTRESK	20	1.2713
2023_04_26_0019.abf	mTRESK	30	1.20191
2023_04_26_0019.abf	mTRESK	40	1.13762
2023_04_26_0019.abf	mTRESK	50	1.29433
2023_04_26_0019.abf	mTRESK	60	1.18702
2023_04_26_0019.abf	mTRESK	70	1.27412
2023_04_26_0019.abf	mTRESK	80	1.11585
2023_04_26_0019.abf	mTRESK	90	1.32634
2023_04_26_0019.abf	mTRESK	100	1.29714
2023_04_26_0019.abf	mTRESK	110	1.29543
2023_04_26_0019.abf	mTRESK	120	1.28518
2023_04_26_0019.abf	mTRESK	130	1.2135
2023_04_26_0019.abf	mTRESK	140	1.21865
2023_04_26_0024.abf	mTRESK	-50	1
2023_04_26_0024.abf	mTRESK	-40	0.952944
2023_04_26_0024.abf	mTRESK	-30	0.956376
2023_04_26_0024.abf	mTRESK	-20	1.0342
2023_04_26_0024.abf	mTRESK	-10	1.00914
2023_04_26_0024.abf	mTRESK	0	1.09778
2023_04_26_0024.abf	mTRESK	10	1.13857
2023_04_26_0024.abf	mTRESK	20	1.13461
2023_04_26_0024.abf	mTRESK	30	1.08985
2023_04_26_0024.abf	mTRESK	40	1.09043
2023_04_26_0024.abf	mTRESK	50	1.14108
2023_04_26_0024.abf	mTRESK	60	0.983607
2023_04_26_0024.abf	mTRESK	70	0.986944
2023_04_26_0024.abf	mTRESK	80	1.00713
2023_04_26_0024.abf	mTRESK	90	1.05459
2023_04_26_0024.abf	mTRESK	100	1.04925
2023_04_26_0024.abf	mTRESK	110	1.04649
2023_04_26_0024.abf	mTRESK	120	1.04959
2023_04_26_0024.abf	mTRESK	130	1.03502
2023_04_26_0024.abf	mTRESK	140	1.02014
2023_04_26_0036.abf	mTRESK	-50	1
2023_04_26_0036.abf	mTRESK	-40	0.950173
2023_04_26_0036.abf	mTRESK	-30	0.908316
2023_04_26_0036.abf	mTRESK	-20	0.847262
2023_04_26_0036.abf	mTRESK	-10	0.813254
2023_04_26_0036.abf	mTRESK	0	0.788999
2023_04_26_0036.abf	mTRESK	10	0.791315
2023_04_26_0036.abf	mTRESK	20	0.781372
2023_04_26_0036.abf	mTRESK	30	0.802504
2023_04_26_0036.abf	mTRESK	40	0.777779
2023_04_26_0036.abf	mTRESK	50	0.811996
2023_04_26_0036.abf	mTRESK	60	0.823923
2023_04_26_0036.abf	mTRESK	70	0.815935
2023_04_26_0036.abf	mTRESK	80	0.809228
2023_04_26_0036.abf	mTRESK	90	0.821387
2023_04_26_0036.abf	mTRESK	100	0.840841
2023_04_26_0036.abf	mTRESK	110	0.87523
2023_04_26_0036.abf	mTRESK	120	0.808646
2023_04_26_0036.abf	mTRESK	130	0.84368
2023_04_26_0036.abf	mTRESK	140	0.886698
2023_04_26_0041.abf	mTRESK	-50	1
2023_04_26_0041.abf	mTRESK	-40	0.980352
2023_04_26_0041.abf	mTRESK	-30	0.963305
2023_04_26_0041.abf	mTRESK	-20	0.945066
2023_04_26_0041.abf	mTRESK	-10	0.941862
2023_04_26_0041.abf	mTRESK	0	0.932485
2023_04_26_0041.abf	mTRESK	10	0.911237
2023_04_26_0041.abf	mTRESK	20	0.890402
2023_04_26_0041.abf	mTRESK	30	0.884807
2023_04_26_0041.abf	mTRESK	40	0.911123
2023_04_26_0041.abf	mTRESK	50	0.900532
2023_04_26_0041.abf	mTRESK	60	0.889526
2023_04_26_0041.abf	mTRESK	70	0.878618
2023_04_26_0041.abf	mTRESK	80	0.873395
2023_04_26_0041.abf	mTRESK	90	0.875788
2023_04_26_0041.abf	mTRESK	100	0.854451
2023_04_26_0041.abf	mTRESK	110	0.850469
2023_04_26_0041.abf	mTRESK	120	0.865833
2023_04_26_0041.abf	mTRESK	130	0.860366
2023_04_26_0041.abf	mTRESK	140	0.870608

## Sheet: Fig1c
Data extracted from Fig 1b dataset at t = 100s
File.Name	Channel	Time_s	0 mV current fold increase
2023_07_12_0023.abf	mTASK1	100	2.35398
2023_07_12_0031.abf	mTASK1	100	3.50858
2023_07_12_0035.abf	mTASK1	100	1.61385
2023_07_12_0039.abf	mTASK1	100	3.22447
2023_07_12_0044.abf	mTASK1	100	1.93129
2023_07_12_0051.abf	mTASK1	100	2.17412
2023_07_12_0055.abf	mTASK1	100	2.83158
2023_07_12_0059.abf	mTASK1	100	2.46427
2023_07_12_0063.abf	mTASK1	100	1.38513
2023_11_14_0001.abf	mTASK3	100	0.971395
2023_11_14_0006.abf	mTASK3	100	0.925497
2023_11_14_0016.abf	mTASK3	100	0.783024
2023_11_14_0021.abf	mTASK3	100	0.945142
2023_11_14_0029.abf	mTASK3	100	0.78569
2023_11_14_0038.abf	mTASK3	100	0.763218
2023_11_14_0042.abf	mTASK3	100	0.94734
2023_11_14_0050.abf	mTASK3	100	0.866965
2023_04_26_0045.abf	mTRAAK	100	2.907
2023_04_26_0050.abf	mTRAAK	100	9.7159
2023_04_26_0054.abf	mTRAAK	100	3.84199
2023_04_26_0058.abf	mTRAAK	100	9.32034
2023_04_26_0062.abf	mTRAAK	100	7.64673
2023_04_26_0066.abf	mTRAAK	100	8.15912
2023_04_26_0070.abf	mTRAAK	100	8.75906
2023_04_26_0079.abf	mTRAAK	100	7.06947
2023_07_12_0067.abf	mTRAAK	100	6.02828
2023_07_12_0071.abf	mTRAAK	100	2.22192
2023_07_12_0075.abf	mTRAAK	100	6.39702
2023_07_12_0079.abf	mTRAAK	100	4.14384
2023_07_12_0083.abf	mTRAAK	100	5.13523
2023_11_14_0054.abf	mTRAAK	100	7.80364
2023_11_14_0058.abf	mTRAAK	100	7.43344
2023_11_14_0062.abf	mTRAAK	100	7.07852
2023_11_14_0066.abf	mTRAAK	100	8.23431
2023_11_29_0083.abf	mTRAAK	100	7.7381
2023_11_29_0088.abf	mTRAAK	100	5.19136
2023_11_29_0092.abf	mTRAAK	100	15.7557
2023_11_29_0096.abf	mTRAAK	100	6.00043
2023_11_29_0105.abf	mTRAAK	100	10.6538
2023_11_24_0038.abf	mTRAAK	100	9.26966
2023_11_24_0042.abf	mTRAAK	100	7.61966
2023_11_24_0046.abf	mTRAAK	100	13.2465
2023_11_24_0050.abf	mTRAAK	100	12.2422
2023_11_24_0054.abf	mTRAAK	100	5.05274
2023_11_24_0062.abf	mTRAAK	100	15.0357
2023_11_24_0066.abf	mTRAAK	100	12.5818
2023_11_29_0001.abf	mTREK1	100	1.06464
2023_11_29_0005.abf	mTREK1	100	0.963687
2023_11_29_0009.abf	mTREK1	100	0.899632
2023_11_29_0013.abf	mTREK1	100	1.04449
2023_11_29_0017.abf	mTREK1	100	0.674595
2023_11_29_0021.abf	mTREK1	100	0.812098
2023_11_29_0025.abf	mTREK1	100	0.624937
2023_11_29_0029.abf	mTREK1	100	0.754122
2023_11_29_0033.abf	mTREK2	100	3.08454
2023_11_29_0039.abf	mTREK2	100	1.92638
2023_11_29_0043.abf	mTREK2	100	2.18134
2023_11_29_0051.abf	mTREK2	100	3.06472
2023_11_29_0059.abf	mTREK2	100	1.17876
2023_11_29_0063.abf	mTREK2	100	3.3992
2023_11_29_0067.abf	mTREK2	100	1.60844
2023_11_29_0071.abf	mTREK2	100	0.992565
2023_11_29_0075.abf	mTREK2	100	1.86885
2023_11_29_0079.abf	mTREK2	100	3.12038
2023_04_26_0001.abf	mTRESK	100	0.912289
2023_04_26_0005.abf	mTRESK	100	0.877032
2023_04_26_0011.abf	mTRESK	100	0.679353
2023_04_26_0015.abf	mTRESK	100	1.85466
2023_04_26_0019.abf	mTRESK	100	1.29714
2023_04_26_0024.abf	mTRESK	100	1.04925
2023_04_26_0036.abf	mTRESK	100	0.840841
2023_04_26_0041.abf	mTRESK	100	0.854451

## Sheet: Fig1f
				Von Frey threshold (g)
Date	Mouse ID	Sex	Treatment	pre-illumination	post-illumination	1 hour post-illumination	3 hours post-illumination	6 hours post-illumination
2024_06_18	1	male	control	0.6	0.6	0.6	0.16	0.4
2024_06_18	2	male	control	2	2	2	2	2
2024_06_18	3	male	control	1	1	1.4	1.4	1.4
2024_06_18	4	male	control	1.4	1.4	1.4	1.4	2
2024_06_28	5	female	control	2	2	1.4	2	1.4
2024_06_18	6	female	control	2	2	2	1.4	1.4
2024_06_18	7	female	control	1.4	1.4	1.4	2	1.4
2024_06_18	8	female	control	2	2	2	2	1.4
2024_06_18	9	female	control	2	2	1.4	1	2
2024_06_28	10	female	control	1.4	2	2	2	1.4
2024_07_19	11	female	control	2	2	2	2	2
2024_07_19	12	female	control	2	2	2	2	2
2024_07_19	13	female	control	1.4	2	2	1.4	1.4
2024_07_19	14	female	control	0.6	0.6	0.6	0.6	0.6
2024_06_18	1	male	365 nm illumination	2	4	2	1.4	1
2024_06_18	2	male	365 nm illumination	2	4	4	2	2
2024_06_18	3	male	365 nm illumination	2	4	4	4	1.4
2024_06_18	4	male	365 nm illumination	1	4	2	1.4	1
2024_06_28	5	female	365 nm illumination	1.4	2	2	2	1.4
2024_06_18	6	female	365 nm illumination	1.4	4	1.4	2	1
2024_06_18	7	female	365 nm illumination	1.4	4	2	1.4	1
2024_06_18	8	female	365 nm illumination	2	2	4	2	1.4
2024_06_18	9	female	365 nm illumination	1.4	4	2	2	2
2024_06_28	10	female	365 nm illumination	2	4	4	2	2
2024_07_19	11	female	365 nm illumination	1.4	4	2	1.4	1.4
2024_07_19	12	female	365 nm illumination	1.4	4	4	2	1.4
2024_07_19	13	female	365 nm illumination	2	4	4	2	2
2024_07_19	14	female	365 nm illumination	1	1.4	1	1	1

## Sheet: Fig1g
					Von Frey threshold (g)
Date	mouse	Sex	paw	Injection condition	pre-illumination	post-illumination	1 hour post-injection
2023_10_13	1	female	left	RU-TRAAK2	2	4	1.4
2023_10_13	2	female	left	RU-TRAAK2	2	6	4
2023_10_13	3	female	left	RU-TRAAK2	1.4	6	1.4
2023_10_13	4	female	left	RU-TRAAK2	1.4	2	1.4
2023_10_26	5	female	right	RU-TRAAK2	1.4	4	1
2023_10_26	6	female	right	RU-TRAAK2	1	2	1
2023_10_20	1	female	right	Saline	2	4	6
2023_10_20	2	female	right	Saline	2	4	2
2023_10_20	3	female	right	Saline	2	4	4
2023_10_20	4	female	right	Saline	1	4	6
2023_10_26	7	female	right	Saline	1.4	4	4
2023_10_26	8	female	right	Saline	0.6	2	2

## Sheet: Fig2a
File.Name	Illumination wavelength	Time_s	0 mV current fold increase
2023_12_08_0001.abf	365 nm	-50	1
2023_12_08_0001.abf	365 nm	-40	1.03064
2023_12_08_0001.abf	365 nm	-30	1.07682
2023_12_08_0001.abf	365 nm	-20	1.06964
2023_12_08_0001.abf	365 nm	-10	1.13869
2023_12_08_0001.abf	365 nm	0	1.11574
2023_12_08_0001.abf	365 nm	10	1.77753
2023_12_08_0001.abf	365 nm	20	2.53702
2023_12_08_0001.abf	365 nm	30	3.34094
2023_12_08_0001.abf	365 nm	40	4.27756
2023_12_08_0001.abf	365 nm	50	5.57863
2023_12_08_0001.abf	365 nm	60	6.24337
2023_12_08_0001.abf	365 nm	70	7.42688
2023_12_08_0001.abf	365 nm	80	8.40302
2023_12_08_0001.abf	365 nm	90	9.49184
2023_12_08_0001.abf	365 nm	100	10.0235
2023_12_08_0001.abf	365 nm	110	10.8459
2023_12_08_0001.abf	365 nm	120	11.0699
2023_12_08_0001.abf	365 nm	130	11.2536
2023_12_08_0001.abf	365 nm	140	11.6056
2023_12_08_0006.abf	365 nm	-50	1
2023_12_08_0006.abf	365 nm	-40	1.02364
2023_12_08_0006.abf	365 nm	-30	0.909047
2023_12_08_0006.abf	365 nm	-20	0.836817
2023_12_08_0006.abf	365 nm	-10	0.951362
2023_12_08_0006.abf	365 nm	0	0.894857
2023_12_08_0006.abf	365 nm	10	1.09096
2023_12_08_0006.abf	365 nm	20	1.43527
2023_12_08_0006.abf	365 nm	30	1.87976
2023_12_08_0006.abf	365 nm	40	2.27334
2023_12_08_0006.abf	365 nm	50	2.78244
2023_12_08_0006.abf	365 nm	60	3.3488
2023_12_08_0006.abf	365 nm	70	3.71667
2023_12_08_0006.abf	365 nm	80	4.21605
2023_12_08_0006.abf	365 nm	90	4.78954
2023_12_08_0006.abf	365 nm	100	5.15238
2023_12_08_0006.abf	365 nm	110	5.17245
2023_12_08_0006.abf	365 nm	120	5.19211
2023_12_08_0006.abf	365 nm	130	5.38732
2023_12_08_0006.abf	365 nm	140	5.36546
2023_12_08_0010.abf	365 nm	-50	1
2023_12_08_0010.abf	365 nm	-40	1.04532
2023_12_08_0010.abf	365 nm	-30	1.06072
2023_12_08_0010.abf	365 nm	-20	0.980342
2023_12_08_0010.abf	365 nm	-10	0.994734
2023_12_08_0010.abf	365 nm	0	1.00457
2023_12_08_0010.abf	365 nm	10	1.56922
2023_12_08_0010.abf	365 nm	20	1.97582
2023_12_08_0010.abf	365 nm	30	2.53972
2023_12_08_0010.abf	365 nm	40	3.23685
2023_12_08_0010.abf	365 nm	50	3.96154
2023_12_08_0010.abf	365 nm	60	4.79429
2023_12_08_0010.abf	365 nm	70	5.69851
2023_12_08_0010.abf	365 nm	80	6.4804
2023_12_08_0010.abf	365 nm	90	7.26164
2023_12_08_0010.abf	365 nm	100	8.1029
2023_12_08_0010.abf	365 nm	110	8.15021
2023_12_08_0010.abf	365 nm	120	8.25676
2023_12_08_0010.abf	365 nm	130	8.25139
2023_12_08_0010.abf	365 nm	140	8.43561
2023_12_08_0014.abf	365 nm	-50	1
2023_12_08_0014.abf	365 nm	-40	1.00193
2023_12_08_0014.abf	365 nm	-30	0.981275
2023_12_08_0014.abf	365 nm	-20	0.98257
2023_12_08_0014.abf	365 nm	-10	0.91924
2023_12_08_0014.abf	365 nm	0	0.92806
2023_12_08_0014.abf	365 nm	10	1.07542
2023_12_08_0014.abf	365 nm	20	1.21166
2023_12_08_0014.abf	365 nm	30	1.39847
2023_12_08_0014.abf	365 nm	40	1.64931
2023_12_08_0014.abf	365 nm	50	1.72302
2023_12_08_0014.abf	365 nm	60	1.92089
2023_12_08_0014.abf	365 nm	70	2.11858
2023_12_08_0014.abf	365 nm	80	2.25061
2023_12_08_0014.abf	365 nm	90	2.48317
2023_12_08_0014.abf	365 nm	100	2.58023
2023_12_08_0014.abf	365 nm	110	2.68075
2023_12_08_0014.abf	365 nm	120	2.63755
2023_12_08_0014.abf	365 nm	130	2.64385
2023_12_08_0014.abf	365 nm	140	2.74123
2023_12_08_0020.abf	365 nm	-50	1
2023_12_08_0020.abf	365 nm	-40	0.930276
2023_12_08_0020.abf	365 nm	-30	0.853257
2023_12_08_0020.abf	365 nm	-20	0.890998
2023_12_08_0020.abf	365 nm	-10	0.914462
2023_12_08_0020.abf	365 nm	0	0.86597
2023_12_08_0020.abf	365 nm	10	1.30705
2023_12_08_0020.abf	365 nm	20	1.80976
2023_12_08_0020.abf	365 nm	30	2.45762
2023_12_08_0020.abf	365 nm	40	3.13175
2023_12_08_0020.abf	365 nm	50	3.76324
2023_12_08_0020.abf	365 nm	60	4.64029
2023_12_08_0020.abf	365 nm	70	5.72439
2023_12_08_0020.abf	365 nm	80	6.77059
2023_12_08_0020.abf	365 nm	90	7.50148
2023_12_08_0020.abf	365 nm	100	8.01556
2023_12_08_0020.abf	365 nm	110	8.40137
2023_12_08_0020.abf	365 nm	120	8.08294
2023_12_08_0020.abf	365 nm	130	8.62416
2023_12_08_0020.abf	365 nm	140	8.38453
2023_12_08_0122.abf	365 nm	-50	1
2023_12_08_0122.abf	365 nm	-40	0.919031
2023_12_08_0122.abf	365 nm	-30	0.994785
2023_12_08_0122.abf	365 nm	-20	0.935779
2023_12_08_0122.abf	365 nm	-10	0.884443
2023_12_08_0122.abf	365 nm	0	0.907651
2023_12_08_0122.abf	365 nm	10	1.07967
2023_12_08_0122.abf	365 nm	20	1.24702
2023_12_08_0122.abf	365 nm	30	1.3917
2023_12_08_0122.abf	365 nm	40	1.72199
2023_12_08_0122.abf	365 nm	50	1.8162
2023_12_08_0122.abf	365 nm	60	2.09367
2023_12_08_0122.abf	365 nm	70	2.2202
2023_12_08_0122.abf	365 nm	80	2.52431
2023_12_08_0122.abf	365 nm	90	2.60734
2023_12_08_0122.abf	365 nm	100	3.08799
2023_12_08_0122.abf	365 nm	110	3.11834
2023_12_08_0122.abf	365 nm	120	3.04362
2023_12_08_0122.abf	365 nm	130	2.89909
2023_12_08_0122.abf	365 nm	140	2.93177
2023_12_08_0127.abf	365 nm	-50	1
2023_12_08_0127.abf	365 nm	-40	0.88845
2023_12_08_0127.abf	365 nm	-30	0.957165
2023_12_08_0127.abf	365 nm	-20	0.924787
2023_12_08_0127.abf	365 nm	-10	0.944573
2023_12_08_0127.abf	365 nm	0	0.815292
2023_12_08_0127.abf	365 nm	10	1.07773
2023_12_08_0127.abf	365 nm	20	1.48927
2023_12_08_0127.abf	365 nm	30	1.93814
2023_12_08_0127.abf	365 nm	40	2.42476
2023_12_08_0127.abf	365 nm	50	2.99537
2023_12_08_0127.abf	365 nm	60	3.68614
2023_12_08_0127.abf	365 nm	70	4.16254
2023_12_08_0127.abf	365 nm	80	4.74193
2023_12_08_0127.abf	365 nm	90	5.40624
2023_12_08_0127.abf	365 nm	100	5.92961
2023_12_08_0127.abf	365 nm	110	6.06496
2023_12_08_0127.abf	365 nm	120	6.47538
2023_12_08_0127.abf	365 nm	130	6.55174
2023_12_08_0127.abf	365 nm	140	6.84491
2023_12_08_0131.abf	365 nm	-50	1
2023_12_08_0131.abf	365 nm	-40	1.28322
2023_12_08_0131.abf	365 nm	-30	1.31633
2023_12_08_0131.abf	365 nm	-20	1.26473
2023_12_08_0131.abf	365 nm	-10	1.15407
2023_12_08_0131.abf	365 nm	0	1.08406
2023_12_08_0131.abf	365 nm	10	1.42442
2023_12_08_0131.abf	365 nm	20	1.67807
2023_12_08_0131.abf	365 nm	30	1.98181
2023_12_08_0131.abf	365 nm	40	2.56984
2023_12_08_0131.abf	365 nm	50	3.32076
2023_12_08_0131.abf	365 nm	60	3.79651
2023_12_08_0131.abf	365 nm	70	4.35246
2023_12_08_0131.abf	365 nm	80	4.92337
2023_12_08_0131.abf	365 nm	90	5.03944
2023_12_08_0131.abf	365 nm	100	5.59115
2023_12_08_0131.abf	365 nm	110	5.9902
2023_12_08_0131.abf	365 nm	120	5.87178
2023_12_08_0131.abf	365 nm	130	6.30636
2023_12_08_0131.abf	365 nm	140	6.02737
2023_12_12_0001.abf	365 nm	-50	1
2023_12_12_0001.abf	365 nm	-40	1.06087
2023_12_12_0001.abf	365 nm	-30	1.04404
2023_12_12_0001.abf	365 nm	-20	1.09812
2023_12_12_0001.abf	365 nm	-10	1.04392
2023_12_12_0001.abf	365 nm	0	1.06332
2023_12_12_0001.abf	365 nm	10	1.32774
2023_12_12_0001.abf	365 nm	20	1.71201
2023_12_12_0001.abf	365 nm	30	2.05506
2023_12_12_0001.abf	365 nm	40	2.56006
2023_12_12_0001.abf	365 nm	50	3.05559
2023_12_12_0001.abf	365 nm	60	3.48114
2023_12_12_0001.abf	365 nm	70	4.12406
2023_12_12_0001.abf	365 nm	80	4.6644
2023_12_12_0001.abf	365 nm	90	5.36349
2023_12_12_0001.abf	365 nm	100	5.78742
2023_12_12_0001.abf	365 nm	110	6.1387
2023_12_12_0001.abf	365 nm	120	6.19899
2023_12_12_0001.abf	365 nm	130	6.10705
2023_12_12_0001.abf	365 nm	140	6.28942
2023_12_12_0010.abf	365 nm	-50	1
2023_12_12_0010.abf	365 nm	-40	1.03776
2023_12_12_0010.abf	365 nm	-30	1.00957
2023_12_12_0010.abf	365 nm	-20	1.03561
2023_12_12_0010.abf	365 nm	-10	1.00409
2023_12_12_0010.abf	365 nm	0	1.04935
2023_12_12_0010.abf	365 nm	10	1.4237
2023_12_12_0010.abf	365 nm	20	1.7721
2023_12_12_0010.abf	365 nm	30	2.13231
2023_12_12_0010.abf	365 nm	40	2.53488
2023_12_12_0010.abf	365 nm	50	3.10972
2023_12_12_0010.abf	365 nm	60	3.60659
2023_12_12_0010.abf	365 nm	70	4.19839
2023_12_12_0010.abf	365 nm	80	4.61075
2023_12_12_0010.abf	365 nm	90	4.97054
2023_12_12_0010.abf	365 nm	100	5.66768
2023_12_12_0010.abf	365 nm	110	5.8622
2023_12_12_0010.abf	365 nm	120	5.76646
2023_12_12_0010.abf	365 nm	130	5.90954
2023_12_12_0010.abf	365 nm	140	5.76736
2023_12_12_0015.abf	365 nm	-50	1
2023_12_12_0015.abf	365 nm	-40	0.98544
2023_12_12_0015.abf	365 nm	-30	1.01804
2023_12_12_0015.abf	365 nm	-20	0.999869
2023_12_12_0015.abf	365 nm	-10	1.00264
2023_12_12_0015.abf	365 nm	0	1.00004
2023_12_12_0015.abf	365 nm	10	1.2455
2023_12_12_0015.abf	365 nm	20	1.49944
2023_12_12_0015.abf	365 nm	30	1.87973
2023_12_12_0015.abf	365 nm	40	2.17396
2023_12_12_0015.abf	365 nm	50	2.50607
2023_12_12_0015.abf	365 nm	60	2.8648
2023_12_12_0015.abf	365 nm	70	3.29571
2023_12_12_0015.abf	365 nm	80	3.50356
2023_12_12_0015.abf	365 nm	90	3.74842
2023_12_12_0015.abf	365 nm	100	4.03017
2023_12_12_0015.abf	365 nm	110	4.05396
2023_12_12_0015.abf	365 nm	120	4.03587
2023_12_12_0015.abf	365 nm	130	4.08369
2023_12_12_0015.abf	365 nm	140	4.07051
2023_12_12_0019.abf	365 nm	-50	1
2023_12_12_0019.abf	365 nm	-40	1.02371
2023_12_12_0019.abf	365 nm	-30	0.956355
2023_12_12_0019.abf	365 nm	-20	1.06954
2023_12_12_0019.abf	365 nm	-10	0.983649
2023_12_12_0019.abf	365 nm	0	0.945067
2023_12_12_0019.abf	365 nm	10	1.52122
2023_12_12_0019.abf	365 nm	20	2.26443
2023_12_12_0019.abf	365 nm	30	3.01071
2023_12_12_0019.abf	365 nm	40	3.64758
2023_12_12_0019.abf	365 nm	50	4.53434
2023_12_12_0019.abf	365 nm	60	5.38434
2023_12_12_0019.abf	365 nm	70	6.15025
2023_12_12_0019.abf	365 nm	80	7.01326
2023_12_12_0019.abf	365 nm	90	8.19944
2023_12_12_0019.abf	365 nm	100	8.98126
2023_12_12_0019.abf	365 nm	110	8.84104
2023_12_12_0019.abf	365 nm	120	9.12886
2023_12_12_0019.abf	365 nm	130	9.06931
2023_12_12_0019.abf	365 nm	140	9.43637
2023_12_12_0024.abf	365 nm	-50	1
2023_12_12_0024.abf	365 nm	-40	0.944363
2023_12_12_0024.abf	365 nm	-30	1.09386
2023_12_12_0024.abf	365 nm	-20	0.969958
2023_12_12_0024.abf	365 nm	-10	0.930691
2023_12_12_0024.abf	365 nm	0	0.996736
2023_12_12_0024.abf	365 nm	10	1.29294
2023_12_12_0024.abf	365 nm	20	1.88838
2023_12_12_0024.abf	365 nm	30	2.19202
2023_12_12_0024.abf	365 nm	40	2.84318
2023_12_12_0024.abf	365 nm	50	3.65975
2023_12_12_0024.abf	365 nm	60	3.91232
2023_12_12_0024.abf	365 nm	70	4.8191
2023_12_12_0024.abf	365 nm	80	5.13988
2023_12_12_0024.abf	365 nm	90	5.78706
2023_12_12_0024.abf	365 nm	100	6.52868
2023_12_12_0024.abf	365 nm	110	6.58798
2023_12_12_0024.abf	365 nm	120	6.54884
2023_12_12_0024.abf	365 nm	130	6.58829
2023_12_12_0024.abf	365 nm	140	6.51625
2023_12_12_0028.abf	365 nm	-50	1
2023_12_12_0028.abf	365 nm	-40	1.10326
2023_12_12_0028.abf	365 nm	-30	1.06612
2023_12_12_0028.abf	365 nm	-20	0.971217
2023_12_12_0028.abf	365 nm	-10	1.00216
2023_12_12_0028.abf	365 nm	0	1.04856
2023_12_12_0028.abf	365 nm	10	1.38263
2023_12_12_0028.abf	365 nm	20	1.85661
2023_12_12_0028.abf	365 nm	30	2.32707
2023_12_12_0028.abf	365 nm	40	3.08429
2023_12_12_0028.abf	365 nm	50	3.47388
2023_12_12_0028.abf	365 nm	60	4.02472
2023_12_12_0028.abf	365 nm	70	4.45581
2023_12_12_0028.abf	365 nm	80	5.03893
2023_12_12_0028.abf	365 nm	90	5.54771
2023_12_12_0028.abf	365 nm	100	6.22549
2023_12_12_0028.abf	365 nm	110	6.18384
2023_12_12_0028.abf	365 nm	120	6.46315
2023_12_12_0028.abf	365 nm	130	6.40338
2023_12_12_0028.abf	365 nm	140	6.4248
2023_12_12_0032.abf	365 nm	-50	1
2023_12_12_0032.abf	365 nm	-40	1.0031
2023_12_12_0032.abf	365 nm	-30	0.931423
2023_12_12_0032.abf	365 nm	-20	0.963394
2023_12_12_0032.abf	365 nm	-10	0.891701
2023_12_12_0032.abf	365 nm	0	0.969492
2023_12_12_0032.abf	365 nm	10	1.49095
2023_12_12_0032.abf	365 nm	20	2.32349
2023_12_12_0032.abf	365 nm	30	3.00982
2023_12_12_0032.abf	365 nm	40	3.92868
2023_12_12_0032.abf	365 nm	50	5.02703
2023_12_12_0032.abf	365 nm	60	5.8616
2023_12_12_0032.abf	365 nm	70	6.68623
2023_12_12_0032.abf	365 nm	80	7.24148
2023_12_12_0032.abf	365 nm	90	8.08566
2023_12_12_0032.abf	365 nm	100	9.11963
2023_12_12_0032.abf	365 nm	110	9.53378
2023_12_12_0032.abf	365 nm	120	9.26395
2023_12_12_0032.abf	365 nm	130	9.57582
2023_12_12_0032.abf	365 nm	140	9.76249
2023_12_12_0036.abf	365 nm	-50	1
2023_12_12_0036.abf	365 nm	-40	0.914787
2023_12_12_0036.abf	365 nm	-30	0.918932
2023_12_12_0036.abf	365 nm	-20	1.00472
2023_12_12_0036.abf	365 nm	-10	0.982982
2023_12_12_0036.abf	365 nm	0	0.837162
2023_12_12_0036.abf	365 nm	10	1.2752
2023_12_12_0036.abf	365 nm	20	1.32201
2023_12_12_0036.abf	365 nm	30	1.58857
2023_12_12_0036.abf	365 nm	40	1.97099
2023_12_12_0036.abf	365 nm	50	2.22378
2023_12_12_0036.abf	365 nm	60	2.39638
2023_12_12_0036.abf	365 nm	70	3.07209
2023_12_12_0036.abf	365 nm	80	3.26029
2023_12_12_0036.abf	365 nm	90	3.82251
2023_12_12_0036.abf	365 nm	100	4.15873
2023_12_12_0036.abf	365 nm	110	4.45002
2023_12_12_0036.abf	365 nm	120	4.64015
2023_12_12_0036.abf	365 nm	130	4.34398
2023_12_12_0036.abf	365 nm	140	4.50569
2023_12_12_0043.abf	365 nm	-50	1
2023_12_12_0043.abf	365 nm	-40	1.0253
2023_12_12_0043.abf	365 nm	-30	1.08133
2023_12_12_0043.abf	365 nm	-20	1.0449
2023_12_12_0043.abf	365 nm	-10	1.05435
2023_12_12_0043.abf	365 nm	0	1.1287
2023_12_12_0043.abf	365 nm	10	1.32397
2023_12_12_0043.abf	365 nm	20	1.71767
2023_12_12_0043.abf	365 nm	30	2.09861
2023_12_12_0043.abf	365 nm	40	2.36996
2023_12_12_0043.abf	365 nm	50	2.85531
2023_12_12_0043.abf	365 nm	60	3.31227
2023_12_12_0043.abf	365 nm	70	3.67104
2023_12_12_0043.abf	365 nm	80	4.13509
2023_12_12_0043.abf	365 nm	90	4.56763
2023_12_12_0043.abf	365 nm	100	4.90169
2023_12_12_0043.abf	365 nm	110	5.09885
2023_12_12_0043.abf	365 nm	120	5.13215
2023_12_12_0043.abf	365 nm	130	5.2103
2023_12_12_0043.abf	365 nm	140	5.20168
2024_01_18_0049.abf	365 nm	-50	1
2024_01_18_0049.abf	365 nm	-40	1.00168
2024_01_18_0049.abf	365 nm	-30	1.14728
2024_01_18_0049.abf	365 nm	-20	1.10377
2024_01_18_0049.abf	365 nm	-10	1.03468
2024_01_18_0049.abf	365 nm	0	1.00349
2024_01_18_0049.abf	365 nm	10	1.46272
2024_01_18_0049.abf	365 nm	20	2.10447
2024_01_18_0049.abf	365 nm	30	2.79846
2024_01_18_0049.abf	365 nm	40	3.66292
2024_01_18_0049.abf	365 nm	50	4.20292
2024_01_18_0049.abf	365 nm	60	5.08739
2024_01_18_0049.abf	365 nm	70	5.92109
2024_01_18_0049.abf	365 nm	80	7.1791
2024_01_18_0049.abf	365 nm	90	7.90703
2024_01_18_0049.abf	365 nm	100	8.88791
2024_01_18_0049.abf	365 nm	110	9.18622
2024_01_18_0049.abf	365 nm	120	9.03503
2024_01_18_0049.abf	365 nm	130	9.14283
2024_01_18_0049.abf	365 nm	140	9.21924
2024_01_18_0059.abf	365 nm	-50	1
2024_01_18_0059.abf	365 nm	-40	1.01364
2024_01_18_0059.abf	365 nm	-30	0.997504
2024_01_18_0059.abf	365 nm	-20	1.08057
2024_01_18_0059.abf	365 nm	-10	1.0718
2024_01_18_0059.abf	365 nm	0	1.01348
2024_01_18_0059.abf	365 nm	10	1.5975
2024_01_18_0059.abf	365 nm	20	2.12691
2024_01_18_0059.abf	365 nm	30	2.76049
2024_01_18_0059.abf	365 nm	40	3.70466
2024_01_18_0059.abf	365 nm	50	4.40409
2024_01_18_0059.abf	365 nm	60	5.21307
2024_01_18_0059.abf	365 nm	70	5.88851
2024_01_18_0059.abf	365 nm	80	6.71276
2024_01_18_0059.abf	365 nm	90	7.83482
2024_01_18_0059.abf	365 nm	100	8.66642
2024_01_18_0059.abf	365 nm	110	8.7754
2024_01_18_0059.abf	365 nm	120	9.14974
2024_01_18_0059.abf	365 nm	130	8.9221
2024_01_18_0059.abf	365 nm	140	9.38639
2023_12_12_0047.abf	385 nm	-50	1
2023_12_12_0047.abf	385 nm	-40	1.07135
2023_12_12_0047.abf	385 nm	-30	0.83644
2023_12_12_0047.abf	385 nm	-20	0.876152
2023_12_12_0047.abf	385 nm	-10	0.858696
2023_12_12_0047.abf	385 nm	0	0.940214
2023_12_12_0047.abf	385 nm	10	1.92617
2023_12_12_0047.abf	385 nm	20	3.30246
2023_12_12_0047.abf	385 nm	30	4.96904
2023_12_12_0047.abf	385 nm	40	6.4051
2023_12_12_0047.abf	385 nm	50	7.76076
2023_12_12_0047.abf	385 nm	60	10.07
2023_12_12_0047.abf	385 nm	70	12.5116
2023_12_12_0047.abf	385 nm	80	14.1452
2023_12_12_0047.abf	385 nm	90	15.2251
2023_12_12_0047.abf	385 nm	100	16.7938
2023_12_12_0047.abf	385 nm	110	17.0992
2023_12_12_0047.abf	385 nm	120	18.2413
2023_12_12_0047.abf	385 nm	130	18.5038
2023_12_12_0047.abf	385 nm	140	18.384
2023_12_12_0052.abf	385 nm	-50	1
2023_12_12_0052.abf	385 nm	-40	0.963797
2023_12_12_0052.abf	385 nm	-30	0.952446
2023_12_12_0052.abf	385 nm	-20	0.937574
2023_12_12_0052.abf	385 nm	-10	0.99613
2023_12_12_0052.abf	385 nm	0	0.975188
2023_12_12_0052.abf	385 nm	10	1.23675
2023_12_12_0052.abf	385 nm	20	1.68001
2023_12_12_0052.abf	385 nm	30	2.12733
2023_12_12_0052.abf	385 nm	40	2.58263
2023_12_12_0052.abf	385 nm	50	3.07231
2023_12_12_0052.abf	385 nm	60	3.48843
2023_12_12_0052.abf	385 nm	70	3.93849
2023_12_12_0052.abf	385 nm	80	4.30317
2023_12_12_0052.abf	385 nm	90	4.79079
2023_12_12_0052.abf	385 nm	100	5.2417
2023_12_12_0052.abf	385 nm	110	5.21732
2023_12_12_0052.abf	385 nm	120	5.39014
2023_12_12_0052.abf	385 nm	130	5.20425
2023_12_12_0052.abf	385 nm	140	5.15771
2023_12_12_0057.abf	385 nm	-50	1
2023_12_12_0057.abf	385 nm	-40	1.1582
2023_12_12_0057.abf	385 nm	-30	1.27195
2023_12_12_0057.abf	385 nm	-20	1.09006
2023_12_12_0057.abf	385 nm	-10	0.997365
2023_12_12_0057.abf	385 nm	0	1.08418
2023_12_12_0057.abf	385 nm	10	1.474
2023_12_12_0057.abf	385 nm	20	2.08119
2023_12_12_0057.abf	385 nm	30	2.82133
2023_12_12_0057.abf	385 nm	40	3.53183
2023_12_12_0057.abf	385 nm	50	4.07721
2023_12_12_0057.abf	385 nm	60	5.04161
2023_12_12_0057.abf	385 nm	70	5.59279
2023_12_12_0057.abf	385 nm	80	6.84335
2023_12_12_0057.abf	385 nm	90	7.77884
2023_12_12_0057.abf	385 nm	100	8.61409
2023_12_12_0057.abf	385 nm	110	9.07558
2023_12_12_0057.abf	385 nm	120	8.87332
2023_12_12_0057.abf	385 nm	130	8.7266
2023_12_12_0057.abf	385 nm	140	9.14221
2023_12_12_0062.abf	385 nm	-50	1
2023_12_12_0062.abf	385 nm	-40	1.02051
2023_12_12_0062.abf	385 nm	-30	0.998637
2023_12_12_0062.abf	385 nm	-20	1.06536
2023_12_12_0062.abf	385 nm	-10	1.04223
2023_12_12_0062.abf	385 nm	0	1.00779
2023_12_12_0062.abf	385 nm	10	1.03041
2023_12_12_0062.abf	385 nm	20	1.11108
2023_12_12_0062.abf	385 nm	30	1.12402
2023_12_12_0062.abf	385 nm	40	1.17983
2023_12_12_0062.abf	385 nm	50	1.14266
2023_12_12_0062.abf	385 nm	60	1.20205
2023_12_12_0062.abf	385 nm	70	1.21694
2023_12_12_0062.abf	385 nm	80	1.24558
2023_12_12_0062.abf	385 nm	90	1.36331
2023_12_12_0062.abf	385 nm	100	1.37118
2023_12_12_0062.abf	385 nm	110	1.40675
2023_12_12_0062.abf	385 nm	120	1.435
2023_12_12_0062.abf	385 nm	130	1.36045
2023_12_12_0062.abf	385 nm	140	1.34999
2023_12_12_0066.abf	385 nm	-50	1
2023_12_12_0066.abf	385 nm	-40	1.09639
2023_12_12_0066.abf	385 nm	-30	1.03718
2023_12_12_0066.abf	385 nm	-20	0.857959
2023_12_12_0066.abf	385 nm	-10	1.08189
2023_12_12_0066.abf	385 nm	0	1.13142
2023_12_12_0066.abf	385 nm	10	1.87582
2023_12_12_0066.abf	385 nm	20	3.11981
2023_12_12_0066.abf	385 nm	30	4.21042
2023_12_12_0066.abf	385 nm	40	5.6924
2023_12_12_0066.abf	385 nm	50	6.5407
2023_12_12_0066.abf	385 nm	60	8.3549
2023_12_12_0066.abf	385 nm	70	9.14303
2023_12_12_0066.abf	385 nm	80	10.1207
2023_12_12_0066.abf	385 nm	90	11.2802
2023_12_12_0066.abf	385 nm	100	11.9603
2023_12_12_0066.abf	385 nm	110	12.039
2023_12_12_0066.abf	385 nm	120	12.0702
2023_12_12_0066.abf	385 nm	130	11.6811
2023_12_12_0066.abf	385 nm	140	12.0838
2023_12_12_0072.abf	385 nm	-50	1
2023_12_12_0072.abf	385 nm	-40	1.08255
2023_12_12_0072.abf	385 nm	-30	1.04644
2023_12_12_0072.abf	385 nm	-20	1.15496
2023_12_12_0072.abf	385 nm	-10	1.10436
2023_12_12_0072.abf	385 nm	0	1.02135
2023_12_12_0072.abf	385 nm	10	1.8941
2023_12_12_0072.abf	385 nm	20	2.92655
2023_12_12_0072.abf	385 nm	30	3.98634
2023_12_12_0072.abf	385 nm	40	5.0432
2023_12_12_0072.abf	385 nm	50	5.82301
2023_12_12_0072.abf	385 nm	60	6.53605
2023_12_12_0072.abf	385 nm	70	7.30699
2023_12_12_0072.abf	385 nm	80	7.81712
2023_12_12_0072.abf	385 nm	90	8.4416
2023_12_12_0072.abf	385 nm	100	8.94995
2023_12_12_0072.abf	385 nm	110	8.87594
2023_12_12_0072.abf	385 nm	120	8.98603
2023_12_12_0072.abf	385 nm	130	8.64442
2023_12_12_0072.abf	385 nm	140	8.73152
2023_12_12_0076.abf	385 nm	-50	1
2023_12_12_0076.abf	385 nm	-40	1.05695
2023_12_12_0076.abf	385 nm	-30	1.11415
2023_12_12_0076.abf	385 nm	-20	1.04318
2023_12_12_0076.abf	385 nm	-10	1.02333
2023_12_12_0076.abf	385 nm	0	1.14019
2023_12_12_0076.abf	385 nm	10	1.96645
2023_12_12_0076.abf	385 nm	20	3.13395
2023_12_12_0076.abf	385 nm	30	4.34623
2023_12_12_0076.abf	385 nm	40	5.74534
2023_12_12_0076.abf	385 nm	50	7.16869
2023_12_12_0076.abf	385 nm	60	8.43804
2023_12_12_0076.abf	385 nm	70	9.71672
2023_12_12_0076.abf	385 nm	80	11.3081
2023_12_12_0076.abf	385 nm	90	12.4585
2023_12_12_0076.abf	385 nm	100	13.5398
2023_12_12_0076.abf	385 nm	110	13.8996
2023_12_12_0076.abf	385 nm	120	14.454
2023_12_12_0076.abf	385 nm	130	14.1608
2023_12_12_0076.abf	385 nm	140	14.5281
2023_12_12_0083.abf	385 nm	-50	1
2023_12_12_0083.abf	385 nm	-40	0.695249
2023_12_12_0083.abf	385 nm	-30	0.737347
2023_12_12_0083.abf	385 nm	-20	0.745418
2023_12_12_0083.abf	385 nm	-10	0.688147
2023_12_12_0083.abf	385 nm	0	0.781308
2023_12_12_0083.abf	385 nm	10	1.17047
2023_12_12_0083.abf	385 nm	20	1.52567
2023_12_12_0083.abf	385 nm	30	2.23553
2023_12_12_0083.abf	385 nm	40	2.90335
2023_12_12_0083.abf	385 nm	50	3.4869
2023_12_12_0083.abf	385 nm	60	4.06757
2023_12_12_0083.abf	385 nm	70	4.50137
2023_12_12_0083.abf	385 nm	80	5.10035
2023_12_12_0083.abf	385 nm	90	5.48487
2023_12_12_0083.abf	385 nm	100	6.25074
2023_12_12_0083.abf	385 nm	110	6.2148
2023_12_12_0083.abf	385 nm	120	6.4187
2023_12_12_0083.abf	385 nm	130	6.41457
2023_12_12_0083.abf	385 nm	140	6.5515
2023_12_12_0087.abf	385 nm	-50	1
2023_12_12_0087.abf	385 nm	-40	0.978643
2023_12_12_0087.abf	385 nm	-30	1.42536
2023_12_12_0087.abf	385 nm	-20	1.25274
2023_12_12_0087.abf	385 nm	-10	1.4047
2023_12_12_0087.abf	385 nm	0	1.26261
2023_12_12_0087.abf	385 nm	10	2.70549
2023_12_12_0087.abf	385 nm	20	4.20757
2023_12_12_0087.abf	385 nm	30	6.13481
2023_12_12_0087.abf	385 nm	40	8.0848
2023_12_12_0087.abf	385 nm	50	10.0511
2023_12_12_0087.abf	385 nm	60	12.0252
2023_12_12_0087.abf	385 nm	70	13.6837
2023_12_12_0087.abf	385 nm	80	14.5459
2023_12_12_0087.abf	385 nm	90	15.7442
2023_12_12_0087.abf	385 nm	100	16.7538
2023_12_12_0087.abf	385 nm	110	17.4831
2023_12_12_0087.abf	385 nm	120	17.4515
2023_12_12_0087.abf	385 nm	130	18.0223
2023_12_12_0087.abf	385 nm	140	17.7819
2023_12_12_0091.abf	385 nm	-50	1
2023_12_12_0091.abf	385 nm	-40	1.04424
2023_12_12_0091.abf	385 nm	-30	1.19053
2023_12_12_0091.abf	385 nm	-20	1.19314
2023_12_12_0091.abf	385 nm	-10	0.939686
2023_12_12_0091.abf	385 nm	0	1.01372
2023_12_12_0091.abf	385 nm	10	2.12118
2023_12_12_0091.abf	385 nm	20	3.36602
2023_12_12_0091.abf	385 nm	30	4.86059
2023_12_12_0091.abf	385 nm	40	5.88313
2023_12_12_0091.abf	385 nm	50	7.22592
2023_12_12_0091.abf	385 nm	60	7.93175
2023_12_12_0091.abf	385 nm	70	9.0784
2023_12_12_0091.abf	385 nm	80	9.96093
2023_12_12_0091.abf	385 nm	90	11.0877
2023_12_12_0091.abf	385 nm	100	11.8529
2023_12_12_0091.abf	385 nm	110	12.467
2023_12_12_0091.abf	385 nm	120	13.2913
2023_12_12_0091.abf	385 nm	130	13.7432
2023_12_12_0091.abf	385 nm	140	13.7552
2023_12_12_0099.abf	385 nm	-50	1
2023_12_12_0099.abf	385 nm	-40	1.02546
2023_12_12_0099.abf	385 nm	-30	1.01836
2023_12_12_0099.abf	385 nm	-20	1.13468
2023_12_12_0099.abf	385 nm	-10	1.14383
2023_12_12_0099.abf	385 nm	0	1.1277
2023_12_12_0099.abf	385 nm	10	2.66321
2023_12_12_0099.abf	385 nm	20	4.53024
2023_12_12_0099.abf	385 nm	30	6.52138
2023_12_12_0099.abf	385 nm	40	9.27852
2023_12_12_0099.abf	385 nm	50	11.5333
2023_12_12_0099.abf	385 nm	60	13.5148
2023_12_12_0099.abf	385 nm	70	15.486
2023_12_12_0099.abf	385 nm	80	16.5498
2023_12_12_0099.abf	385 nm	90	18.475
2023_12_12_0099.abf	385 nm	100	19.4918
2023_12_12_0099.abf	385 nm	110	19.9079
2023_12_12_0099.abf	385 nm	120	20.0612
2023_12_12_0099.abf	385 nm	130	19.9713
2023_12_12_0099.abf	385 nm	140	20.1268
2023_12_08_0025.abf	470 nm	-50	1
2023_12_08_0025.abf	470 nm	-40	0.974537
2023_12_08_0025.abf	470 nm	-30	1.05293
2023_12_08_0025.abf	470 nm	-20	0.946677
2023_12_08_0025.abf	470 nm	-10	0.990092
2023_12_08_0025.abf	470 nm	0	1.23754
2023_12_08_0025.abf	470 nm	10	1.21303
2023_12_08_0025.abf	470 nm	20	1.16104
2023_12_08_0025.abf	470 nm	30	1.26266
2023_12_08_0025.abf	470 nm	40	1.20239
2023_12_08_0025.abf	470 nm	50	1.47639
2023_12_08_0025.abf	470 nm	60	1.33344
2023_12_08_0025.abf	470 nm	70	1.28366
2023_12_08_0025.abf	470 nm	80	1.23934
2023_12_08_0025.abf	470 nm	90	1.50394
2023_12_08_0025.abf	470 nm	100	1.48812
2023_12_08_0025.abf	470 nm	110	1.33926
2023_12_08_0025.abf	470 nm	120	1.23287
2023_12_08_0025.abf	470 nm	130	1.28862
2023_12_08_0025.abf	470 nm	140	1.26026
2023_12_08_0029.abf	470 nm	-50	1
2023_12_08_0029.abf	470 nm	-40	0.995274
2023_12_08_0029.abf	470 nm	-30	0.860905
2023_12_08_0029.abf	470 nm	-20	0.993026
2023_12_08_0029.abf	470 nm	-10	1.04029
2023_12_08_0029.abf	470 nm	0	0.955055
2023_12_08_0029.abf	470 nm	10	0.989546
2023_12_08_0029.abf	470 nm	20	0.975457
2023_12_08_0029.abf	470 nm	30	0.931714
2023_12_08_0029.abf	470 nm	40	1.02123
2023_12_08_0029.abf	470 nm	50	1.09535
2023_12_08_0029.abf	470 nm	60	1.05686
2023_12_08_0029.abf	470 nm	70	1.16342
2023_12_08_0029.abf	470 nm	80	1.20777
2023_12_08_0029.abf	470 nm	90	1.10916
2023_12_08_0029.abf	470 nm	100	1.1749
2023_12_08_0029.abf	470 nm	110	1.16752
2023_12_08_0029.abf	470 nm	120	1.12886
2023_12_08_0029.abf	470 nm	130	1.05544
2023_12_08_0029.abf	470 nm	140	1.13395
2023_12_08_0033.abf	470 nm	-50	1
2023_12_08_0033.abf	470 nm	-40	1.06082
2023_12_08_0033.abf	470 nm	-30	1.04257
2023_12_08_0033.abf	470 nm	-20	1.05116
2023_12_08_0033.abf	470 nm	-10	1.12314
2023_12_08_0033.abf	470 nm	0	1.13776
2023_12_08_0033.abf	470 nm	10	1.10388
2023_12_08_0033.abf	470 nm	20	1.14153
2023_12_08_0033.abf	470 nm	30	1.1575
2023_12_08_0033.abf	470 nm	40	1.15876
2023_12_08_0033.abf	470 nm	50	1.31803
2023_12_08_0033.abf	470 nm	60	1.31543
2023_12_08_0033.abf	470 nm	70	1.27481
2023_12_08_0033.abf	470 nm	80	1.33911
2023_12_08_0033.abf	470 nm	90	1.5011
2023_12_08_0033.abf	470 nm	100	1.49905
2023_12_08_0033.abf	470 nm	110	1.47325
2023_12_08_0033.abf	470 nm	120	1.48848
2023_12_08_0033.abf	470 nm	130	1.42499
2023_12_08_0033.abf	470 nm	140	1.53772
2023_12_08_0037.abf	470 nm	-50	1
2023_12_08_0037.abf	470 nm	-40	1.03821
2023_12_08_0037.abf	470 nm	-30	1.0005
2023_12_08_0037.abf	470 nm	-20	1.00032
2023_12_08_0037.abf	470 nm	-10	0.967022
2023_12_08_0037.abf	470 nm	0	0.997612
2023_12_08_0037.abf	470 nm	10	1.00591
2023_12_08_0037.abf	470 nm	20	1.01892
2023_12_08_0037.abf	470 nm	30	1.12036
2023_12_08_0037.abf	470 nm	40	1.23872
2023_12_08_0037.abf	470 nm	50	1.2099
2023_12_08_0037.abf	470 nm	60	1.27201
2023_12_08_0037.abf	470 nm	70	1.38187
2023_12_08_0037.abf	470 nm	80	1.49433
2023_12_08_0037.abf	470 nm	90	1.40697
2023_12_08_0037.abf	470 nm	100	1.59353
2023_12_08_0037.abf	470 nm	110	1.52829
2023_12_08_0037.abf	470 nm	120	1.4676
2023_12_08_0037.abf	470 nm	130	1.47232
2023_12_08_0037.abf	470 nm	140	1.50513
2023_12_08_0041.abf	470 nm	-50	1
2023_12_08_0041.abf	470 nm	-40	1.17505
2023_12_08_0041.abf	470 nm	-30	1.12904
2023_12_08_0041.abf	470 nm	-20	1.26336
2023_12_08_0041.abf	470 nm	-10	1.46197
2023_12_08_0041.abf	470 nm	0	1.19926
2023_12_08_0041.abf	470 nm	10	1.30565
2023_12_08_0041.abf	470 nm	20	1.20872
2023_12_08_0041.abf	470 nm	30	1.21868
2023_12_08_0041.abf	470 nm	40	1.46883
2023_12_08_0041.abf	470 nm	50	1.30796
2023_12_08_0041.abf	470 nm	60	1.38384
2023_12_08_0041.abf	470 nm	70	1.55903
2023_12_08_0041.abf	470 nm	80	1.36688
2023_12_08_0041.abf	470 nm	90	1.60726
2023_12_08_0041.abf	470 nm	100	1.60261
2023_12_08_0041.abf	470 nm	110	1.61064
2023_12_08_0041.abf	470 nm	120	1.63797
2023_12_08_0041.abf	470 nm	130	1.69663
2023_12_08_0041.abf	470 nm	140	1.5384
2023_12_08_0139.abf	470 nm	-50	1
2023_12_08_0139.abf	470 nm	-40	0.902097
2023_12_08_0139.abf	470 nm	-30	0.976828
2023_12_08_0139.abf	470 nm	-20	0.892566
2023_12_08_0139.abf	470 nm	-10	0.93516
2023_12_08_0139.abf	470 nm	0	0.929073
2023_12_08_0139.abf	470 nm	10	0.874388
2023_12_08_0139.abf	470 nm	20	1.10338
2023_12_08_0139.abf	470 nm	30	1.13159
2023_12_08_0139.abf	470 nm	40	1.10529
2023_12_08_0139.abf	470 nm	50	1.27913
2023_12_08_0139.abf	470 nm	60	1.17369
2023_12_08_0139.abf	470 nm	70	1.3617
2023_12_08_0139.abf	470 nm	80	1.51839
2023_12_08_0139.abf	470 nm	90	1.54867
2023_12_08_0139.abf	470 nm	100	1.75575
2023_12_08_0139.abf	470 nm	110	1.77709
2023_12_08_0139.abf	470 nm	120	1.70456
2023_12_08_0139.abf	470 nm	130	1.68609
2023_12_08_0139.abf	470 nm	140	1.76083
2023_12_08_0143.abf	470 nm	-50	1
2023_12_08_0143.abf	470 nm	-40	1.10741
2023_12_08_0143.abf	470 nm	-30	1.08388
2023_12_08_0143.abf	470 nm	-20	1.11887
2023_12_08_0143.abf	470 nm	-10	1.125
2023_12_08_0143.abf	470 nm	0	1.04904
2023_12_08_0143.abf	470 nm	10	1.10074
2023_12_08_0143.abf	470 nm	20	1.09059
2023_12_08_0143.abf	470 nm	30	1.11768
2023_12_08_0143.abf	470 nm	40	1.25518
2023_12_08_0143.abf	470 nm	50	1.23341
2023_12_08_0143.abf	470 nm	60	1.30203
2023_12_08_0143.abf	470 nm	70	1.37166
2023_12_08_0143.abf	470 nm	80	1.35622
2023_12_08_0143.abf	470 nm	90	1.33141
2023_12_08_0143.abf	470 nm	100	1.44105
2023_12_08_0143.abf	470 nm	110	1.40682
2023_12_08_0143.abf	470 nm	120	1.40962
2023_12_08_0143.abf	470 nm	130	1.44005
2023_12_08_0143.abf	470 nm	140	1.39055
2023_12_08_0147.abf	470 nm	-50	1
2023_12_08_0147.abf	470 nm	-40	1.03075
2023_12_08_0147.abf	470 nm	-30	1.02644
2023_12_08_0147.abf	470 nm	-20	0.998323
2023_12_08_0147.abf	470 nm	-10	1.07379
2023_12_08_0147.abf	470 nm	0	0.945789
2023_12_08_0147.abf	470 nm	10	0.985822
2023_12_08_0147.abf	470 nm	20	0.970679
2023_12_08_0147.abf	470 nm	30	1.01687
2023_12_08_0147.abf	470 nm	40	1.13265
2023_12_08_0147.abf	470 nm	50	1.0767
2023_12_08_0147.abf	470 nm	60	1.03223
2023_12_08_0147.abf	470 nm	70	1.15153
2023_12_08_0147.abf	470 nm	80	1.10969
2023_12_08_0147.abf	470 nm	90	1.12819
2023_12_08_0147.abf	470 nm	100	1.14173
2023_12_08_0147.abf	470 nm	110	1.21166
2023_12_08_0147.abf	470 nm	120	1.12461
2023_12_08_0147.abf	470 nm	130	1.09529
2023_12_08_0147.abf	470 nm	140	1.13249
2023_12_08_0045.abf	505 nm	-50	1
2023_12_08_0045.abf	505 nm	-40	0.889556
2023_12_08_0045.abf	505 nm	-30	0.894213
2023_12_08_0045.abf	505 nm	-20	0.81267
2023_12_08_0045.abf	505 nm	-10	0.8544
2023_12_08_0045.abf	505 nm	0	0.830887
2023_12_08_0045.abf	505 nm	10	0.728844
2023_12_08_0045.abf	505 nm	20	0.750029
2023_12_08_0045.abf	505 nm	30	0.794065
2023_12_08_0045.abf	505 nm	40	0.699943
2023_12_08_0045.abf	505 nm	50	0.899989
2023_12_08_0045.abf	505 nm	60	0.894076
2023_12_08_0045.abf	505 nm	70	0.78329
2023_12_08_0045.abf	505 nm	80	0.753202
2023_12_08_0045.abf	505 nm	90	0.83785
2023_12_08_0045.abf	505 nm	100	0.798859
2023_12_08_0045.abf	505 nm	110	0.864171
2023_12_08_0045.abf	505 nm	120	0.729711
2023_12_08_0045.abf	505 nm	130	0.828033
2023_12_08_0045.abf	505 nm	140	0.676955
2023_12_08_0049.abf	505 nm	-50	1
2023_12_08_0049.abf	505 nm	-40	1.00567
2023_12_08_0049.abf	505 nm	-30	1.07848
2023_12_08_0049.abf	505 nm	-20	1.08927
2023_12_08_0049.abf	505 nm	-10	1.05807
2023_12_08_0049.abf	505 nm	0	1.00724
2023_12_08_0049.abf	505 nm	10	1.14309
2023_12_08_0049.abf	505 nm	20	1.10864
2023_12_08_0049.abf	505 nm	30	1.20463
2023_12_08_0049.abf	505 nm	40	1.21311
2023_12_08_0049.abf	505 nm	50	1.18048
2023_12_08_0049.abf	505 nm	60	1.25478
2023_12_08_0049.abf	505 nm	70	1.29333
2023_12_08_0049.abf	505 nm	80	1.37113
2023_12_08_0049.abf	505 nm	90	1.41204
2023_12_08_0049.abf	505 nm	100	1.42502
2023_12_08_0049.abf	505 nm	110	1.41922
2023_12_08_0049.abf	505 nm	120	1.51696
2023_12_08_0049.abf	505 nm	130	1.48197
2023_12_08_0049.abf	505 nm	140	1.37272
2023_12_08_0055.abf	505 nm	-50	1
2023_12_08_0055.abf	505 nm	-40	0.957471
2023_12_08_0055.abf	505 nm	-30	1.02606
2023_12_08_0055.abf	505 nm	-20	1.12211
2023_12_08_0055.abf	505 nm	-10	1.10147
2023_12_08_0055.abf	505 nm	0	1.07211
2023_12_08_0055.abf	505 nm	10	1.20494
2023_12_08_0055.abf	505 nm	20	1.09429
2023_12_08_0055.abf	505 nm	30	1.18514
2023_12_08_0055.abf	505 nm	40	1.13592
2023_12_08_0055.abf	505 nm	50	1.18448
2023_12_08_0055.abf	505 nm	60	1.19565
2023_12_08_0055.abf	505 nm	70	1.3458
2023_12_08_0055.abf	505 nm	80	1.32242
2023_12_08_0055.abf	505 nm	90	1.21468
2023_12_08_0055.abf	505 nm	100	1.1791
2023_12_08_0055.abf	505 nm	110	1.37117
2023_12_08_0055.abf	505 nm	120	1.37445
2023_12_08_0055.abf	505 nm	130	1.13776
2023_12_08_0055.abf	505 nm	140	1.25186
2023_12_08_0060.abf	505 nm	-50	1
2023_12_08_0060.abf	505 nm	-40	1.00783
2023_12_08_0060.abf	505 nm	-30	1.03294
2023_12_08_0060.abf	505 nm	-20	1.06351
2023_12_08_0060.abf	505 nm	-10	1.1135
2023_12_08_0060.abf	505 nm	0	1.06393
2023_12_08_0060.abf	505 nm	10	1.19419
2023_12_08_0060.abf	505 nm	20	1.23283
2023_12_08_0060.abf	505 nm	30	1.056
2023_12_08_0060.abf	505 nm	40	1.09307
2023_12_08_0060.abf	505 nm	50	1.09826
2023_12_08_0060.abf	505 nm	60	1.02472
2023_12_08_0060.abf	505 nm	70	1.16765
2023_12_08_0060.abf	505 nm	80	1.19852
2023_12_08_0060.abf	505 nm	90	1.19579
2023_12_08_0060.abf	505 nm	100	1.20329
2023_12_08_0060.abf	505 nm	110	1.23172
2023_12_08_0060.abf	505 nm	120	1.02456
2023_12_08_0060.abf	505 nm	130	1.10523
2023_12_08_0060.abf	505 nm	140	1.20942
2023_12_08_0065.abf	505 nm	-50	1
2023_12_08_0065.abf	505 nm	-40	1.10898
2023_12_08_0065.abf	505 nm	-30	0.902798
2023_12_08_0065.abf	505 nm	-20	0.839827
2023_12_08_0065.abf	505 nm	-10	0.922601
2023_12_08_0065.abf	505 nm	0	0.839749
2023_12_08_0065.abf	505 nm	10	0.963101
2023_12_08_0065.abf	505 nm	20	0.91269
2023_12_08_0065.abf	505 nm	30	0.969079
2023_12_08_0065.abf	505 nm	40	0.921763
2023_12_08_0065.abf	505 nm	50	0.912884
2023_12_08_0065.abf	505 nm	60	0.962654
2023_12_08_0065.abf	505 nm	70	0.756761
2023_12_08_0065.abf	505 nm	80	0.933037
2023_12_08_0065.abf	505 nm	90	1.01398
2023_12_08_0065.abf	505 nm	100	0.947758
2023_12_08_0065.abf	505 nm	110	0.821777
2023_12_08_0065.abf	505 nm	120	0.702358
2023_12_08_0065.abf	505 nm	130	0.791187
2023_12_08_0065.abf	505 nm	140	0.923321
2023_12_08_0102.abf	505 nm	-50	1
2023_12_08_0102.abf	505 nm	-40	0.986646
2023_12_08_0102.abf	505 nm	-30	1.10688
2023_12_08_0102.abf	505 nm	-20	0.966431
2023_12_08_0102.abf	505 nm	-10	0.964478
2023_12_08_0102.abf	505 nm	0	0.880238
2023_12_08_0102.abf	505 nm	10	0.963726
2023_12_08_0102.abf	505 nm	20	0.846645
2023_12_08_0102.abf	505 nm	30	0.842293
2023_12_08_0102.abf	505 nm	40	0.834452
2023_12_08_0102.abf	505 nm	50	0.811092
2023_12_08_0102.abf	505 nm	60	0.753199
2023_12_08_0102.abf	505 nm	70	0.746699
2023_12_08_0102.abf	505 nm	80	0.844073
2023_12_08_0102.abf	505 nm	90	0.778166
2023_12_08_0102.abf	505 nm	100	0.804772
2023_12_08_0102.abf	505 nm	110	0.866633
2023_12_08_0102.abf	505 nm	120	0.941519
2023_12_08_0102.abf	505 nm	130	0.87264
2023_12_08_0102.abf	505 nm	140	0.901347
2023_12_08_0106.abf	505 nm	-50	1
2023_12_08_0106.abf	505 nm	-40	1.03941
2023_12_08_0106.abf	505 nm	-30	0.979505
2023_12_08_0106.abf	505 nm	-20	0.844352
2023_12_08_0106.abf	505 nm	-10	0.899268
2023_12_08_0106.abf	505 nm	0	0.944038
2023_12_08_0106.abf	505 nm	10	0.830792
2023_12_08_0106.abf	505 nm	20	0.843654
2023_12_08_0106.abf	505 nm	30	0.847617
2023_12_08_0106.abf	505 nm	40	0.817526
2023_12_08_0106.abf	505 nm	50	0.733106
2023_12_08_0106.abf	505 nm	60	0.772903
2023_12_08_0106.abf	505 nm	70	0.762812
2023_12_08_0106.abf	505 nm	80	0.831526
2023_12_08_0106.abf	505 nm	90	0.854315
2023_12_08_0106.abf	505 nm	100	0.785105
2023_12_08_0106.abf	505 nm	110	0.860516
2023_12_08_0106.abf	505 nm	120	0.810958
2023_12_08_0106.abf	505 nm	130	0.814591
2023_12_08_0106.abf	505 nm	140	0.831232
2023_12_08_0112.abf	505 nm	-50	1
2023_12_08_0112.abf	505 nm	-40	1.07794
2023_12_08_0112.abf	505 nm	-30	1.22131
2023_12_08_0112.abf	505 nm	-20	1.07767
2023_12_08_0112.abf	505 nm	-10	0.918049
2023_12_08_0112.abf	505 nm	0	1.01018
2023_12_08_0112.abf	505 nm	10	0.946803
2023_12_08_0112.abf	505 nm	20	1.02879
2023_12_08_0112.abf	505 nm	30	1.09873
2023_12_08_0112.abf	505 nm	40	0.945211
2023_12_08_0112.abf	505 nm	50	1.08706
2023_12_08_0112.abf	505 nm	60	0.938147
2023_12_08_0112.abf	505 nm	70	0.844886
2023_12_08_0112.abf	505 nm	80	1.12344
2023_12_08_0112.abf	505 nm	90	0.95128
2023_12_08_0112.abf	505 nm	100	1.08494
2023_12_08_0112.abf	505 nm	110	0.892213
2023_12_08_0112.abf	505 nm	120	0.966669
2023_12_08_0112.abf	505 nm	130	1.0263
2023_12_08_0112.abf	505 nm	140	0.917584
2023_12_08_0069.abf	565 nm	-50	1
2023_12_08_0069.abf	565 nm	-40	1.11953
2023_12_08_0069.abf	565 nm	-30	1.02962
2023_12_08_0069.abf	565 nm	-20	1.01012
2023_12_08_0069.abf	565 nm	-10	1.02933
2023_12_08_0069.abf	565 nm	0	1.03726
2023_12_08_0069.abf	565 nm	10	0.945936
2023_12_08_0069.abf	565 nm	20	0.924626
2023_12_08_0069.abf	565 nm	30	0.951416
2023_12_08_0069.abf	565 nm	40	1.0326
2023_12_08_0069.abf	565 nm	50	0.941781
2023_12_08_0069.abf	565 nm	60	0.890483
2023_12_08_0069.abf	565 nm	70	0.810544
2023_12_08_0069.abf	565 nm	80	0.917231
2023_12_08_0069.abf	565 nm	90	0.974682
2023_12_08_0069.abf	565 nm	100	0.882741
2023_12_08_0069.abf	565 nm	110	0.873391
2023_12_08_0069.abf	565 nm	120	0.828562
2023_12_08_0069.abf	565 nm	130	0.909132
2023_12_08_0069.abf	565 nm	140	0.825806
2023_12_08_0073.abf	565 nm	-50	1
2023_12_08_0073.abf	565 nm	-40	0.990347
2023_12_08_0073.abf	565 nm	-30	0.959496
2023_12_08_0073.abf	565 nm	-20	0.981065
2023_12_08_0073.abf	565 nm	-10	0.984028
2023_12_08_0073.abf	565 nm	0	1.11608
2023_12_08_0073.abf	565 nm	10	1.06053
2023_12_08_0073.abf	565 nm	20	1.11714
2023_12_08_0073.abf	565 nm	30	1.17706
2023_12_08_0073.abf	565 nm	40	1.21377
2023_12_08_0073.abf	565 nm	50	1.30864
2023_12_08_0073.abf	565 nm	60	1.3825
2023_12_08_0073.abf	565 nm	70	1.30471
2023_12_08_0073.abf	565 nm	80	1.25194
2023_12_08_0073.abf	565 nm	90	1.29403
2023_12_08_0073.abf	565 nm	100	1.23564
2023_12_08_0073.abf	565 nm	110	1.32849
2023_12_08_0073.abf	565 nm	120	1.19298
2023_12_08_0073.abf	565 nm	130	1.24656
2023_12_08_0073.abf	565 nm	140	1.27663
2023_12_08_0077.abf	565 nm	-50	1
2023_12_08_0077.abf	565 nm	-40	0.985419
2023_12_08_0077.abf	565 nm	-30	0.910763
2023_12_08_0077.abf	565 nm	-20	0.897166
2023_12_08_0077.abf	565 nm	-10	0.927236
2023_12_08_0077.abf	565 nm	0	0.911986
2023_12_08_0077.abf	565 nm	10	0.93151
2023_12_08_0077.abf	565 nm	20	1.03367
2023_12_08_0077.abf	565 nm	30	1.0538
2023_12_08_0077.abf	565 nm	40	1.06452
2023_12_08_0077.abf	565 nm	50	1.095
2023_12_08_0077.abf	565 nm	60	1.23428
2023_12_08_0077.abf	565 nm	70	1.17011
2023_12_08_0077.abf	565 nm	80	1.67742
2023_12_08_0077.abf	565 nm	90	2.92801
2023_12_08_0077.abf	565 nm	100	3.14403
2023_12_08_0077.abf	565 nm	110	3.47837
2023_12_08_0077.abf	565 nm	120	3.1268
2023_12_08_0077.abf	565 nm	130	3.34047
2023_12_08_0077.abf	565 nm	140	3.66994
2023_12_08_0081.abf	565 nm	-50	1
2023_12_08_0081.abf	565 nm	-40	0.950947
2023_12_08_0081.abf	565 nm	-30	1.0111
2023_12_08_0081.abf	565 nm	-20	0.967973
2023_12_08_0081.abf	565 nm	-10	1.12491
2023_12_08_0081.abf	565 nm	0	1.13342
2023_12_08_0081.abf	565 nm	10	1.13454
2023_12_08_0081.abf	565 nm	20	1.16771
2023_12_08_0081.abf	565 nm	30	0.892206
2023_12_08_0081.abf	565 nm	40	1.00537
2023_12_08_0081.abf	565 nm	50	1.13689
2023_12_08_0081.abf	565 nm	60	1.00634
2023_12_08_0081.abf	565 nm	70	0.911229
2023_12_08_0081.abf	565 nm	80	1.06978
2023_12_08_0081.abf	565 nm	90	0.914546
2023_12_08_0081.abf	565 nm	100	1.10034
2023_12_08_0081.abf	565 nm	110	1.23719
2023_12_08_0081.abf	565 nm	120	1.12197
2023_12_08_0081.abf	565 nm	130	1.09987
2023_12_08_0081.abf	565 nm	140	0.981976
2023_12_08_0085.abf	565 nm	-50	1
2023_12_08_0085.abf	565 nm	-40	0.900689
2023_12_08_0085.abf	565 nm	-30	0.995709
2023_12_08_0085.abf	565 nm	-20	0.998964
2023_12_08_0085.abf	565 nm	-10	0.990018
2023_12_08_0085.abf	565 nm	0	1.13764
2023_12_08_0085.abf	565 nm	10	1.06011
2023_12_08_0085.abf	565 nm	20	0.986018
2023_12_08_0085.abf	565 nm	30	1.14284
2023_12_08_0085.abf	565 nm	40	0.769068
2023_12_08_0085.abf	565 nm	50	0.817669
2023_12_08_0085.abf	565 nm	60	0.875234
2023_12_08_0085.abf	565 nm	70	0.760905
2023_12_08_0085.abf	565 nm	80	0.645921
2023_12_08_0085.abf	565 nm	90	0.681994
2023_12_08_0085.abf	565 nm	100	0.643484
2023_12_08_0085.abf	565 nm	110	0.452826
2023_12_08_0085.abf	565 nm	120	0.557537
2023_12_08_0085.abf	565 nm	130	0.558719
2023_12_08_0085.abf	565 nm	140	0.406753
2023_12_08_0089.abf	565 nm	-50	1
2023_12_08_0089.abf	565 nm	-40	1.0725
2023_12_08_0089.abf	565 nm	-30	0.95127
2023_12_08_0089.abf	565 nm	-20	1.01555
2023_12_08_0089.abf	565 nm	-10	0.948334
2023_12_08_0089.abf	565 nm	0	0.94244
2023_12_08_0089.abf	565 nm	10	0.95516
2023_12_08_0089.abf	565 nm	20	0.894113
2023_12_08_0089.abf	565 nm	30	0.923285
2023_12_08_0089.abf	565 nm	40	1.05193
2023_12_08_0089.abf	565 nm	50	0.918727
2023_12_08_0089.abf	565 nm	60	0.838036
2023_12_08_0089.abf	565 nm	70	0.826821
2023_12_08_0089.abf	565 nm	80	0.893636
2023_12_08_0089.abf	565 nm	90	0.904639
2023_12_08_0089.abf	565 nm	100	0.856269
2023_12_08_0089.abf	565 nm	110	0.885378
2023_12_08_0089.abf	565 nm	120	0.764289
2023_12_08_0089.abf	565 nm	130	0.816094
2023_12_08_0089.abf	565 nm	140	0.745495
2023_12_08_0093.abf	565 nm	-50	1
2023_12_08_0093.abf	565 nm	-40	1.09967
2023_12_08_0093.abf	565 nm	-30	1.18696
2023_12_08_0093.abf	565 nm	-20	1.18528
2023_12_08_0093.abf	565 nm	-10	1.06732
2023_12_08_0093.abf	565 nm	0	1.07482
2023_12_08_0093.abf	565 nm	10	0.789207
2023_12_08_0093.abf	565 nm	20	1.10375
2023_12_08_0093.abf	565 nm	30	0.699964
2023_12_08_0093.abf	565 nm	40	0.608991
2023_12_08_0093.abf	565 nm	50	0.439824
2023_12_08_0093.abf	565 nm	60	0.27869
2023_12_08_0093.abf	565 nm	70	0.494231
2023_12_08_0093.abf	565 nm	80	0.720245
2023_12_08_0093.abf	565 nm	90	0.573356
2023_12_08_0093.abf	565 nm	100	0.430505
2023_12_08_0093.abf	565 nm	110	0.53954
2023_12_08_0093.abf	565 nm	120	0.550768
2023_12_08_0093.abf	565 nm	130	0.465696
2023_12_08_0093.abf	565 nm	140	0.200985
2023_12_08_0098.abf	565 nm	-50	1
2023_12_08_0098.abf	565 nm	-40	1.09548
2023_12_08_0098.abf	565 nm	-30	0.993641
2023_12_08_0098.abf	565 nm	-20	1.10113
2023_12_08_0098.abf	565 nm	-10	1.07614
2023_12_08_0098.abf	565 nm	0	1.11355
2023_12_08_0098.abf	565 nm	10	1.10335
2023_12_08_0098.abf	565 nm	20	1.03243
2023_12_08_0098.abf	565 nm	30	1.0331
2023_12_08_0098.abf	565 nm	40	1.01541
2023_12_08_0098.abf	565 nm	50	1.14411
2023_12_08_0098.abf	565 nm	60	1.01323
2023_12_08_0098.abf	565 nm	70	1.02061
2023_12_08_0098.abf	565 nm	80	1.11008
2023_12_08_0098.abf	565 nm	90	1.1201
2023_12_08_0098.abf	565 nm	100	1.07737
2023_12_08_0098.abf	565 nm	110	1.1178
2023_12_08_0098.abf	565 nm	120	0.949211
2023_12_08_0098.abf	565 nm	130	0.905825
2023_12_08_0098.abf	565 nm	140	0.844947

## Sheet: Fig2b
Data extracted from Fig 2a dataset at t = 100s
File.Name	Illumination wavelength	Time_s	0 mV current fold increase
2023_12_08_0001.abf	365 nm	100	10.0235
2023_12_08_0006.abf	365 nm	100	5.15238
2023_12_08_0010.abf	365 nm	100	8.1029
2023_12_08_0014.abf	365 nm	100	2.58023
2023_12_08_0020.abf	365 nm	100	8.01556
2023_12_08_0122.abf	365 nm	100	3.08799
2023_12_08_0127.abf	365 nm	100	5.92961
2023_12_08_0131.abf	365 nm	100	5.59115
2023_12_12_0001.abf	365 nm	100	5.78742
2023_12_12_0010.abf	365 nm	100	5.66768
2023_12_12_0015.abf	365 nm	100	4.03017
2023_12_12_0019.abf	365 nm	100	8.98126
2023_12_12_0024.abf	365 nm	100	6.52868
2023_12_12_0028.abf	365 nm	100	6.22549
2023_12_12_0032.abf	365 nm	100	9.11963
2023_12_12_0036.abf	365 nm	100	4.15873
2023_12_12_0043.abf	365 nm	100	4.90169
2024_01_18_0049.abf	365 nm	100	8.88791
2024_01_18_0059.abf	365 nm	100	8.66642
2023_12_12_0047.abf	385 nm	100	16.7938
2023_12_12_0052.abf	385 nm	100	5.2417
2023_12_12_0057.abf	385 nm	100	8.61409
2023_12_12_0062.abf	385 nm	100	1.37118
2023_12_12_0066.abf	385 nm	100	11.9603
2023_12_12_0072.abf	385 nm	100	8.94995
2023_12_12_0076.abf	385 nm	100	13.5398
2023_12_12_0083.abf	385 nm	100	6.25074
2023_12_12_0087.abf	385 nm	100	16.7538
2023_12_12_0091.abf	385 nm	100	11.8529
2023_12_12_0099.abf	385 nm	100	19.4918
2023_12_08_0025.abf	470 nm	100	1.48812
2023_12_08_0029.abf	470 nm	100	1.1749
2023_12_08_0033.abf	470 nm	100	1.49905
2023_12_08_0037.abf	470 nm	100	1.59353
2023_12_08_0041.abf	470 nm	100	1.60261
2023_12_08_0139.abf	470 nm	100	1.75575
2023_12_08_0143.abf	470 nm	100	1.44105
2023_12_08_0147.abf	470 nm	100	1.14173
2023_12_08_0045.abf	505 nm	100	0.798859
2023_12_08_0049.abf	505 nm	100	1.42502
2023_12_08_0055.abf	505 nm	100	1.1791
2023_12_08_0060.abf	505 nm	100	1.20329
2023_12_08_0065.abf	505 nm	100	0.947758
2023_12_08_0102.abf	505 nm	100	0.804772
2023_12_08_0106.abf	505 nm	100	0.785105
2023_12_08_0112.abf	505 nm	100	1.08494
2023_12_08_0069.abf	565 nm	100	0.882741
2023_12_08_0073.abf	565 nm	100	1.23564
2023_12_08_0077.abf	565 nm	100	3.14403
2023_12_08_0081.abf	565 nm	100	1.10034
2023_12_08_0085.abf	565 nm	100	0.643484
2023_12_08_0089.abf	565 nm	100	0.856269
2023_12_08_0093.abf	565 nm	100	0.430505
2023_12_08_0098.abf	565 nm	100	1.07737

## Sheet: Fig2c
File.Name	Time after 365 nm illumination (hour)	0 mV current density (pA/pF)
2023_08_01_0000.abf	pre-illumination	2.20091
2023_08_01_0001.abf	pre-illumination	3.49799
2023_08_01_0018.abf	pre-illumination	4.02077
2023_08_01_0019.abf	pre-illumination	4.82193
2023_08_01_0020.abf	pre-illumination	1.83196
2023_08_01_0021.abf	pre-illumination	1.94035
2023_08_01_0022.abf	pre-illumination	5.06343
2023_08_01_0023.abf	pre-illumination	5.8645
2023_09_08_0007.abf	pre-illumination	2.81131
2023_09_08_0008.abf	pre-illumination	0.994346
2023_09_08_0009.abf	pre-illumination	1.41058
2023_09_08_0010.abf	pre-illumination	3.97744
2023_09_08_0011.abf	pre-illumination	2.03695
2023_09_08_0012.abf	pre-illumination	2.44656
2023_09_08_0013.abf	pre-illumination	6.8739
2023_09_08_0014.abf	pre-illumination	2.82403
2023_08_01_0002.abf	0	145.787
2023_08_01_0003.abf	0	54.4552
2023_08_01_0004.abf	0	32.6319
2023_08_01_0005.abf	0	140.598
2023_08_01_0007.abf	0	117.419
2023_08_01_0008.abf	0	79.1954
2023_08_01_0009.abf	0	96.5324
2023_08_01_0010.abf	0	95.3621
2023_08_01_0011.abf	0	13.5325
2023_08_01_0012.abf	0	34.8472
2023_08_01_0014.abf	0	66.7513
2023_08_01_0015.abf	0	65.8102
2023_08_01_0017.abf	0	89.8101
2023_08_01_0024.abf	2.5	110.499
2023_08_01_0025.abf	2.5	56.6164
2023_08_01_0026.abf	2.5	42.9698
2023_08_01_0029.abf	2.5	108.864
2023_08_01_0030.abf	2.5	70.9416
2023_08_01_0031.abf	2.5	84.7259
2023_08_01_0033.abf	2.5	70.6875
2023_08_01_0034.abf	2.5	32.2183
2023_08_01_0036.abf	2.5	36.5158
2023_08_01_0037.abf	2.5	45.501
2023_08_01_0038.abf	5	66.863
2023_08_01_0039.abf	5	57.0058
2023_08_01_0040.abf	5	91.2679
2023_08_01_0043.abf	5	39.8052
2023_08_01_0044.abf	5	48.7025
2023_08_01_0045.abf	5	112.559
2023_08_01_0046.abf	5	100.455
2023_08_01_0047.abf	5	84.7613
2023_08_01_0050.abf	5	31.0597
2023_08_01_0051.abf	5	18.2498
2023_08_01_0055.abf	8.5	93.8625
2023_08_01_0056.abf	8.5	4.58114
2023_08_01_0057.abf	8.5	2.49854
2023_08_01_0059.abf	8.5	6.07289
2023_08_01_0062.abf	8.5	48.2938
2023_08_01_0063.abf	8.5	49.9457
2023_08_01_0064.abf	8.5	6.67511
2023_08_01_0065.abf	8.5	42.8802
2023_08_01_0067.abf	8.5	85.4251
2023_08_01_0069.abf	8.5	24.8312
2023_09_08_0000.abf	19	38.7102
2023_09_08_0001.abf	19	2.16626
2023_09_08_0002.abf	19	36.9099
2023_09_08_0003.abf	19	4.25001
2023_09_08_0004.abf	19	13.0493
2023_09_08_0005.abf	19	2.44598
2023_09_08_0006.abf	19	4.25303

## Sheet: Fig2d
File.Name	Illumination intensity at 365nm (AU)	Time_s	0 mV current fold increase
2023_10_20_0102.abf	0.21	-50	1
2023_10_20_0102.abf	0.21	-40	0.963731
2023_10_20_0102.abf	0.21	-30	0.914668
2023_10_20_0102.abf	0.21	-20	0.907027
2023_10_20_0102.abf	0.21	-10	0.936609
2023_10_20_0102.abf	0.21	0	0.861171
2023_10_20_0102.abf	0.21	10	0.978575
2023_10_20_0102.abf	0.21	20	1.0471
2023_10_20_0102.abf	0.21	30	1.14823
2023_10_20_0102.abf	0.21	40	1.2621
2023_10_20_0102.abf	0.21	50	1.35869
2023_10_20_0102.abf	0.21	60	1.43786
2023_10_20_0102.abf	0.21	70	1.55464
2023_10_20_0102.abf	0.21	80	1.70411
2023_10_20_0102.abf	0.21	90	1.84903
2023_10_20_0102.abf	0.21	100	1.93162
2023_10_20_0102.abf	0.21	110	1.9566
2023_10_20_0102.abf	0.21	120	1.95568
2023_10_20_0102.abf	0.21	130	2.02631
2023_10_20_0102.abf	0.21	140	1.9712
2023_10_20_0106.abf	0.21	-50	1
2023_10_20_0106.abf	0.21	-40	0.993861
2023_10_20_0106.abf	0.21	-30	0.980982
2023_10_20_0106.abf	0.21	-20	0.908288
2023_10_20_0106.abf	0.21	-10	0.876147
2023_10_20_0106.abf	0.21	0	0.81393
2023_10_20_0106.abf	0.21	10	0.922562
2023_10_20_0106.abf	0.21	20	1.11164
2023_10_20_0106.abf	0.21	30	1.21461
2023_10_20_0106.abf	0.21	40	1.32174
2023_10_20_0106.abf	0.21	50	1.76403
2023_10_20_0106.abf	0.21	60	2.08766
2023_10_20_0106.abf	0.21	70	2.39096
2023_10_20_0106.abf	0.21	80	2.75213
2023_10_20_0106.abf	0.21	90	3.08061
2023_10_20_0106.abf	0.21	100	3.41211
2023_10_20_0106.abf	0.21	110	3.48891
2023_10_20_0106.abf	0.21	120	3.46095
2023_10_20_0106.abf	0.21	130	3.36827
2023_10_20_0106.abf	0.21	140	3.59754
2023_10_20_0113.abf	0.21	-50	1
2023_10_20_0113.abf	0.21	-40	1.01467
2023_10_20_0113.abf	0.21	-30	1.10127
2023_10_20_0113.abf	0.21	-20	1.06833
2023_10_20_0113.abf	0.21	-10	0.996155
2023_10_20_0113.abf	0.21	0	1.11733
2023_10_20_0113.abf	0.21	10	1.15493
2023_10_20_0113.abf	0.21	20	1.20878
2023_10_20_0113.abf	0.21	30	1.46494
2023_10_20_0113.abf	0.21	40	1.37851
2023_10_20_0113.abf	0.21	50	1.56366
2023_10_20_0113.abf	0.21	60	1.86452
2023_10_20_0113.abf	0.21	70	2.02283
2023_10_20_0113.abf	0.21	80	2.06954
2023_10_20_0113.abf	0.21	90	2.26112
2023_10_20_0113.abf	0.21	100	2.40546
2023_10_20_0113.abf	0.21	110	2.52861
2023_10_20_0113.abf	0.21	120	2.36803
2023_10_20_0113.abf	0.21	130	2.50867
2023_10_20_0113.abf	0.21	140	2.3213
2023_10_20_0117.abf	0.21	-50	1
2023_10_20_0117.abf	0.21	-40	1.03389
2023_10_20_0117.abf	0.21	-30	1.01568
2023_10_20_0117.abf	0.21	-20	0.985056
2023_10_20_0117.abf	0.21	-10	0.912238
2023_10_20_0117.abf	0.21	0	1.13158
2023_10_20_0117.abf	0.21	10	1.13075
2023_10_20_0117.abf	0.21	20	1.15881
2023_10_20_0117.abf	0.21	30	1.24285
2023_10_20_0117.abf	0.21	40	1.37189
2023_10_20_0117.abf	0.21	50	1.39425
2023_10_20_0117.abf	0.21	60	1.60983
2023_10_20_0117.abf	0.21	70	1.36025
2023_10_20_0117.abf	0.21	80	1.53905
2023_10_20_0117.abf	0.21	90	1.5012
2023_10_20_0117.abf	0.21	100	1.77918
2023_10_20_0117.abf	0.21	110	1.80493
2023_10_20_0117.abf	0.21	120	1.55096
2023_10_20_0117.abf	0.21	130	1.60954
2023_10_20_0117.abf	0.21	140	1.56618
2023_10_20_0121.abf	0.21	-50	1
2023_10_20_0121.abf	0.21	-40	1.00872
2023_10_20_0121.abf	0.21	-30	0.931041
2023_10_20_0121.abf	0.21	-20	0.933532
2023_10_20_0121.abf	0.21	-10	0.935799
2023_10_20_0121.abf	0.21	0	0.983633
2023_10_20_0121.abf	0.21	10	0.989398
2023_10_20_0121.abf	0.21	20	1.09357
2023_10_20_0121.abf	0.21	30	1.16161
2023_10_20_0121.abf	0.21	40	1.24579
2023_10_20_0121.abf	0.21	50	1.33644
2023_10_20_0121.abf	0.21	60	1.31568
2023_10_20_0121.abf	0.21	70	1.44798
2023_10_20_0121.abf	0.21	80	1.51859
2023_10_20_0121.abf	0.21	90	1.6157
2023_10_20_0121.abf	0.21	100	1.69726
2023_10_20_0121.abf	0.21	110	1.71154
2023_10_20_0121.abf	0.21	120	1.70064
2023_10_20_0121.abf	0.21	130	1.61464
2023_10_20_0121.abf	0.21	140	1.60809
2023_10_20_0126.abf	0.21	-50	1
2023_10_20_0126.abf	0.21	-40	1.00089
2023_10_20_0126.abf	0.21	-30	0.997481
2023_10_20_0126.abf	0.21	-20	0.967049
2023_10_20_0126.abf	0.21	-10	0.944041
2023_10_20_0126.abf	0.21	0	0.989942
2023_10_20_0126.abf	0.21	10	0.992991
2023_10_20_0126.abf	0.21	20	0.986955
2023_10_20_0126.abf	0.21	30	1.05109
2023_10_20_0126.abf	0.21	40	1.05062
2023_10_20_0126.abf	0.21	50	1.11008
2023_10_20_0126.abf	0.21	60	1.19629
2023_10_20_0126.abf	0.21	70	1.15671
2023_10_20_0126.abf	0.21	80	1.15251
2023_10_20_0126.abf	0.21	90	1.19836
2023_10_20_0126.abf	0.21	100	1.24005
2023_10_20_0126.abf	0.21	110	1.20583
2023_10_20_0126.abf	0.21	120	1.1864
2023_10_20_0126.abf	0.21	130	1.20633
2023_10_20_0126.abf	0.21	140	1.21811
2023_10_20_0130.abf	0.21	-50	1
2023_10_20_0130.abf	0.21	-40	1.01712
2023_10_20_0130.abf	0.21	-30	0.934828
2023_10_20_0130.abf	0.21	-20	1.0172
2023_10_20_0130.abf	0.21	-10	0.950421
2023_10_20_0130.abf	0.21	0	0.973341
2023_10_20_0130.abf	0.21	10	0.99831
2023_10_20_0130.abf	0.21	20	1.13387
2023_10_20_0130.abf	0.21	30	1.21419
2023_10_20_0130.abf	0.21	40	1.31933
2023_10_20_0130.abf	0.21	50	1.25879
2023_10_20_0130.abf	0.21	60	1.38957
2023_10_20_0130.abf	0.21	70	1.53316
2023_10_20_0130.abf	0.21	80	1.63593
2023_10_20_0130.abf	0.21	90	1.75449
2023_10_20_0130.abf	0.21	100	1.75749
2023_10_20_0130.abf	0.21	110	1.82878
2023_10_20_0130.abf	0.21	120	1.81794
2023_10_20_0130.abf	0.21	130	1.75491
2023_10_20_0130.abf	0.21	140	1.83305
2023_10_20_0134.abf	0.21	-50	1
2023_10_20_0134.abf	0.21	-40	0.985203
2023_10_20_0134.abf	0.21	-30	0.993582
2023_10_20_0134.abf	0.21	-20	1.06551
2023_10_20_0134.abf	0.21	-10	1.00581
2023_10_20_0134.abf	0.21	0	1.04583
2023_10_20_0134.abf	0.21	10	1.03955
2023_10_20_0134.abf	0.21	20	1.12499
2023_10_20_0134.abf	0.21	30	1.19626
2023_10_20_0134.abf	0.21	40	1.20722
2023_10_20_0134.abf	0.21	50	1.34404
2023_10_20_0134.abf	0.21	60	1.46732
2023_10_20_0134.abf	0.21	70	1.52764
2023_10_20_0134.abf	0.21	80	1.61249
2023_10_20_0134.abf	0.21	90	1.71684
2023_10_20_0134.abf	0.21	100	1.78142
2023_10_20_0134.abf	0.21	110	1.67065
2023_10_20_0134.abf	0.21	120	1.71918
2023_10_20_0134.abf	0.21	130	1.62333
2023_10_20_0134.abf	0.21	140	1.67805
2023_10_25_0095.abf	0.41	-50	1
2023_10_25_0095.abf	0.41	-40	1.10231
2023_10_25_0095.abf	0.41	-30	1.07833
2023_10_25_0095.abf	0.41	-20	1.11946
2023_10_25_0095.abf	0.41	-10	1.09865
2023_10_25_0095.abf	0.41	0	1.08888
2023_10_25_0095.abf	0.41	10	1.30671
2023_10_25_0095.abf	0.41	20	1.60603
2023_10_25_0095.abf	0.41	30	1.80133
2023_10_25_0095.abf	0.41	40	2.20754
2023_10_25_0095.abf	0.41	50	2.40983
2023_10_25_0095.abf	0.41	60	2.686
2023_10_25_0095.abf	0.41	70	2.83089
2023_10_25_0095.abf	0.41	80	3.20464
2023_10_25_0095.abf	0.41	90	3.5473
2023_10_25_0095.abf	0.41	100	3.76513
2023_10_25_0095.abf	0.41	110	3.78123
2023_10_25_0095.abf	0.41	120	3.7008
2023_10_25_0095.abf	0.41	130	3.64999
2023_10_25_0095.abf	0.41	140	3.58239
2023_10_25_0101.abf	0.41	-50	1
2023_10_25_0101.abf	0.41	-40	0.800208
2023_10_25_0101.abf	0.41	-30	0.936427
2023_10_25_0101.abf	0.41	-20	0.775844
2023_10_25_0101.abf	0.41	-10	0.833171
2023_10_25_0101.abf	0.41	0	0.881831
2023_10_25_0101.abf	0.41	10	1.31244
2023_10_25_0101.abf	0.41	20	1.38505
2023_10_25_0101.abf	0.41	30	1.5232
2023_10_25_0101.abf	0.41	40	1.73069
2023_10_25_0101.abf	0.41	50	1.67664
2023_10_25_0101.abf	0.41	60	2.01105
2023_10_25_0101.abf	0.41	70	2.21777
2023_10_25_0101.abf	0.41	80	2.23965
2023_10_25_0101.abf	0.41	90	2.72581
2023_10_25_0101.abf	0.41	100	2.98338
2023_10_25_0101.abf	0.41	110	2.84687
2023_10_25_0101.abf	0.41	120	2.96907
2023_10_25_0101.abf	0.41	130	3.22982
2023_10_25_0101.abf	0.41	140	3.0966
2023_10_25_0105.abf	0.41	-50	1
2023_10_25_0105.abf	0.41	-40	0.991917
2023_10_25_0105.abf	0.41	-30	0.970845
2023_10_25_0105.abf	0.41	-20	0.79206
2023_10_25_0105.abf	0.41	-10	0.768619
2023_10_25_0105.abf	0.41	0	0.8349
2023_10_25_0105.abf	0.41	10	1.11893
2023_10_25_0105.abf	0.41	20	1.2405
2023_10_25_0105.abf	0.41	30	1.23911
2023_10_25_0105.abf	0.41	40	1.42039
2023_10_25_0105.abf	0.41	50	1.77779
2023_10_25_0105.abf	0.41	60	1.87654
2023_10_25_0105.abf	0.41	70	2.10092
2023_10_25_0105.abf	0.41	80	2.25294
2023_10_25_0105.abf	0.41	90	2.35804
2023_10_25_0105.abf	0.41	100	2.3702
2023_10_25_0105.abf	0.41	110	2.39
2023_10_25_0105.abf	0.41	120	2.36355
2023_10_25_0105.abf	0.41	130	2.24195
2023_10_25_0109.abf	0.41	-50	1
2023_10_25_0109.abf	0.41	-40	0.927356
2023_10_25_0109.abf	0.41	-30	0.977073
2023_10_25_0109.abf	0.41	-20	1.02156
2023_10_25_0109.abf	0.41	-10	1.18869
2023_10_25_0109.abf	0.41	0	1.12911
2023_10_25_0109.abf	0.41	10	1.39582
2023_10_25_0109.abf	0.41	20	1.60971
2023_10_25_0109.abf	0.41	30	1.77425
2023_10_25_0109.abf	0.41	40	2.11997
2023_10_25_0109.abf	0.41	50	2.33984
2023_10_25_0109.abf	0.41	60	2.45066
2023_10_25_0109.abf	0.41	70	2.92166
2023_10_25_0109.abf	0.41	80	3.12197
2023_10_25_0109.abf	0.41	90	3.54601
2023_10_25_0109.abf	0.41	100	3.91672
2023_10_25_0109.abf	0.41	110	3.862
2023_10_25_0109.abf	0.41	120	3.9667
2023_10_25_0109.abf	0.41	130	4.0611
2023_10_25_0109.abf	0.41	140	4.04756
2023_10_25_0117.abf	0.41	-50	1
2023_10_25_0117.abf	0.41	-40	0.952107
2023_10_25_0117.abf	0.41	-30	0.965124
2023_10_25_0117.abf	0.41	-20	0.908783
2023_10_25_0117.abf	0.41	-10	0.941303
2023_10_25_0117.abf	0.41	0	0.85836
2023_10_25_0117.abf	0.41	10	0.927565
2023_10_25_0117.abf	0.41	20	1.04509
2023_10_25_0117.abf	0.41	30	1.11165
2023_10_25_0117.abf	0.41	40	1.26434
2023_10_25_0117.abf	0.41	50	1.38436
2023_10_25_0117.abf	0.41	60	1.45821
2023_10_25_0117.abf	0.41	70	1.61269
2023_10_25_0117.abf	0.41	80	1.7874
2023_10_25_0117.abf	0.41	90	1.89017
2023_10_25_0117.abf	0.41	100	2.10129
2023_10_25_0117.abf	0.41	110	2.04422
2023_10_25_0117.abf	0.41	120	2.05753
2023_10_25_0117.abf	0.41	130	2.056
2023_10_25_0117.abf	0.41	140	2.0771
2023_10_25_0121.abf	0.41	-50	1
2023_10_25_0121.abf	0.41	-40	0.916719
2023_10_25_0121.abf	0.41	-30	0.980267
2023_10_25_0121.abf	0.41	-20	1.24318
2023_10_25_0121.abf	0.41	-10	1.29886
2023_10_25_0121.abf	0.41	0	1.12884
2023_10_25_0121.abf	0.41	10	1.41456
2023_10_25_0121.abf	0.41	20	1.56813
2023_10_25_0121.abf	0.41	30	1.719
2023_10_25_0121.abf	0.41	40	2.29329
2023_10_25_0121.abf	0.41	50	2.67836
2023_10_25_0121.abf	0.41	60	2.65632
2023_10_25_0121.abf	0.41	70	2.94411
2023_10_25_0121.abf	0.41	80	3.73801
2023_10_25_0121.abf	0.41	90	4.08951
2023_10_25_0121.abf	0.41	100	4.22202
2023_10_25_0121.abf	0.41	110	3.60512
2023_10_25_0121.abf	0.41	120	3.55857
2023_10_25_0121.abf	0.41	130	3.76495
2023_10_25_0121.abf	0.41	140	3.58418
2023_10_20_0063.abf	0.62	-50	1
2023_10_20_0063.abf	0.62	-40	1.04999
2023_10_20_0063.abf	0.62	-30	1.02686
2023_10_20_0063.abf	0.62	-20	1.02018
2023_10_20_0063.abf	0.62	-10	1.05614
2023_10_20_0063.abf	0.62	0	1.03835
2023_10_20_0063.abf	0.62	10	1.32991
2023_10_20_0063.abf	0.62	20	1.63322
2023_10_20_0063.abf	0.62	30	2.02681
2023_10_20_0063.abf	0.62	40	2.52482
2023_10_20_0063.abf	0.62	50	3.00557
2023_10_20_0063.abf	0.62	60	3.39603
2023_10_20_0063.abf	0.62	70	3.91908
2023_10_20_0063.abf	0.62	80	4.55268
2023_10_20_0063.abf	0.62	90	5.24137
2023_10_20_0063.abf	0.62	100	5.73854
2023_10_20_0063.abf	0.62	110	6.47678
2023_10_20_0063.abf	0.62	120	6.32371
2023_10_20_0063.abf	0.62	130	6.47494
2023_10_20_0063.abf	0.62	140	6.2394
2023_10_20_0069.abf	0.62	-50	1
2023_10_20_0069.abf	0.62	-40	1.00855
2023_10_20_0069.abf	0.62	-30	1.01001
2023_10_20_0069.abf	0.62	-20	0.968505
2023_10_20_0069.abf	0.62	-10	0.973193
2023_10_20_0069.abf	0.62	0	0.94855
2023_10_20_0069.abf	0.62	10	1.24686
2023_10_20_0069.abf	0.62	20	1.54782
2023_10_20_0069.abf	0.62	30	1.86197
2023_10_20_0069.abf	0.62	40	2.16157
2023_10_20_0069.abf	0.62	50	2.47231
2023_10_20_0069.abf	0.62	60	2.77262
2023_10_20_0069.abf	0.62	70	3.01559
2023_10_20_0069.abf	0.62	80	3.24666
2023_10_20_0069.abf	0.62	90	3.48125
2023_10_20_0069.abf	0.62	100	3.74758
2023_10_20_0069.abf	0.62	110	3.69795
2023_10_20_0069.abf	0.62	120	3.6966
2023_10_20_0069.abf	0.62	130	3.71292
2023_10_20_0069.abf	0.62	140	3.81878
2023_10_20_0074.abf	0.62	-50	1
2023_10_20_0074.abf	0.62	-40	0.97661
2023_10_20_0074.abf	0.62	-30	0.94017
2023_10_20_0074.abf	0.62	-20	0.872954
2023_10_20_0074.abf	0.62	-10	0.870285
2023_10_20_0074.abf	0.62	0	0.877892
2023_10_20_0074.abf	0.62	10	1.11839
2023_10_20_0074.abf	0.62	20	1.37817
2023_10_20_0074.abf	0.62	30	1.61512
2023_10_20_0074.abf	0.62	40	1.89534
2023_10_20_0074.abf	0.62	50	2.15736
2023_10_20_0074.abf	0.62	60	2.58193
2023_10_20_0074.abf	0.62	70	2.90948
2023_10_20_0074.abf	0.62	80	3.13474
2023_10_20_0074.abf	0.62	90	3.43697
2023_10_20_0074.abf	0.62	100	4.0149
2023_10_20_0074.abf	0.62	110	4.29249
2023_10_20_0074.abf	0.62	120	4.19171
2023_10_20_0074.abf	0.62	130	4.26749
2023_10_20_0074.abf	0.62	140	4.47618
2023_10_20_0079.abf	0.62	-50	1
2023_10_20_0079.abf	0.62	-40	0.964661
2023_10_20_0079.abf	0.62	-30	0.933125
2023_10_20_0079.abf	0.62	-20	0.975024
2023_10_20_0079.abf	0.62	-10	0.947763
2023_10_20_0079.abf	0.62	0	0.889428
2023_10_20_0079.abf	0.62	10	1.07047
2023_10_20_0079.abf	0.62	20	1.21147
2023_10_20_0079.abf	0.62	30	1.3743
2023_10_20_0079.abf	0.62	40	1.47484
2023_10_20_0079.abf	0.62	50	1.64896
2023_10_20_0079.abf	0.62	60	1.74495
2023_10_20_0079.abf	0.62	70	1.97698
2023_10_20_0079.abf	0.62	80	2.07728
2023_10_20_0079.abf	0.62	90	2.33466
2023_10_20_0079.abf	0.62	100	2.54641
2023_10_20_0079.abf	0.62	110	2.6497
2023_10_20_0079.abf	0.62	120	2.59382
2023_10_20_0079.abf	0.62	130	2.56834
2023_10_20_0079.abf	0.62	140	2.57378
2023_10_20_0083.abf	0.62	-50	1
2023_10_20_0083.abf	0.62	-40	1.05417
2023_10_20_0083.abf	0.62	-30	1.07235
2023_10_20_0083.abf	0.62	-20	1.10737
2023_10_20_0083.abf	0.62	-10	1.05968
2023_10_20_0083.abf	0.62	0	1.06086
2023_10_20_0083.abf	0.62	10	1.45137
2023_10_20_0083.abf	0.62	20	2.04388
2023_10_20_0083.abf	0.62	30	2.55272
2023_10_20_0083.abf	0.62	40	3.1124
2023_10_20_0083.abf	0.62	50	3.82347
2023_10_20_0083.abf	0.62	60	4.24831
2023_10_20_0083.abf	0.62	70	5.09288
2023_10_20_0083.abf	0.62	80	6.06257
2023_10_20_0083.abf	0.62	90	6.79007
2023_10_20_0083.abf	0.62	100	7.12405
2023_10_20_0083.abf	0.62	110	7.56078
2023_10_20_0083.abf	0.62	120	7.44842
2023_10_20_0083.abf	0.62	130	7.78939
2023_10_20_0083.abf	0.62	140	7.62039
2023_10_20_0087.abf	0.62	-50	1
2023_10_20_0087.abf	0.62	-40	0.994115
2023_10_20_0087.abf	0.62	-30	0.975426
2023_10_20_0087.abf	0.62	-20	0.944968
2023_10_20_0087.abf	0.62	-10	0.921525
2023_10_20_0087.abf	0.62	0	0.916279
2023_10_20_0087.abf	0.62	10	1.19925
2023_10_20_0087.abf	0.62	20	1.45274
2023_10_20_0087.abf	0.62	30	1.77657
2023_10_20_0087.abf	0.62	40	2.06865
2023_10_20_0087.abf	0.62	50	2.44538
2023_10_20_0087.abf	0.62	60	2.87281
2023_10_20_0087.abf	0.62	70	3.37488
2023_10_20_0087.abf	0.62	80	3.8067
2023_10_20_0087.abf	0.62	90	4.33443
2023_10_20_0087.abf	0.62	100	4.72941
2023_10_20_0087.abf	0.62	110	4.7341
2023_10_20_0087.abf	0.62	120	4.85034
2023_10_20_0087.abf	0.62	130	4.76627
2023_10_20_0087.abf	0.62	140	4.73383
2023_10_20_0091.abf	0.62	-50	1
2023_10_20_0091.abf	0.62	-40	1.0278
2023_10_20_0091.abf	0.62	-30	1.00933
2023_10_20_0091.abf	0.62	-20	1.00266
2023_10_20_0091.abf	0.62	-10	0.982837
2023_10_20_0091.abf	0.62	0	0.984436
2023_10_20_0091.abf	0.62	10	1.28261
2023_10_20_0091.abf	0.62	20	1.64366
2023_10_20_0091.abf	0.62	30	2.11954
2023_10_20_0091.abf	0.62	40	2.5822
2023_10_20_0091.abf	0.62	50	3.03026
2023_10_20_0091.abf	0.62	60	3.66037
2023_10_20_0091.abf	0.62	70	4.03105
2023_10_20_0091.abf	0.62	80	4.75506
2023_10_20_0091.abf	0.62	90	5.5179
2023_10_20_0091.abf	0.62	100	6.05867
2023_10_20_0091.abf	0.62	110	6.38343
2023_10_20_0091.abf	0.62	120	6.2217
2023_10_20_0091.abf	0.62	130	6.32773
2023_10_20_0091.abf	0.62	140	6.25183
2023_10_20_0098.abf	0.62	-50	1
2023_10_20_0098.abf	0.62	-40	0.963089
2023_10_20_0098.abf	0.62	-30	0.97806
2023_10_20_0098.abf	0.62	-20	0.917632
2023_10_20_0098.abf	0.62	-10	0.861021
2023_10_20_0098.abf	0.62	0	0.86513
2023_10_20_0098.abf	0.62	10	1.09534
2023_10_20_0098.abf	0.62	20	1.17735
2023_10_20_0098.abf	0.62	30	1.42234
2023_10_20_0098.abf	0.62	40	1.63951
2023_10_20_0098.abf	0.62	50	1.9674
2023_10_20_0098.abf	0.62	60	2.26925
2023_10_20_0098.abf	0.62	70	2.51019
2023_10_20_0098.abf	0.62	80	2.75418
2023_10_20_0098.abf	0.62	90	3.05849
2023_10_20_0098.abf	0.62	100	3.40959
2023_10_20_0098.abf	0.62	110	3.38304
2023_10_20_0098.abf	0.62	120	3.17952
2023_10_20_0098.abf	0.62	130	3.09883
2023_10_20_0098.abf	0.62	140	3.14762
2023_10_25_0062.abf	0.83	-50	1
2023_10_25_0062.abf	0.83	-40	0.992398
2023_10_25_0062.abf	0.83	-30	1.00144
2023_10_25_0062.abf	0.83	-20	1.17943
2023_10_25_0062.abf	0.83	-10	1.00761
2023_10_25_0062.abf	0.83	0	0.968149
2023_10_25_0062.abf	0.83	10	1.29869
2023_10_25_0062.abf	0.83	20	1.6661
2023_10_25_0062.abf	0.83	30	2.46748
2023_10_25_0062.abf	0.83	40	3.07129
2023_10_25_0062.abf	0.83	50	3.53979
2023_10_25_0062.abf	0.83	60	4.10523
2023_10_25_0062.abf	0.83	70	4.7367
2023_10_25_0062.abf	0.83	80	5.48566
2023_10_25_0062.abf	0.83	90	6.19834
2023_10_25_0062.abf	0.83	100	6.92049
2023_10_25_0062.abf	0.83	110	7.05889
2023_10_25_0062.abf	0.83	120	7.09888
2023_10_25_0062.abf	0.83	130	7.25407
2023_10_25_0062.abf	0.83	140	7.14792
2023_10_25_0066.abf	0.83	-50	1
2023_10_25_0066.abf	0.83	-40	0.983841
2023_10_25_0066.abf	0.83	-30	1.04156
2023_10_25_0066.abf	0.83	-20	0.990706
2023_10_25_0066.abf	0.83	-10	1.05468
2023_10_25_0066.abf	0.83	0	1.1351
2023_10_25_0066.abf	0.83	10	1.44712
2023_10_25_0066.abf	0.83	20	1.68638
2023_10_25_0066.abf	0.83	30	2.30103
2023_10_25_0066.abf	0.83	40	2.77632
2023_10_25_0066.abf	0.83	50	3.34308
2023_10_25_0066.abf	0.83	60	4.0471
2023_10_25_0066.abf	0.83	70	4.57996
2023_10_25_0066.abf	0.83	80	5.22802
2023_10_25_0066.abf	0.83	90	5.73536
2023_10_25_0066.abf	0.83	100	6.34278
2023_10_25_0066.abf	0.83	110	6.23212
2023_10_25_0066.abf	0.83	120	6.33368
2023_10_25_0066.abf	0.83	130	6.02099
2023_10_25_0066.abf	0.83	140	5.93958
2023_10_25_0070.abf	0.83	-50	1
2023_10_25_0070.abf	0.83	-40	1.02847
2023_10_25_0070.abf	0.83	-30	1.25876
2023_10_25_0070.abf	0.83	-20	1.29123
2023_10_25_0070.abf	0.83	-10	1.25899
2023_10_25_0070.abf	0.83	0	1.34748
2023_10_25_0070.abf	0.83	10	1.59881
2023_10_25_0070.abf	0.83	20	1.88497
2023_10_25_0070.abf	0.83	30	2.21762
2023_10_25_0070.abf	0.83	40	2.69211
2023_10_25_0070.abf	0.83	50	3.34697
2023_10_25_0070.abf	0.83	60	3.62248
2023_10_25_0070.abf	0.83	70	3.83884
2023_10_25_0070.abf	0.83	80	4.36709
2023_10_25_0070.abf	0.83	90	4.43424
2023_10_25_0070.abf	0.83	100	5.38216
2023_10_25_0070.abf	0.83	110	5.0193
2023_10_25_0070.abf	0.83	120	4.94177
2023_10_25_0070.abf	0.83	130	4.66763
2023_10_25_0070.abf	0.83	140	4.56281
2023_10_25_0074.abf	0.83	-50	1
2023_10_25_0074.abf	0.83	-40	1.00231
2023_10_25_0074.abf	0.83	-30	1.03053
2023_10_25_0074.abf	0.83	-20	0.994411
2023_10_25_0074.abf	0.83	-10	1.0085
2023_10_25_0074.abf	0.83	0	0.993876
2023_10_25_0074.abf	0.83	10	1.38137
2023_10_25_0074.abf	0.83	20	1.93525
2023_10_25_0074.abf	0.83	30	2.75931
2023_10_25_0074.abf	0.83	40	3.16213
2023_10_25_0074.abf	0.83	50	4.00253
2023_10_25_0074.abf	0.83	60	4.4352
2023_10_25_0074.abf	0.83	70	4.89181
2023_10_25_0074.abf	0.83	80	5.91664
2023_10_25_0074.abf	0.83	90	6.6633
2023_10_25_0074.abf	0.83	100	7.58433
2023_10_25_0074.abf	0.83	110	7.38854
2023_10_25_0074.abf	0.83	120	7.87183
2023_10_25_0074.abf	0.83	130	7.81449
2023_10_25_0074.abf	0.83	140	8.28756
2023_10_25_0078.abf	0.83	-50	1
2023_10_25_0078.abf	0.83	-40	0.919085
2023_10_25_0078.abf	0.83	-30	1.02984
2023_10_25_0078.abf	0.83	-20	1.01222
2023_10_25_0078.abf	0.83	-10	0.964477
2023_10_25_0078.abf	0.83	0	0.963336
2023_10_25_0078.abf	0.83	10	1.45111
2023_10_25_0078.abf	0.83	20	2.02173
2023_10_25_0078.abf	0.83	30	3.01763
2023_10_25_0078.abf	0.83	40	3.82744
2023_10_25_0078.abf	0.83	50	4.56688
2023_10_25_0078.abf	0.83	60	5.5733
2023_10_25_0078.abf	0.83	70	6.53024
2023_10_25_0078.abf	0.83	80	7.47352
2023_10_25_0078.abf	0.83	90	8.13285
2023_10_25_0078.abf	0.83	100	8.84464
2023_10_25_0078.abf	0.83	110	9.07793
2023_10_25_0078.abf	0.83	120	9.25381
2023_10_25_0078.abf	0.83	130	9.2086
2023_10_25_0078.abf	0.83	140	9.193
2023_10_25_0083.abf	0.83	-50	1
2023_10_25_0083.abf	0.83	-40	1.0294
2023_10_25_0083.abf	0.83	-30	0.943818
2023_10_25_0083.abf	0.83	-20	0.947225
2023_10_25_0083.abf	0.83	-10	1.00432
2023_10_25_0083.abf	0.83	0	0.977732
2023_10_25_0083.abf	0.83	10	1.25865
2023_10_25_0083.abf	0.83	20	1.56323
2023_10_25_0083.abf	0.83	30	1.81781
2023_10_25_0083.abf	0.83	40	2.14278
2023_10_25_0083.abf	0.83	50	2.54968
2023_10_25_0083.abf	0.83	60	2.99739
2023_10_25_0083.abf	0.83	70	3.40172
2023_10_25_0083.abf	0.83	80	3.68301
2023_10_25_0083.abf	0.83	90	4.21129
2023_10_25_0083.abf	0.83	100	4.68618
2023_10_25_0083.abf	0.83	110	4.73028
2023_10_25_0083.abf	0.83	120	5.11135
2023_10_25_0083.abf	0.83	130	4.93448
2023_10_25_0083.abf	0.83	140	4.94412
2023_10_25_0087.abf	0.83	-50	1
2023_10_25_0087.abf	0.83	-40	0.930882
2023_10_25_0087.abf	0.83	-30	0.906773
2023_10_25_0087.abf	0.83	-20	1.0018
2023_10_25_0087.abf	0.83	-10	0.942635
2023_10_25_0087.abf	0.83	0	0.950585
2023_10_25_0087.abf	0.83	10	1.05297
2023_10_25_0087.abf	0.83	20	1.27651
2023_10_25_0087.abf	0.83	30	1.42694
2023_10_25_0087.abf	0.83	40	1.58437
2023_10_25_0087.abf	0.83	50	1.78061
2023_10_25_0087.abf	0.83	60	1.93214
2023_10_25_0087.abf	0.83	70	2.21528
2023_10_25_0087.abf	0.83	80	2.28847
2023_10_25_0087.abf	0.83	90	2.46166
2023_10_25_0087.abf	0.83	100	2.62941
2023_10_25_0087.abf	0.83	110	2.63167
2023_10_25_0087.abf	0.83	120	2.69519
2023_10_25_0087.abf	0.83	130	2.62889
2023_10_25_0087.abf	0.83	140	2.6997
2023_10_25_0091.abf	0.83	-50	1
2023_10_25_0091.abf	0.83	-40	1.04842
2023_10_25_0091.abf	0.83	-30	1.14011
2023_10_25_0091.abf	0.83	-20	1.04234
2023_10_25_0091.abf	0.83	-10	1.09415
2023_10_25_0091.abf	0.83	0	1.01655
2023_10_25_0091.abf	0.83	10	1.36794
2023_10_25_0091.abf	0.83	20	1.76738
2023_10_25_0091.abf	0.83	30	2.03353
2023_10_25_0091.abf	0.83	40	2.36597
2023_10_25_0091.abf	0.83	50	2.67054
2023_10_25_0091.abf	0.83	60	3.15492
2023_10_25_0091.abf	0.83	70	3.7978
2023_10_25_0091.abf	0.83	80	4.21263
2023_10_25_0091.abf	0.83	90	4.49892
2023_10_25_0091.abf	0.83	100	4.9233
2023_10_25_0091.abf	0.83	110	4.84649
2023_10_25_0091.abf	0.83	120	4.69845
2023_10_25_0091.abf	0.83	130	4.72248
2023_10_25_0091.abf	0.83	140	4.78437
2023_10_18_0025.abf	1	-50	1
2023_10_18_0025.abf	1	-40	1.01603
2023_10_18_0025.abf	1	-30	1.048
2023_10_18_0025.abf	1	-20	0.963921
2023_10_18_0025.abf	1	-10	0.952532
2023_10_18_0025.abf	1	0	1.02375
2023_10_18_0025.abf	1	10	1.23064
2023_10_18_0025.abf	1	20	1.33728
2023_10_18_0025.abf	1	30	1.92049
2023_10_18_0025.abf	1	40	2.14416
2023_10_18_0025.abf	1	50	2.36925
2023_10_18_0025.abf	1	60	2.58288
2023_10_18_0025.abf	1	70	3.15326
2023_10_18_0025.abf	1	80	3.54669
2023_10_18_0025.abf	1	90	4.14901
2023_10_18_0025.abf	1	100	4.55343
2023_10_18_0025.abf	1	110	4.46474
2023_10_18_0025.abf	1	120	4.88391
2023_10_18_0025.abf	1	130	4.61623
2023_10_18_0025.abf	1	140	4.57603
2023_10_18_0029.abf	1	-50	1
2023_10_18_0029.abf	1	-40	0.971876
2023_10_18_0029.abf	1	-30	0.968015
2023_10_18_0029.abf	1	-20	0.996266
2023_10_18_0029.abf	1	-10	0.982276
2023_10_18_0029.abf	1	0	0.948883
2023_10_18_0029.abf	1	10	1.19791
2023_10_18_0029.abf	1	20	1.57748
2023_10_18_0029.abf	1	30	1.97567
2023_10_18_0029.abf	1	40	2.51615
2023_10_18_0029.abf	1	50	3.00325
2023_10_18_0029.abf	1	60	3.54962
2023_10_18_0029.abf	1	70	4.07088
2023_10_18_0029.abf	1	80	4.60151
2023_10_18_0029.abf	1	90	5.65084
2023_10_18_0029.abf	1	100	6.0698
2023_10_18_0029.abf	1	110	6.24142
2023_10_18_0029.abf	1	120	6.23384
2023_10_18_0029.abf	1	130	6.26314
2023_10_18_0029.abf	1	140	6.31136
2023_10_18_0033.abf	1	-50	1
2023_10_18_0033.abf	1	-40	0.986982
2023_10_18_0033.abf	1	-30	1.04881
2023_10_18_0033.abf	1	-20	1.07117
2023_10_18_0033.abf	1	-10	1.04158
2023_10_18_0033.abf	1	0	1.02093
2023_10_18_0033.abf	1	10	1.2756
2023_10_18_0033.abf	1	20	1.47755
2023_10_18_0033.abf	1	30	1.87045
2023_10_18_0033.abf	1	40	2.16391
2023_10_18_0033.abf	1	50	2.66201
2023_10_18_0033.abf	1	60	3.02274
2023_10_18_0033.abf	1	70	3.27076
2023_10_18_0033.abf	1	80	3.72246
2023_10_18_0033.abf	1	90	4.08465
2023_10_18_0033.abf	1	100	4.42152
2023_10_18_0033.abf	1	110	4.48352
2023_10_18_0033.abf	1	120	4.55235
2023_10_18_0033.abf	1	130	4.57197
2023_10_18_0033.abf	1	140	4.68652
2023_10_18_0037.abf	1	-50	1
2023_10_18_0037.abf	1	-40	1.02253
2023_10_18_0037.abf	1	-30	1.12818
2023_10_18_0037.abf	1	-20	0.937239
2023_10_18_0037.abf	1	-10	1.02701
2023_10_18_0037.abf	1	0	0.990543
2023_10_18_0037.abf	1	10	1.34908
2023_10_18_0037.abf	1	20	1.77138
2023_10_18_0037.abf	1	30	2.14352
2023_10_18_0037.abf	1	40	2.59663
2023_10_18_0037.abf	1	50	3.1428
2023_10_18_0037.abf	1	60	3.7556
2023_10_18_0037.abf	1	70	4.43193
2023_10_18_0037.abf	1	80	4.83279
2023_10_18_0037.abf	1	90	5.59605
2023_10_18_0037.abf	1	100	6.02048
2023_10_18_0037.abf	1	110	6.53307
2023_10_18_0037.abf	1	120	6.19543
2023_10_18_0037.abf	1	130	6.28892
2023_10_18_0037.abf	1	140	6.34889
2023_10_18_0041.abf	1	-50	1
2023_10_18_0041.abf	1	-40	0.986452
2023_10_18_0041.abf	1	-30	1.00402
2023_10_18_0041.abf	1	-20	0.999486
2023_10_18_0041.abf	1	-10	0.981172
2023_10_18_0041.abf	1	0	0.983892
2023_10_18_0041.abf	1	10	1.28507
2023_10_18_0041.abf	1	20	1.65354
2023_10_18_0041.abf	1	30	2.03888
2023_10_18_0041.abf	1	40	2.44621
2023_10_18_0041.abf	1	50	2.93124
2023_10_18_0041.abf	1	60	3.38606
2023_10_18_0041.abf	1	70	3.85669
2023_10_18_0041.abf	1	80	4.54328
2023_10_18_0041.abf	1	90	4.89902
2023_10_18_0041.abf	1	100	5.34943
2023_10_18_0041.abf	1	110	5.45052
2023_10_18_0041.abf	1	120	5.5138
2023_10_18_0041.abf	1	130	5.52039
2023_10_18_0041.abf	1	140	5.5174
2023_10_18_0045.abf	1	-50	1
2023_10_18_0045.abf	1	-40	1.02453
2023_10_18_0045.abf	1	-30	1.05266
2023_10_18_0045.abf	1	-20	1.09434
2023_10_18_0045.abf	1	-10	1.06173
2023_10_18_0045.abf	1	0	1.09944
2023_10_18_0045.abf	1	10	1.90844
2023_10_18_0045.abf	1	20	2.94636
2023_10_18_0045.abf	1	30	4.166
2023_10_18_0045.abf	1	40	4.97985
2023_10_18_0045.abf	1	50	6.12667
2023_10_18_0045.abf	1	60	6.90574
2023_10_18_0045.abf	1	70	7.61052
2023_10_18_0045.abf	1	80	8.45135
2023_10_18_0045.abf	1	90	9.20658
2023_10_18_0045.abf	1	100	9.73204
2023_10_18_0045.abf	1	110	9.56938
2023_10_18_0045.abf	1	120	9.55396
2023_10_18_0045.abf	1	130	9.64084
2023_10_18_0045.abf	1	140	9.57977
2023_10_18_0051.abf	1	-50	1
2023_10_18_0051.abf	1	-40	0.997112
2023_10_18_0051.abf	1	-30	0.987841
2023_10_18_0051.abf	1	-20	0.945461
2023_10_18_0051.abf	1	-10	0.929112
2023_10_18_0051.abf	1	0	0.916364
2023_10_18_0051.abf	1	10	1.55442
2023_10_18_0051.abf	1	20	1.95738
2023_10_18_0051.abf	1	30	2.62513
2023_10_18_0051.abf	1	40	3.32127
2023_10_18_0051.abf	1	50	3.99422
2023_10_18_0051.abf	1	60	4.76017
2023_10_18_0051.abf	1	70	5.5309
2023_10_18_0051.abf	1	80	6.26887
2023_10_18_0051.abf	1	90	6.80819
2023_10_18_0051.abf	1	100	7.54182
2023_10_18_0051.abf	1	110	7.75566
2023_10_18_0051.abf	1	120	7.83207
2023_10_18_0051.abf	1	130	7.53066
2023_10_18_0051.abf	1	140	7.583
2023_10_18_0055.abf	1	-50	1
2023_10_18_0055.abf	1	-40	1.06207
2023_10_18_0055.abf	1	-30	1.10391
2023_10_18_0055.abf	1	-20	1.18863
2023_10_18_0055.abf	1	-10	1.13835
2023_10_18_0055.abf	1	0	1.16222
2023_10_18_0055.abf	1	10	1.61135
2023_10_18_0055.abf	1	20	2.33064
2023_10_18_0055.abf	1	30	3.0995
2023_10_18_0055.abf	1	40	3.63634
2023_10_18_0055.abf	1	50	4.51799
2023_10_18_0055.abf	1	60	5.26168
2023_10_18_0055.abf	1	70	6.05073
2023_10_18_0055.abf	1	80	6.73712
2023_10_18_0055.abf	1	90	7.11432
2023_10_18_0055.abf	1	100	7.63341
2023_10_18_0055.abf	1	110	7.83324
2023_10_18_0055.abf	1	120	7.96977
2023_10_18_0055.abf	1	130	7.617
2023_10_18_0055.abf	1	140	7.48333
2023_10_18_0059.abf	1	-50	1
2023_10_18_0059.abf	1	-40	1.03291
2023_10_18_0059.abf	1	-30	0.991356
2023_10_18_0059.abf	1	-20	0.965817
2023_10_18_0059.abf	1	-10	1
2023_10_18_0059.abf	1	0	1.00808
2023_10_18_0059.abf	1	10	1.46003
2023_10_18_0059.abf	1	20	2.09784
2023_10_18_0059.abf	1	30	3.00292
2023_10_18_0059.abf	1	40	3.73515
2023_10_18_0059.abf	1	50	4.67629
2023_10_18_0059.abf	1	60	5.49215
2023_10_18_0059.abf	1	70	6.59653
2023_10_18_0059.abf	1	80	7.52382
2023_10_18_0059.abf	1	90	8.65355
2023_10_18_0059.abf	1	100	9.39059
2023_10_18_0059.abf	1	110	9.88967
2023_10_18_0059.abf	1	120	9.76796
2023_10_18_0059.abf	1	130	9.8376
2023_10_18_0059.abf	1	140	9.80467
2023_10_18_0063.abf	1	-50	1
2023_10_18_0063.abf	1	-40	0.913785
2023_10_18_0063.abf	1	-30	0.96557
2023_10_18_0063.abf	1	-20	0.979516
2023_10_18_0063.abf	1	-10	1.09719
2023_10_18_0063.abf	1	0	0.929625
2023_10_18_0063.abf	1	10	1.52333
2023_10_18_0063.abf	1	20	2.07646
2023_10_18_0063.abf	1	30	2.90165
2023_10_18_0063.abf	1	40	3.56888
2023_10_18_0063.abf	1	50	4.38514
2023_10_18_0063.abf	1	60	5.44492
2023_10_18_0063.abf	1	70	6.05009
2023_10_18_0063.abf	1	80	7.09426
2023_10_18_0063.abf	1	90	7.70495
2023_10_18_0063.abf	1	100	8.74409
2023_10_18_0063.abf	1	110	9.25119
2023_10_18_0063.abf	1	120	9.24111
2023_10_18_0063.abf	1	130	9.34094
2023_10_18_0063.abf	1	140	9.0955
2023_10_18_0067.abf	1	-50	1
2023_10_18_0067.abf	1	-40	1.19707
2023_10_18_0067.abf	1	-30	1.13195
2023_10_18_0067.abf	1	-20	1.21689
2023_10_18_0067.abf	1	-10	1.23884
2023_10_18_0067.abf	1	0	1.13621
2023_10_18_0067.abf	1	10	1.53071
2023_10_18_0067.abf	1	20	1.8418
2023_10_18_0067.abf	1	30	2.12096
2023_10_18_0067.abf	1	40	2.41151
2023_10_18_0067.abf	1	50	2.70548
2023_10_18_0067.abf	1	60	3.05985
2023_10_18_0067.abf	1	70	3.24287
2023_10_18_0067.abf	1	80	3.55944
2023_10_18_0067.abf	1	90	3.85617
2023_10_18_0067.abf	1	100	3.94307
2023_10_18_0067.abf	1	110	4.05807
2023_10_18_0067.abf	1	120	3.94927
2023_10_18_0067.abf	1	130	3.91598
2023_10_18_0067.abf	1	140	3.92556
2023_10_18_0071.abf	1	-50	1
2023_10_18_0071.abf	1	-40	0.993682
2023_10_18_0071.abf	1	-30	0.972317
2023_10_18_0071.abf	1	-20	0.959823
2023_10_18_0071.abf	1	-10	0.94768
2023_10_18_0071.abf	1	0	0.971346
2023_10_18_0071.abf	1	10	1.35714
2023_10_18_0071.abf	1	20	1.92354
2023_10_18_0071.abf	1	30	2.55597
2023_10_18_0071.abf	1	40	3.28397
2023_10_18_0071.abf	1	50	4.03308
2023_10_18_0071.abf	1	60	4.65959
2023_10_18_0071.abf	1	70	5.5004
2023_10_18_0071.abf	1	80	6.08103
2023_10_18_0071.abf	1	90	6.80639
2023_10_18_0071.abf	1	100	7.7642
2023_10_18_0071.abf	1	110	7.67502
2023_10_18_0071.abf	1	120	7.82777
2023_10_18_0071.abf	1	130	7.82091
2023_10_18_0071.abf	1	140	7.854
2023_10_18_0076.abf	1	-50	1
2023_10_18_0076.abf	1	-40	1.08255
2023_10_18_0076.abf	1	-30	1.08849
2023_10_18_0076.abf	1	-20	1.11606
2023_10_18_0076.abf	1	-10	1.18472
2023_10_18_0076.abf	1	0	1.16846
2023_10_18_0076.abf	1	10	1.43976
2023_10_18_0076.abf	1	20	1.83657
2023_10_18_0076.abf	1	30	2.2279
2023_10_18_0076.abf	1	40	2.78018
2023_10_18_0076.abf	1	50	3.35055
2023_10_18_0076.abf	1	60	3.87361
2023_10_18_0076.abf	1	70	4.60333
2023_10_18_0076.abf	1	80	5.23093
2023_10_18_0076.abf	1	90	5.96371
2023_10_18_0076.abf	1	100	6.34375
2023_10_18_0076.abf	1	110	6.50067
2023_10_18_0076.abf	1	120	6.53533
2023_10_18_0076.abf	1	130	6.45651
2023_10_18_0076.abf	1	140	6.42976
2023_10_18_0081.abf	1	-50	1
2023_10_18_0081.abf	1	-40	1.06894
2023_10_18_0081.abf	1	-30	1.11097
2023_10_18_0081.abf	1	-20	1.06497
2023_10_18_0081.abf	1	-10	1.06205
2023_10_18_0081.abf	1	0	0.995977
2023_10_18_0081.abf	1	10	1.55312
2023_10_18_0081.abf	1	20	2.05215
2023_10_18_0081.abf	1	30	2.69702
2023_10_18_0081.abf	1	40	3.66198
2023_10_18_0081.abf	1	50	4.68157
2023_10_18_0081.abf	1	60	5.70813
2023_10_18_0081.abf	1	70	6.49854
2023_10_18_0081.abf	1	80	7.40305
2023_10_18_0081.abf	1	90	8.59814
2023_10_18_0081.abf	1	100	9.56954
2023_10_18_0081.abf	1	110	9.9613
2023_10_18_0081.abf	1	120	10.238
2023_10_18_0081.abf	1	130	10.1919
2023_10_18_0081.abf	1	140	10.3907
2023_10_18_0086.abf	1	-50	1
2023_10_18_0086.abf	1	-40	1.02134
2023_10_18_0086.abf	1	-30	0.961601
2023_10_18_0086.abf	1	-20	0.827907
2023_10_18_0086.abf	1	-10	0.707365
2023_10_18_0086.abf	1	0	0.676539
2023_10_18_0086.abf	1	10	0.777662
2023_10_18_0086.abf	1	20	0.892878
2023_10_18_0086.abf	1	30	1.04116
2023_10_18_0086.abf	1	40	1.26245
2023_10_18_0086.abf	1	50	1.3526
2023_10_18_0086.abf	1	60	1.54208
2023_10_18_0086.abf	1	70	1.66094
2023_10_18_0086.abf	1	80	1.83147
2023_10_18_0086.abf	1	90	2.03571
2023_10_18_0086.abf	1	100	2.19887
2023_10_18_0086.abf	1	110	2.24048
2023_10_18_0086.abf	1	120	2.34372
2023_10_18_0086.abf	1	130	2.30053
2023_10_18_0086.abf	1	140	2.31691
2023_10_18_0090.abf	1	-50	1
2023_10_18_0090.abf	1	-40	0.996319
2023_10_18_0090.abf	1	-30	0.900359
2023_10_18_0090.abf	1	-20	0.881261
2023_10_18_0090.abf	1	-10	1.00815
2023_10_18_0090.abf	1	0	0.791359
2023_10_18_0090.abf	1	10	1.02282
2023_10_18_0090.abf	1	20	1.60462
2023_10_18_0090.abf	1	30	1.81283
2023_10_18_0090.abf	1	40	2.16888
2023_10_18_0090.abf	1	50	2.50383
2023_10_18_0090.abf	1	60	2.94537
2023_10_18_0090.abf	1	70	3.33829
2023_10_18_0090.abf	1	80	3.9452
2023_10_18_0090.abf	1	90	4.3667
2023_10_18_0090.abf	1	100	4.98381
2023_10_18_0090.abf	1	110	5.29366
2023_10_18_0090.abf	1	120	5.16049
2023_10_18_0090.abf	1	130	5.09069
2023_10_18_0090.abf	1	140	4.97773
2023_10_20_0013.abf	1	-50	1
2023_10_20_0013.abf	1	-40	1.20717
2023_10_20_0013.abf	1	-30	1.0839
2023_10_20_0013.abf	1	-20	1.01667
2023_10_20_0013.abf	1	-10	1.0871
2023_10_20_0013.abf	1	0	1.11081
2023_10_20_0013.abf	1	10	1.63914
2023_10_20_0013.abf	1	20	2.2098
2023_10_20_0013.abf	1	30	2.54782
2023_10_20_0013.abf	1	40	3.47869
2023_10_20_0013.abf	1	50	4.46308
2023_10_20_0013.abf	1	60	5.33448
2023_10_20_0013.abf	1	70	5.89281
2023_10_20_0013.abf	1	80	6.49621
2023_10_20_0013.abf	1	90	7.15212
2023_10_20_0013.abf	1	100	8.22955
2023_10_20_0013.abf	1	110	8.49073
2023_10_20_0013.abf	1	120	8.58773
2023_10_20_0013.abf	1	130	8.09041
2023_10_20_0013.abf	1	140	8.08717
2023_10_20_0019.abf	1	-50	1
2023_10_20_0019.abf	1	-40	1.00491
2023_10_20_0019.abf	1	-30	0.984764
2023_10_20_0019.abf	1	-20	0.875932
2023_10_20_0019.abf	1	-10	0.973141
2023_10_20_0019.abf	1	0	0.870777
2023_10_20_0019.abf	1	10	1.22699
2023_10_20_0019.abf	1	20	1.69324
2023_10_20_0019.abf	1	30	2.15626
2023_10_20_0019.abf	1	40	2.8219
2023_10_20_0019.abf	1	50	3.26721
2023_10_20_0019.abf	1	60	4.25229
2023_10_20_0019.abf	1	70	4.65756
2023_10_20_0019.abf	1	80	5.22732
2023_10_20_0019.abf	1	90	6.27051
2023_10_20_0019.abf	1	100	6.54459
2023_10_20_0019.abf	1	110	6.79962
2023_10_20_0019.abf	1	120	6.83932
2023_10_20_0019.abf	1	130	6.92146
2023_10_20_0019.abf	1	140	6.87198
2023_10_20_0025.abf	1	-50	1
2023_10_20_0025.abf	1	-40	1.0553
2023_10_20_0025.abf	1	-30	1.07361
2023_10_20_0025.abf	1	-20	1.08037
2023_10_20_0025.abf	1	-10	1.06324
2023_10_20_0025.abf	1	0	1.13758
2023_10_20_0025.abf	1	10	1.53043
2023_10_20_0025.abf	1	20	1.90398
2023_10_20_0025.abf	1	30	2.41314
2023_10_20_0025.abf	1	40	3.04017
2023_10_20_0025.abf	1	50	3.83481
2023_10_20_0025.abf	1	60	4.40649
2023_10_20_0025.abf	1	70	5.03311
2023_10_20_0025.abf	1	80	5.6067
2023_10_20_0025.abf	1	90	6.43491
2023_10_20_0025.abf	1	100	7.0521
2023_10_20_0025.abf	1	110	7.1456
2023_10_20_0025.abf	1	120	7.02844
2023_10_20_0025.abf	1	130	7.22514
2023_10_20_0025.abf	1	140	7.14396
2023_10_20_0032.abf	1	-50	1
2023_10_20_0032.abf	1	-40	0.949331
2023_10_20_0032.abf	1	-30	1.08954
2023_10_20_0032.abf	1	-20	1.13665
2023_10_20_0032.abf	1	-10	1.18614
2023_10_20_0032.abf	1	0	1.14591
2023_10_20_0032.abf	1	10	1.81023
2023_10_20_0032.abf	1	20	2.33784
2023_10_20_0032.abf	1	30	3.07463
2023_10_20_0032.abf	1	40	4.07953
2023_10_20_0032.abf	1	50	4.57954
2023_10_20_0032.abf	1	60	5.53497
2023_10_20_0032.abf	1	70	6.79609
2023_10_20_0032.abf	1	80	7.92057
2023_10_20_0032.abf	1	90	8.7919
2023_10_20_0032.abf	1	100	9.94815
2023_10_20_0032.abf	1	110	10.2323
2023_10_20_0032.abf	1	120	10.555
2023_10_20_0032.abf	1	130	10.5423
2023_10_20_0032.abf	1	140	10.821
2023_10_20_0039.abf	1	-50	1
2023_10_20_0039.abf	1	-40	1.11215
2023_10_20_0039.abf	1	-30	1.12101
2023_10_20_0039.abf	1	-20	1.21896
2023_10_20_0039.abf	1	-10	1.12014
2023_10_20_0039.abf	1	0	1.19329
2023_10_20_0039.abf	1	10	1.53706
2023_10_20_0039.abf	1	20	2.17067
2023_10_20_0039.abf	1	30	2.74226
2023_10_20_0039.abf	1	40	3.48334
2023_10_20_0039.abf	1	50	4.52035
2023_10_20_0039.abf	1	60	5.40328
2023_10_20_0039.abf	1	70	6.35062
2023_10_20_0039.abf	1	80	7.30282
2023_10_20_0039.abf	1	90	8.45951
2023_10_20_0039.abf	1	100	9.50273
2023_10_20_0039.abf	1	110	10.318
2023_10_20_0039.abf	1	120	11.6884
2023_10_20_0039.abf	1	130	12.4287
2023_10_20_0039.abf	1	140	12.2147
2023_10_20_0045.abf	1	-50	1
2023_10_20_0045.abf	1	-40	1.02513
2023_10_20_0045.abf	1	-30	0.948763
2023_10_20_0045.abf	1	-20	0.937915
2023_10_20_0045.abf	1	-10	0.901547
2023_10_20_0045.abf	1	0	0.892096
2023_10_20_0045.abf	1	10	1.60455
2023_10_20_0045.abf	1	20	2.47072
2023_10_20_0045.abf	1	30	3.33701
2023_10_20_0045.abf	1	40	4.58003
2023_10_20_0045.abf	1	50	5.7082
2023_10_20_0045.abf	1	60	6.72459
2023_10_20_0045.abf	1	70	7.8587
2023_10_20_0045.abf	1	80	8.82217
2023_10_20_0045.abf	1	90	9.84939
2023_10_20_0045.abf	1	100	10.8418
2023_10_20_0045.abf	1	110	11.3263
2023_10_20_0045.abf	1	120	11.1793
2023_10_20_0045.abf	1	130	11.3626
2023_10_20_0045.abf	1	140	11.5727
2023_10_20_0051.abf	1	-50	1
2023_10_20_0051.abf	1	-40	1.03216
2023_10_20_0051.abf	1	-30	1.06189
2023_10_20_0051.abf	1	-20	1.0402
2023_10_20_0051.abf	1	-10	1.03393
2023_10_20_0051.abf	1	0	0.992012
2023_10_20_0051.abf	1	10	1.59052
2023_10_20_0051.abf	1	20	2.06054
2023_10_20_0051.abf	1	30	2.69773
2023_10_20_0051.abf	1	40	3.61365
2023_10_20_0051.abf	1	50	4.23103
2023_10_20_0051.abf	1	60	5.1488
2023_10_20_0051.abf	1	70	5.63738
2023_10_20_0051.abf	1	80	6.69445
2023_10_20_0051.abf	1	90	7.52658
2023_10_20_0051.abf	1	100	8.1677
2023_10_20_0051.abf	1	110	8.46459
2023_10_20_0051.abf	1	120	8.5762
2023_10_20_0051.abf	1	130	8.54799
2023_10_20_0051.abf	1	140	8.79128
2023_10_20_0057.abf	1	-50	1
2023_10_20_0057.abf	1	-40	0.876194
2023_10_20_0057.abf	1	-30	0.808583
2023_10_20_0057.abf	1	-20	0.724555
2023_10_20_0057.abf	1	-10	0.674967
2023_10_20_0057.abf	1	0	0.664893
2023_10_20_0057.abf	1	10	1.05152
2023_10_20_0057.abf	1	20	1.48135
2023_10_20_0057.abf	1	30	1.94767
2023_10_20_0057.abf	1	40	2.48367
2023_10_20_0057.abf	1	50	3.07088
2023_10_20_0057.abf	1	60	3.62835
2023_10_20_0057.abf	1	70	4.23969
2023_10_20_0057.abf	1	80	5.27719
2023_10_20_0057.abf	1	90	5.9756
2023_10_20_0057.abf	1	100	7.24571
2023_10_20_0057.abf	1	110	7.58388
2023_10_20_0057.abf	1	120	7.44374
2023_10_20_0057.abf	1	130	7.30342
2023_10_20_0057.abf	1	140	7.38455
2023_10_25_0026.abf	1	-50	1
2023_10_25_0026.abf	1	-40	0.973208
2023_10_25_0026.abf	1	-30	0.946786
2023_10_25_0026.abf	1	-20	0.985216
2023_10_25_0026.abf	1	-10	0.985587
2023_10_25_0026.abf	1	0	0.994534
2023_10_25_0026.abf	1	10	1.47696
2023_10_25_0026.abf	1	20	2.15486
2023_10_25_0026.abf	1	30	2.82513
2023_10_25_0026.abf	1	40	3.81068
2023_10_25_0026.abf	1	50	4.34848
2023_10_25_0026.abf	1	60	5.35014
2023_10_25_0026.abf	1	70	6.43085
2023_10_25_0026.abf	1	80	7.16962
2023_10_25_0026.abf	1	90	7.80548
2023_10_25_0026.abf	1	100	8.59824
2023_10_25_0026.abf	1	110	8.91952
2023_10_25_0026.abf	1	120	9.00375
2023_10_25_0026.abf	1	130	8.82943
2023_10_25_0026.abf	1	140	8.79903
2023_10_25_0030.abf	1	-50	1
2023_10_25_0030.abf	1	-40	1.01502
2023_10_25_0030.abf	1	-30	1.07787
2023_10_25_0030.abf	1	-20	1.14693
2023_10_25_0030.abf	1	-10	1.14575
2023_10_25_0030.abf	1	0	1.17274
2023_10_25_0030.abf	1	10	1.30723
2023_10_25_0030.abf	1	20	1.59938
2023_10_25_0030.abf	1	30	1.87889
2023_10_25_0030.abf	1	40	2.30622
2023_10_25_0030.abf	1	50	2.6822
2023_10_25_0030.abf	1	60	3.09736
2023_10_25_0030.abf	1	70	3.55864
2023_10_25_0030.abf	1	80	3.89336
2023_10_25_0030.abf	1	90	4.238
2023_10_25_0030.abf	1	100	4.62763
2023_10_25_0030.abf	1	110	4.75945
2023_10_25_0030.abf	1	120	4.87971
2023_10_25_0030.abf	1	130	4.94715
2023_10_25_0030.abf	1	140	4.98509
2023_10_25_0034.abf	1	-50	1
2023_10_25_0034.abf	1	-40	0.963727
2023_10_25_0034.abf	1	-30	0.883423
2023_10_25_0034.abf	1	-20	0.91611
2023_10_25_0034.abf	1	-10	0.929022
2023_10_25_0034.abf	1	0	0.987877
2023_10_25_0034.abf	1	10	1.41804
2023_10_25_0034.abf	1	20	1.8261
2023_10_25_0034.abf	1	30	2.34821
2023_10_25_0034.abf	1	40	3.0085
2023_10_25_0034.abf	1	50	3.70544
2023_10_25_0034.abf	1	60	4.44969
2023_10_25_0034.abf	1	70	4.88355
2023_10_25_0034.abf	1	80	5.53835
2023_10_25_0034.abf	1	90	6.03844
2023_10_25_0034.abf	1	100	6.37224
2023_10_25_0034.abf	1	110	6.64952
2023_10_25_0034.abf	1	120	6.65401
2023_10_25_0034.abf	1	130	6.57342
2023_10_25_0034.abf	1	140	6.79759
2023_10_25_0039.abf	1	-50	1
2023_10_25_0039.abf	1	-40	1.02282
2023_10_25_0039.abf	1	-30	1.01651
2023_10_25_0039.abf	1	-20	1.01362
2023_10_25_0039.abf	1	-10	0.965462
2023_10_25_0039.abf	1	0	1.01898
2023_10_25_0039.abf	1	10	1.22226
2023_10_25_0039.abf	1	20	1.48953
2023_10_25_0039.abf	1	30	1.81263
2023_10_25_0039.abf	1	40	2.23361
2023_10_25_0039.abf	1	50	2.68942
2023_10_25_0039.abf	1	60	3.04048
2023_10_25_0039.abf	1	70	3.61387
2023_10_25_0039.abf	1	80	4.06914
2023_10_25_0039.abf	1	90	4.62817
2023_10_25_0039.abf	1	100	5.20418
2023_10_25_0039.abf	1	110	5.46929
2023_10_25_0039.abf	1	120	5.38308
2023_10_25_0039.abf	1	130	5.51276
2023_10_25_0039.abf	1	140	5.45041
2023_10_25_0043.abf	1	-50	1
2023_10_25_0043.abf	1	-40	1.06404
2023_10_25_0043.abf	1	-30	1.18833
2023_10_25_0043.abf	1	-20	1.09833
2023_10_25_0043.abf	1	-10	1.32498
2023_10_25_0043.abf	1	0	1.18978
2023_10_25_0043.abf	1	10	1.76327
2023_10_25_0043.abf	1	20	2.73434
2023_10_25_0043.abf	1	30	3.53256
2023_10_25_0043.abf	1	40	4.79999
2023_10_25_0043.abf	1	50	5.76483
2023_10_25_0043.abf	1	60	6.97508
2023_10_25_0043.abf	1	70	8.15122
2023_10_25_0043.abf	1	80	9.67715
2023_10_25_0043.abf	1	90	10.6632
2023_10_25_0043.abf	1	100	11.6477
2023_10_25_0043.abf	1	110	10.9955
2023_10_25_0043.abf	1	120	11.2593
2023_10_25_0043.abf	1	130	11.6025
2023_10_25_0043.abf	1	140	11.7647
2023_10_25_0050.abf	1	-50	1
2023_10_25_0050.abf	1	-40	0.916325
2023_10_25_0050.abf	1	-30	0.971026
2023_10_25_0050.abf	1	-20	0.867602
2023_10_25_0050.abf	1	-10	0.877851
2023_10_25_0050.abf	1	0	0.963824
2023_10_25_0050.abf	1	10	1.19228
2023_10_25_0050.abf	1	20	1.58836
2023_10_25_0050.abf	1	30	1.95408
2023_10_25_0050.abf	1	40	2.39997
2023_10_25_0050.abf	1	50	2.94613
2023_10_25_0050.abf	1	60	3.26439
2023_10_25_0050.abf	1	70	3.90471
2023_10_25_0050.abf	1	80	4.32055
2023_10_25_0050.abf	1	90	4.85047
2023_10_25_0050.abf	1	100	5.38867
2023_10_25_0050.abf	1	110	5.60994
2023_10_25_0050.abf	1	120	5.48466
2023_10_25_0050.abf	1	130	5.5403
2023_10_25_0050.abf	1	140	5.67962
2023_10_25_0054.abf	1	-50	1
2023_10_25_0054.abf	1	-40	1.05229
2023_10_25_0054.abf	1	-30	1.02037
2023_10_25_0054.abf	1	-20	0.986306
2023_10_25_0054.abf	1	-10	1.07851
2023_10_25_0054.abf	1	0	1.11745
2023_10_25_0054.abf	1	10	1.44414
2023_10_25_0054.abf	1	20	1.63871
2023_10_25_0054.abf	1	30	2.05274
2023_10_25_0054.abf	1	40	2.65695
2023_10_25_0054.abf	1	50	2.96039
2023_10_25_0054.abf	1	60	3.46769
2023_10_25_0054.abf	1	70	3.94178
2023_10_25_0054.abf	1	80	4.35558
2023_10_25_0054.abf	1	90	4.60964
2023_10_25_0054.abf	1	100	5.21593
2023_10_25_0054.abf	1	110	5.37238
2023_10_25_0054.abf	1	120	5.40528
2023_10_25_0054.abf	1	130	5.48058
2023_10_25_0054.abf	1	140	5.21099
2023_10_25_0058.abf	1	-50	1
2023_10_25_0058.abf	1	-40	1.01024
2023_10_25_0058.abf	1	-30	0.940327
2023_10_25_0058.abf	1	-20	0.968571
2023_10_25_0058.abf	1	-10	0.96114
2023_10_25_0058.abf	1	0	0.902292
2023_10_25_0058.abf	1	10	1.05089
2023_10_25_0058.abf	1	20	1.30716
2023_10_25_0058.abf	1	30	1.58776
2023_10_25_0058.abf	1	40	1.83946
2023_10_25_0058.abf	1	50	2.21982
2023_10_25_0058.abf	1	60	2.53839
2023_10_25_0058.abf	1	70	2.86971
2023_10_25_0058.abf	1	80	3.0947
2023_10_25_0058.abf	1	90	3.39636
2023_10_25_0058.abf	1	100	3.71252
2023_10_25_0058.abf	1	110	3.76346
2023_10_25_0058.abf	1	120	3.77033
2023_10_25_0058.abf	1	130	3.76022
2023_10_25_0058.abf	1	140	3.69826

## Sheet: Fig2e
Data extracted from Fig 2d dataset at t = 100s
File.Name	Illumination intensity at 365nm (AU)	Time_s	0 mV current fold increase
2023_10_20_0102.abf	0.21	100	1.93162
2023_10_20_0106.abf	0.21	100	3.41211
2023_10_20_0113.abf	0.21	100	2.40546
2023_10_20_0117.abf	0.21	100	1.77918
2023_10_20_0121.abf	0.21	100	1.69726
2023_10_20_0126.abf	0.21	100	1.24005
2023_10_20_0130.abf	0.21	100	1.75749
2023_10_20_0134.abf	0.21	100	1.78142
2023_10_25_0095.abf	0.41	100	3.76513
2023_10_25_0101.abf	0.41	100	2.98338
2023_10_25_0105.abf	0.41	100	2.3702
2023_10_25_0109.abf	0.41	100	3.91672
2023_10_25_0117.abf	0.41	100	2.10129
2023_10_25_0121.abf	0.41	100	4.22202
2023_10_20_0063.abf	0.62	100	5.73854
2023_10_20_0069.abf	0.62	100	3.74758
2023_10_20_0074.abf	0.62	100	4.0149
2023_10_20_0079.abf	0.62	100	2.54641
2023_10_20_0083.abf	0.62	100	7.12405
2023_10_20_0087.abf	0.62	100	4.72941
2023_10_20_0091.abf	0.62	100	6.05867
2023_10_20_0098.abf	0.62	100	3.40959
2023_10_25_0062.abf	0.83	100	6.92049
2023_10_25_0066.abf	0.83	100	6.34278
2023_10_25_0070.abf	0.83	100	5.38216
2023_10_25_0074.abf	0.83	100	7.58433
2023_10_25_0078.abf	0.83	100	8.84464
2023_10_25_0083.abf	0.83	100	4.68618
2023_10_25_0087.abf	0.83	100	2.62941
2023_10_25_0091.abf	0.83	100	4.9233
2023_10_18_0025.abf	1	100	4.55343
2023_10_18_0029.abf	1	100	6.0698
2023_10_18_0033.abf	1	100	4.42152
2023_10_18_0037.abf	1	100	6.02048
2023_10_18_0041.abf	1	100	5.34943
2023_10_18_0045.abf	1	100	9.73204
2023_10_18_0051.abf	1	100	7.54182
2023_10_18_0055.abf	1	100	7.63341
2023_10_18_0059.abf	1	100	9.39059
2023_10_18_0063.abf	1	100	8.74409
2023_10_18_0067.abf	1	100	3.94307
2023_10_18_0071.abf	1	100	7.7642
2023_10_18_0076.abf	1	100	6.34375
2023_10_18_0081.abf	1	100	9.56954
2023_10_18_0086.abf	1	100	2.19887
2023_10_18_0090.abf	1	100	4.98381
2023_10_20_0013.abf	1	100	8.22955
2023_10_20_0019.abf	1	100	6.54459
2023_10_20_0025.abf	1	100	7.0521
2023_10_20_0032.abf	1	100	9.94815
2023_10_20_0039.abf	1	100	9.50273
2023_10_20_0045.abf	1	100	10.8418
2023_10_20_0051.abf	1	100	8.1677
2023_10_20_0057.abf	1	100	7.24571
2023_10_25_0026.abf	1	100	8.59824
2023_10_25_0030.abf	1	100	4.62763
2023_10_25_0034.abf	1	100	6.37224
2023_10_25_0039.abf	1	100	5.20418
2023_10_25_0043.abf	1	100	11.6477
2023_10_25_0050.abf	1	100	5.38867
2023_10_25_0054.abf	1	100	5.21593
2023_10_25_0058.abf	1	100	3.71252

## Sheet: Fig2g
File.Name	Inside-out current fold increase (at 40 mV)	recording under 365 nm light or in the dark
2023_10_11_0004.abf	0.540881	365 nm
2023_10_26_0008.abf	1.13758	365 nm
2023_10_11_0009.abf	1.26316	365 nm
2023_10_26_0000.abf	1.29516	365 nm
2023_10_11_0005.abf	1.36893	365 nm
2023_10_26_0005.abf	1.43043	365 nm
2023_10_11_0001.abf	1.58125	365 nm
2023_10_11_0006.abf	1.75	365 nm
2023_10_19_0011.abf	1.98611	365 nm
2023_10_19_0012.abf	2.14286	365 nm
2023_11_09_0012.abf	2.58655	365 nm
2023_11_09_0002.abf	2.71983	365 nm
2023_11_09_0013.abf	3.17778	365 nm
2023_10_11_0012.abf	3.7931	365 nm
2023_11_09_0010.abf	4.12933	365 nm
2023_10_19_0016.abf	4.67568	365 nm
2023_10_26_0010.abf	4.7717	365 nm
2023_10_24_0011.abf	5.30031	365 nm
2023_11_09_0006.abf	5.71711	365 nm
2023_10_11_0007.abf	5.85227	365 nm
2023_10_11_0011.abf	7.621	365 nm
2023_11_09_0005.abf	8.93571	365 nm
2023_10_26_0002.abf	12.8885	365 nm
2023_10_11_0014.abf	15.8912	365 nm
2023_10_11_0016.abf	34.2613	365 nm
2023_10_11_0013.abf	1.5	Dark
2023_10_11_0021.abf	0.917476	Dark
2023_10_19_0014.abf	1.22892	Dark
2023_10_19_0018.abf	1.17045	Dark
2023_10_24_0012.abf	0.930723	Dark
2023_10_24_0014.abf	1.03846	Dark
2023_10_24_0016.abf	0.994609	Dark
2023_10_26_0007.abf	0.772152	Dark
2023_10_26_0019.abf	2.71013	Dark
2023_10_26_0023.abf	0.838329	Dark

[truncated: 27 more sheets: Fig2i, Fig3c, Fig3f, Fig3g, Fig3j, Fig3k, Fig4c, Fig4d, Fig4e, Fig5c, Fig5f, Fig5h, Fig6b, Fig6c, Fig6e, Fig6f, Fig6g, Fig6h, Fig6i, SuppFig1b …]
